# Supplementary material for: Research on Key Genes for Flowering of Bambusaoldhamii Under Introduced Cultivation Conditions
Source: Genes (Basel). 2025 Jul 11;16(7):811. doi: 10.3390/genes16070811 (PMC12294170; doi:10.3390/genes16070811)
Supplement: Supplementary file 1 [file genes-16-00811-s001.zip]

Archive with 4 entries (4 files):
- Supplementary File S1...xlsx
- Supplementary File S2...xlsx
- Supplementary File S3...xlsx
- Supplementary File S4...xlsx
