# Supplementary material for: Research on Key Genes for Flowering of Bambusaoldhamii Under Introduced Cultivation Conditions
Source: Genes (Basel). 2025 Jul 11;16(7):811. doi: 10.3390/genes16070811 (PMC12294170; doi:10.3390/genes16070811)
Supplement: Supplementary file 1 [file genes-16-00811-s001.zip › Supplementary File S1...xlsx]

## Sheet: Summary of the
Database	Number of Genes	Percentage (%)
KEGG	88761	41.62
Nr	149655	70.17
SwissProt	105551	49.49
TrEMBL	151311	70.95
KOG	81270	38.11
GO	126429	59.28
Pfam	90317	42.35
Annotated in at least one Database	155710	73.01
Total Unigenes	213273	100
