# Supplementary material for: Research on Key Genes for Flowering of Bambusaoldhamii Under Introduced Cultivation Conditions
Source: Genes (Basel). 2025 Jul 11;16(7):811. doi: 10.3390/genes16070811 (PMC12294170; doi:10.3390/genes16070811)
Supplement: Supplementary file 1 [file genes-16-00811-s001.zip › Supplementary File S2...xlsx]

## Sheet: Sheet1
ID	KEGG_level_1	KEGG_level_2	Description	DiffRatio	BgRatio	P-value	Adjusted P-value	All_index	Count_all	Hyperlink
ko04141	Genetic Information Processing	Folding, sorting and degradation	Protein processing in endoplasmic reticulum	435/1443 30.15%	9812/47253 20.76%	1.97856e-24	2.75019e-22	Cluster-10367.68;Cluster-10367.69;Cluster-10367.70;Cluster-10367.71;Cluster-10367.72;Cluster-10367.74;Cluster-10367.76;Cluster-10367.77;Cluster-10367.78;Cluster-10367.79;Cluster-10367.80;Cluster-10367.81;Cluster-10367.86;Cluster-10367.89;Cluster-10367.90;Cluster-10367.91;Cluster-10367.92;Cluster-10367.96;Cluster-10367.97;Cluster-10367.99;Cluster-11465.1;Cluster-13618.3;Cluster-13679.1;Cluster-136…	418	https://www.genome.jp/dbget-bin/www_bget?ko04141
ko04145	Cellular Processes	Transport and catabolism	Phagosome	168/1443 11.64%	3273/47253 6.93%	2.03381e-21	2.827e-19	Cluster-16054.4;Cluster-16799.13;Cluster-16799.3;Cluster-16799.7;Cluster-16799.8;Cluster-22884.0;Cluster-25731.0;Cluster-26559.12;Cluster-27514.1;Cluster-27514.3;Cluster-35718.1;Cluster-35718.12;Cluster-35718.13;Cluster-35718.14;Cluster-35718.17;Cluster-35718.18;Cluster-35718.22;Cluster-35718.26;Cluster-35718.30;Cluster-35718.43;Cluster-35718.45;Cluster-35718.48;Cluster-35718.50;Cluster-35718.52;…	176	https://www.genome.jp/dbget-bin/www_bget?ko04145
ko01230	Metabolism	Global and overview maps	Biosynthesis of amino acids	659/1443 45.67%	17682/47253 37.42%	1.84247e-17	2.56103e-15	Cluster-14116.10;Cluster-14116.12;Cluster-14116.14;Cluster-14116.16;Cluster-14116.2;Cluster-14116.5;Cluster-14116.6;Cluster-14116.8;Cluster-14116.9;Cluster-15104.1;Cluster-15104.11;Cluster-15104.4;Cluster-15104.9;Cluster-17332.1;Cluster-17332.6;Cluster-22915.0;Cluster-24025.1;Cluster-24894.0;Cluster-24894.10;Cluster-24894.11;Cluster-24894.12;Cluster-24894.13;Cluster-24894.14;Cluster-24894.17;Clus…	330	https://www.genome.jp/dbget-bin/www_bget?ko01230
ko03050	Genetic Information Processing	Folding, sorting and degradation	Proteasome	85/1443 5.89%	1434/47253 3.03%	1.16453e-16	1.6187e-14	Cluster-25737.11;Cluster-25737.8;Cluster-28372.12;Cluster-28372.13;Cluster-28372.14;Cluster-28372.9;Cluster-39489.12;Cluster-39489.4;Cluster-39489.5;Cluster-39489.7;Cluster-43965.0;Cluster-47334.1;Cluster-47334.3;Cluster-52230.0;Cluster-52230.2;Cluster-52230.3;Cluster-52230.5;Cluster-52230.6;Cluster-53894.0;Cluster-54365.0;Cluster-54365.4;Cluster-54365.8;Cluster-64681.6;Cluster-64681.8;Cluster-64…	102	https://www.genome.jp/dbget-bin/www_bget?ko03050
ko00710	Metabolism	Energy metabolism	Carbon fixation by Calvin cycle	16/1443 1.11%	98/47253 0.21%	4.75215e-15	6.60549e-13	Cluster-15104.1;Cluster-15104.11;Cluster-15104.4;Cluster-15104.9;Cluster-33746.3;Cluster-33746.4;Cluster-36209.0;Cluster-36209.13;Cluster-36209.6;Cluster-36209.9;Cluster-36699.2;Cluster-37561.0;Cluster-42124.1;Cluster-44589.0;Cluster-44589.1;Cluster-44589.12;Cluster-44589.15;Cluster-44589.2;Cluster-44589.3;Cluster-44589.4;Cluster-44589.6;Cluster-44589.9;Cluster-47601.10;Cluster-47601.11;Cluster-4…	137	https://www.genome.jp/dbget-bin/www_bget?ko00710
ko04120	Genetic Information Processing	Folding, sorting and degradation	Ubiquitin mediated proteolysis	59/1443 4.09%	922/47253 1.95%	5.29899e-12	7.3656e-10	Cluster-14009.0;Cluster-16072.28;Cluster-20060.10;Cluster-20060.21;Cluster-20060.23;Cluster-26076.1;Cluster-28259.0;Cluster-31310.10;Cluster-38204.12;Cluster-38204.14;Cluster-38204.7;Cluster-38946.0;Cluster-38946.1;Cluster-38946.12;Cluster-38946.13;Cluster-38946.14;Cluster-38946.15;Cluster-38946.16;Cluster-38946.17;Cluster-38946.3;Cluster-38946.4;Cluster-38946.6;Cluster-38946.7;Cluster-38946.9;Cl…	237	https://www.genome.jp/dbget-bin/www_bget?ko04120
ko00190	Metabolism	Energy metabolism	Oxidative phosphorylation	24/1443 1.66%	225/47253 0.48%	5.39539e-09	7.49959e-07	Cluster-16054.4;Cluster-17318.3;Cluster-17318.4;Cluster-23116.60;Cluster-23116.61;Cluster-23116.65;Cluster-23354.0;Cluster-24579.1;Cluster-24803.2;Cluster-24803.4;Cluster-24803.6;Cluster-24803.7;Cluster-29106.1;Cluster-29106.16;Cluster-29106.18;Cluster-29106.19;Cluster-29106.2;Cluster-34398.0;Cluster-37335.11;Cluster-37335.14;Cluster-37335.15;Cluster-37335.18;Cluster-37335.4;Cluster-37335.5;Clust…	167	https://www.genome.jp/dbget-bin/www_bget?ko00190
ko03010	Genetic Information Processing	Translation	Ribosome	11/1443 0.76%	70/47253 0.15%	6.53645e-09	9.08566e-07	Cluster-22362.4;Cluster-23916.0;Cluster-23916.1;Cluster-23916.4;Cluster-23916.6;Cluster-26406.0;Cluster-28259.0;Cluster-31596.0;Cluster-31596.10;Cluster-31596.13;Cluster-31596.4;Cluster-34684.1;Cluster-36987.0;Cluster-36987.1;Cluster-36987.10;Cluster-36987.2;Cluster-36987.7;Cluster-36987.8;Cluster-36987.9;Cluster-37196.3;Cluster-37196.6;Cluster-37196.7;Cluster-37196.8;Cluster-37216.0;Cluster-3796…	423	https://www.genome.jp/dbget-bin/www_bget?ko03010
ko01200	Metabolism	Global and overview maps	Carbon metabolism	33/1443 2.29%	489/47253 1.03%	7.63711e-09	1.06156e-06	Cluster-13173.2;Cluster-13173.4;Cluster-13173.6;Cluster-13173.7;Cluster-14116.10;Cluster-14116.12;Cluster-14116.14;Cluster-14116.16;Cluster-14116.2;Cluster-14116.5;Cluster-14116.6;Cluster-14116.8;Cluster-14116.9;Cluster-15104.1;Cluster-15104.11;Cluster-15104.4;Cluster-15104.9;Cluster-17318.3;Cluster-17318.4;Cluster-19472.1;Cluster-19472.5;Cluster-22209.5;Cluster-22915.0;Cluster-24579.1;Cluster-25…	342	https://www.genome.jp/dbget-bin/www_bget?ko01200
ko00270	Metabolism	Amino acid metabolism	Cysteine and methionine metabolism	138/1443 9.56%	3260/47253 6.9%	1.95808e-08	2.72173e-06	Cluster-24894.0;Cluster-24894.10;Cluster-24894.11;Cluster-24894.12;Cluster-24894.13;Cluster-24894.14;Cluster-24894.17;Cluster-24894.2;Cluster-24894.20;Cluster-24894.21;Cluster-24894.24;Cluster-24894.25;Cluster-24894.26;Cluster-24894.29;Cluster-24894.4;Cluster-24894.5;Cluster-24894.6;Cluster-24894.7;Cluster-38711.16;Cluster-39653.6;Cluster-40424.0;Cluster-42124.1;Cluster-42283.6;Cluster-42283.7;Cl…	145	https://www.genome.jp/dbget-bin/www_bget?ko00270
ko03040	Genetic Information Processing	Transcription	Spliceosome	24/1443 1.66%	329/47253 0.7%	3.52233e-06	0.000489604	Cluster-13679.1;Cluster-13679.2;Cluster-13679.3;Cluster-13679.5;Cluster-13679.7;Cluster-19848.11;Cluster-19848.12;Cluster-19848.2;Cluster-21087.15;Cluster-21704.3;Cluster-22670.1;Cluster-22670.15;Cluster-25434.1;Cluster-26724.3;Cluster-27475.2;Cluster-29682.4;Cluster-29682.6;Cluster-30504.1;Cluster-30894.0;Cluster-30894.112;Cluster-30894.113;Cluster-30894.118;Cluster-30894.123;Cluster-30894.124;C…	270	https://www.genome.jp/dbget-bin/www_bget?ko03040
ko04016	Environmental Information Processing	Signal transduction	MAPK signaling pathway - plant	29/1443 2.01%	441/47253 0.93%	6.0024e-06	0.000834334	Cluster-14706.0;Cluster-14706.6;Cluster-15538.10;Cluster-15538.13;Cluster-16749.19;Cluster-16749.23;Cluster-17346.1;Cluster-17346.10;Cluster-17346.15;Cluster-17346.16;Cluster-17346.17;Cluster-17346.19;Cluster-17346.21;Cluster-17346.25;Cluster-17346.26;Cluster-17346.27;Cluster-17346.29;Cluster-17346.30;Cluster-17346.31;Cluster-17346.33;Cluster-17346.34;Cluster-17346.35;Cluster-17346.36;Cluster-173…	287	https://www.genome.jp/dbget-bin/www_bget?ko04016
ko04144	Cellular Processes	Transport and catabolism	Endocytosis	32/1443 2.22%	524/47253 1.11%	1.11845e-05	0.00155465	Cluster-13679.1;Cluster-13679.2;Cluster-13679.3;Cluster-13679.5;Cluster-13679.7;Cluster-16164.0;Cluster-18383.6;Cluster-19564.5;Cluster-19564.7;Cluster-23727.155;Cluster-23727.158;Cluster-24247.0;Cluster-30503.16;Cluster-30503.9;Cluster-30894.0;Cluster-30894.112;Cluster-30894.113;Cluster-30894.118;Cluster-30894.123;Cluster-30894.124;Cluster-30894.125;Cluster-30894.127;Cluster-30894.128;Cluster-30…	246	https://www.genome.jp/dbget-bin/www_bget?ko04144
ko04075	Environmental Information Processing	Signal transduction	Plant hormone signal transduction	17/1443 1.18%	210/47253 0.44%	2.47721e-05	0.00344333	Cluster-10115.10;Cluster-12192.1;Cluster-12563.3;Cluster-12842.14;Cluster-15538.10;Cluster-15538.13;Cluster-16749.19;Cluster-16749.23;Cluster-17016.0;Cluster-18023.1;Cluster-18037.12;Cluster-18037.24;Cluster-18641.10;Cluster-18687.18;Cluster-20542.16;Cluster-20542.3;Cluster-20922.16;Cluster-20922.25;Cluster-20922.34;Cluster-20922.37;Cluster-22783.0;Cluster-22783.1;Cluster-22783.2;Cluster-22906.11…	393	https://www.genome.jp/dbget-bin/www_bget?ko04075
ko00360	Metabolism	Amino acid metabolism	Phenylalanine metabolism	108/1443 7.48%	2583/47253 5.47%	2.79765e-05	0.00388873	Cluster-40655.13;Cluster-40655.17;Cluster-40655.18;Cluster-40655.19;Cluster-40655.20;Cluster-40655.21;Cluster-40655.22;Cluster-40655.32;Cluster-40655.35;Cluster-40655.36;Cluster-40655.37;Cluster-40655.38;Cluster-40655.39;Cluster-40655.4;Cluster-40655.40;Cluster-40655.46;Cluster-40655.48;Cluster-40655.51;Cluster-40655.54;Cluster-40655.55;Cluster-40655.56;Cluster-40655.59;Cluster-40655.60;Cluster-4…	52	https://www.genome.jp/dbget-bin/www_bget?ko00360
ko01250	Metabolism	Global and overview maps	Biosynthesis of nucleotide sugars	49/1443 3.4%	1007/47253 2.13%	0.000408127	0.0567297	Cluster-13173.2;Cluster-13173.4;Cluster-13173.6;Cluster-13173.7;Cluster-16293.16;Cluster-21335.1;Cluster-21335.5;Cluster-36454.11;Cluster-36454.14;Cluster-36454.15;Cluster-36454.16;Cluster-36454.17;Cluster-36454.20;Cluster-36454.25;Cluster-36454.28;Cluster-36454.32;Cluster-36454.35;Cluster-36454.38;Cluster-36454.39;Cluster-36454.4;Cluster-36454.6;Cluster-36454.7;Cluster-36454.8;Cluster-43817.0;Cl…	103	https://www.genome.jp/dbget-bin/www_bget?ko01250
ko00010	Metabolism	Carbohydrate metabolism	Glycolysis / Gluconeogenesis	16/1443 1.11%	225/47253 0.48%	0.000408915	0.0568392	Cluster-13173.2;Cluster-13173.4;Cluster-13173.6;Cluster-13173.7;Cluster-14116.10;Cluster-14116.12;Cluster-14116.14;Cluster-14116.16;Cluster-14116.2;Cluster-14116.5;Cluster-14116.6;Cluster-14116.8;Cluster-14116.9;Cluster-21278.18;Cluster-22683.0;Cluster-22915.0;Cluster-25838.11;Cluster-32775.0;Cluster-34746.2;Cluster-36209.0;Cluster-36209.13;Cluster-36209.6;Cluster-36209.9;Cluster-43597.0;Cluster-…	163	https://www.genome.jp/dbget-bin/www_bget?ko00010
ko00030	Metabolism	Carbohydrate metabolism	Pentose phosphate pathway	26/1443 1.8%	454/47253 0.96%	0.00050767	0.0705662	Cluster-13173.2;Cluster-13173.4;Cluster-13173.6;Cluster-13173.7;Cluster-15104.1;Cluster-15104.11;Cluster-15104.4;Cluster-15104.9;Cluster-21278.18;Cluster-25838.11;Cluster-34746.2;Cluster-35091.3;Cluster-49846.4;Cluster-50615.6;Cluster-50615.7;Cluster-58206.59;Cluster-58892.0;Cluster-58892.8;Cluster-59253.0;Cluster-60369.11;Cluster-60501.0;Cluster-63324.0;Cluster-66748.0;Cluster-66748.2;Cluster-69…	73	https://www.genome.jp/dbget-bin/www_bget?ko00030
ko00670	Metabolism	Metabolism of cofactors and vitamins	One carbon pool by folate	24/1443 1.66%	420/47253 0.89%	0.00122601	0.170415	Cluster-26329.2;Cluster-26329.4;Cluster-52084.22;Cluster-52084.23;Cluster-58366.0;Cluster-58366.1;Cluster-58366.5;Cluster-67092.0;Cluster-81245.4;Cluster-81245.7;Cluster-82488.4;Cluster-82488.6;Cluster-82488.9;Cluster-83095.12;Cluster-83095.13;Cluster-83095.15;Cluster-83095.16;Cluster-83095.2;Cluster-83095.21;Cluster-83095.23;Cluster-83095.25;Cluster-83095.3;Cluster-83095.4;Cluster-83095.5;Cluste…	28	https://www.genome.jp/dbget-bin/www_bget?ko00670
ko00630	Metabolism	Carbohydrate metabolism	Glyoxylate and dicarboxylate metabolism	33/1443 2.29%	643/47253 1.36%	0.00403307	0.560597	Cluster-19799.6;Cluster-22209.5;Cluster-28419.2;Cluster-28419.5;Cluster-28419.9;Cluster-36077.8;Cluster-37561.0;Cluster-39267.1;Cluster-50858.1;Cluster-50858.3;Cluster-55752.1;Cluster-55752.11;Cluster-55752.4;Cluster-55752.5;Cluster-55752.6;Cluster-55752.7;Cluster-58366.0;Cluster-58366.1;Cluster-58366.5;Cluster-60544.0;Cluster-60579.1;Cluster-64092.2;Cluster-64092.5;Cluster-66824.2;Cluster-66824.…	106	https://www.genome.jp/dbget-bin/www_bget?ko00630
ko00400	Metabolism	Amino acid metabolism	Phenylalanine, tyrosine and tryptophan biosynthesis	11/1443 0.76%	139/47253 0.29%	0.00640334	0.890065	Cluster-17332.1;Cluster-17332.6;Cluster-27875.20;Cluster-28760.7;Cluster-42124.1;Cluster-43068.14;Cluster-43068.16;Cluster-52217.5;Cluster-52217.7;Cluster-54744.0;Cluster-60670.10;Cluster-60670.11;Cluster-60670.19;Cluster-61551.11;Cluster-61551.9;Cluster-62314.1;Cluster-62314.4;Cluster-62918.10;Cluster-62918.11;Cluster-62918.13;Cluster-62918.18;Cluster-62918.7;Cluster-62918.8;Cluster-62918.9;Clus…	59	https://www.genome.jp/dbget-bin/www_bget?ko00400
ko03015	Genetic Information Processing	Translation	mRNA surveillance pathway	18/1443 1.25%	293/47253 0.62%	0.00889634	1	Cluster-15169.7;Cluster-15169.8;Cluster-16618.1;Cluster-16618.2;Cluster-19802.4;Cluster-24905.1;Cluster-24905.17;Cluster-24905.20;Cluster-25414.14;Cluster-25414.16;Cluster-25414.17;Cluster-25434.1;Cluster-29682.4;Cluster-29682.6;Cluster-33195.2;Cluster-33195.3;Cluster-33195.7;Cluster-33195.8;Cluster-34602.3;Cluster-34602.6;Cluster-34602.7;Cluster-36851.6;Cluster-42943.0;Cluster-43872.10;Cluster-4…	155	https://www.genome.jp/dbget-bin/www_bget?ko03015
ko03060	Genetic Information Processing	Folding, sorting and degradation	Protein export	5/1443 0.35%	39/47253 0.08%	0.011377	1	Cluster-48199.0;Cluster-53670.7;Cluster-58706.1;Cluster-63329.0;Cluster-63329.1;Cluster-64853.2;Cluster-64853.7;Cluster-71838.10;Cluster-71838.11;Cluster-71838.12;Cluster-71838.13;Cluster-71838.14;Cluster-71838.15;Cluster-71838.16;Cluster-71838.18;Cluster-71838.19;Cluster-71838.2;Cluster-71838.3;Cluster-71838.4;Cluster-71838.5;Cluster-71838.6;Cluster-71838.7;Cluster-71838.8;Cluster-71838.9;Cluste…	52	https://www.genome.jp/dbget-bin/www_bget?ko03060
ko00053	Metabolism	Carbohydrate metabolism	Ascorbate and aldarate metabolism	23/1443 1.59%	428/47253 0.91%	0.0123226	1	Cluster-32775.0;Cluster-50386.0;Cluster-52789.0;Cluster-53855.0;Cluster-53855.1;Cluster-53855.2;Cluster-53855.4;Cluster-55755.1;Cluster-56378.0;Cluster-56737.0;Cluster-58627.5;Cluster-62031.2;Cluster-63122.0;Cluster-63122.10;Cluster-63122.11;Cluster-63122.14;Cluster-63122.15;Cluster-63122.21;Cluster-63122.6;Cluster-63122.8;Cluster-72079.16;Cluster-72079.17;Cluster-72079.18;Cluster-72079.21;Cluste…	63	https://www.genome.jp/dbget-bin/www_bget?ko00053
ko00260	Metabolism	Amino acid metabolism	Glycine, serine and threonine metabolism	45/1443 3.12%	1004/47253 2.12%	0.0139997	1	Cluster-17332.1;Cluster-17332.6;Cluster-22915.0;Cluster-42283.6;Cluster-42283.7;Cluster-54452.0;Cluster-56737.0;Cluster-58366.0;Cluster-58366.1;Cluster-58366.5;Cluster-58847.16;Cluster-64092.2;Cluster-64092.5;Cluster-64460.0;Cluster-64460.1;Cluster-64460.2;Cluster-64460.4;Cluster-64460.5;Cluster-66824.2;Cluster-66824.4;Cluster-66824.6;Cluster-66824.7;Cluster-67092.0;Cluster-68667.6;Cluster-68667.…	68	https://www.genome.jp/dbget-bin/www_bget?ko00260
ko03250	Genetic Information Processing	Information processing in viruses	Viral life cycle - HIV-1	24/1443 1.66%	477/47253 1.01%	0.0155892	1	Cluster-16274.13;Cluster-16274.20;Cluster-16274.8;Cluster-16274.9;Cluster-26659.10;Cluster-26659.11;Cluster-26659.13;Cluster-26659.15;Cluster-26659.25;Cluster-26659.5;Cluster-26659.7;Cluster-26659.9;Cluster-30503.16;Cluster-30503.9;Cluster-44689.0;Cluster-51493.2;Cluster-58440.4;Cluster-68236.22;Cluster-68236.28;Cluster-74523.1;Cluster-75265.9;Cluster-75391.0;Cluster-75391.12;Cluster-75391.13;Clu…	44	https://www.genome.jp/dbget-bin/www_bget?ko03250
ko00450	Metabolism	Metabolism of other amino acids	Selenocompound metabolism	18/1443 1.25%	330/47253 0.7%	0.0213623	1	Cluster-36183.7;Cluster-69833.16;Cluster-69833.23;Cluster-69833.34;Cluster-7782.330;Cluster-7782.331;Cluster-7782.333;Cluster-7782.335;Cluster-7782.336;Cluster-7782.337;Cluster-7782.339;Cluster-7782.340;Cluster-7782.342;Cluster-7782.343;Cluster-7782.344;Cluster-7782.345;Cluster-7782.346;Cluster-7782.347;Cluster-86414.0;Cluster-86414.1;Cluster-86414.2;Cluster-86414.3;Cluster-86414.4;Cluster-88037.…	27	https://www.genome.jp/dbget-bin/www_bget?ko00450
ko00020	Metabolism	Carbohydrate metabolism	Citrate cycle (TCA cycle)	82/1443 5.68%	2101/47253 4.45%	0.0311769	1	Cluster-17318.3;Cluster-17318.4;Cluster-24579.1;Cluster-36077.8;Cluster-39521.3;Cluster-39521.4;Cluster-41953.9;Cluster-47908.0;Cluster-47908.1;Cluster-49411.0;Cluster-50858.1;Cluster-50858.3;Cluster-61916.1;Cluster-61916.10;Cluster-61916.11;Cluster-61916.9;Cluster-66706.23;Cluster-66706.27;Cluster-66706.28;Cluster-66824.2;Cluster-66824.4;Cluster-66824.6;Cluster-66824.7;Cluster-67929.0;Cluster-67…	72	https://www.genome.jp/dbget-bin/www_bget?ko00020
ko03013	Genetic Information Processing	Translation	Nucleocytoplasmic transport	23/1443 1.59%	460/47253 0.97%	0.0385206	1	Cluster-11771.101;Cluster-11771.102;Cluster-11771.105;Cluster-11771.106;Cluster-11771.107;Cluster-11771.67;Cluster-11771.68;Cluster-11771.69;Cluster-11771.72;Cluster-11771.76;Cluster-11771.78;Cluster-11771.79;Cluster-11771.80;Cluster-11771.81;Cluster-11771.82;Cluster-11771.83;Cluster-11771.85;Cluster-11771.87;Cluster-11771.89;Cluster-11771.91;Cluster-11771.93;Cluster-11771.95;Cluster-11771.96;Clu…	123	https://www.genome.jp/dbget-bin/www_bget?ko03013
ko00620	Metabolism	Carbohydrate metabolism	Pyruvate metabolism	8/1443 0.55%	111/47253 0.23%	0.0522552	1	Cluster-25559.4;Cluster-32775.0;Cluster-33746.3;Cluster-33746.4;Cluster-36699.2;Cluster-44083.0;Cluster-47631.140;Cluster-47631.150;Cluster-47631.153;Cluster-47631.154;Cluster-47631.161;Cluster-47631.162;Cluster-47631.167;Cluster-51097.10;Cluster-51097.11;Cluster-51097.13;Cluster-51097.15;Cluster-51097.3;Cluster-51097.4;Cluster-51097.6;Cluster-51097.7;Cluster-51097.8;Cluster-51097.9;Cluster-56086…	116	https://www.genome.jp/dbget-bin/www_bget?ko00620
ko01210	Metabolism	Global and overview maps	2-Oxocarboxylic acid metabolism	6/1443 0.42%	72/47253 0.15%	0.0542195	1	Cluster-24025.1;Cluster-25559.4;Cluster-36077.8;Cluster-39521.3;Cluster-39521.4;Cluster-41953.9;Cluster-42124.1;Cluster-50858.1;Cluster-50858.3;Cluster-54373.1;Cluster-54421.11;Cluster-57412.0;Cluster-57951.0;Cluster-58064.1;Cluster-65423.15;Cluster-65423.22;Cluster-65423.24;Cluster-65423.26;Cluster-65423.27;Cluster-67929.0;Cluster-67929.1;Cluster-67929.2;Cluster-76566.0;Cluster-76566.2;Cluster-7…	52	https://www.genome.jp/dbget-bin/www_bget?ko01210
ko00040	Metabolism	Carbohydrate metabolism	Pentose and glucuronate interconversions	11/1443 0.76%	181/47253 0.38%	0.0746626	1	Cluster-50615.6;Cluster-50615.7;Cluster-55755.1;Cluster-56475.0;Cluster-56475.5;Cluster-62031.2;Cluster-62296.0;Cluster-62958.0;Cluster-62958.2;Cluster-63122.0;Cluster-63122.10;Cluster-63122.11;Cluster-63122.14;Cluster-63122.15;Cluster-63122.21;Cluster-63122.6;Cluster-63122.8;Cluster-68917.0;Cluster-76516.0;Cluster-78715.1;Cluster-78776.4;Cluster-83096.0;Cluster-83096.2;Cluster-83096.3;Cluster-83…	44	https://www.genome.jp/dbget-bin/www_bget?ko00040
ko00195	Metabolism	Energy metabolism	Photosynthesis	7/1443 0.49%	96/47253 0.2%	0.0798397	1	Cluster-41478.0;Cluster-52624.13;Cluster-56629.0;Cluster-58969.0;Cluster-59179.3;Cluster-60858.4;Cluster-62289.0;Cluster-63007.0;Cluster-67009.0;Cluster-69635.0;Cluster-70007.10;Cluster-70007.11;Cluster-70007.13;Cluster-70007.17;Cluster-72867.1;Cluster-73264.0;Cluster-78436.5;Cluster-78436.6;Cluster-78938.0;Cluster-81624.1;Cluster-82412.2;Cluster-82653.0;Cluster-83216.2;Cluster-83216.6;Cluster-83…	34	https://www.genome.jp/dbget-bin/www_bget?ko00195
ko00520	Metabolism	Carbohydrate metabolism	Amino sugar and nucleotide sugar metabolism	7/1443 0.49%	101/47253 0.21%	0.0800338	1	Cluster-13173.2;Cluster-13173.4;Cluster-13173.6;Cluster-13173.7;Cluster-16293.16;Cluster-21335.1;Cluster-21335.5;Cluster-36454.11;Cluster-36454.14;Cluster-36454.15;Cluster-36454.16;Cluster-36454.17;Cluster-36454.20;Cluster-36454.25;Cluster-36454.28;Cluster-36454.32;Cluster-36454.35;Cluster-36454.38;Cluster-36454.39;Cluster-36454.4;Cluster-36454.6;Cluster-36454.7;Cluster-36454.8;Cluster-43817.0;Cl…	122	https://www.genome.jp/dbget-bin/www_bget?ko00520
ko00330	Metabolism	Amino acid metabolism	Arginine and proline metabolism	22/1443 1.52%	493/47253 1.04%	0.0901456	1	Cluster-3087.12;Cluster-3087.14;Cluster-32775.0;Cluster-33935.3;Cluster-33935.4;Cluster-33935.7;Cluster-40424.0;Cluster-42124.1;Cluster-44692.0;Cluster-56737.0;Cluster-57668.0;Cluster-57706.3;Cluster-62118.1;Cluster-62118.14;Cluster-62118.15;Cluster-62118.16;Cluster-62118.17;Cluster-62118.18;Cluster-62118.3;Cluster-62118.5;Cluster-62118.6;Cluster-62118.7;Cluster-64150.0;Cluster-65423.15;Cluster-6…	58	https://www.genome.jp/dbget-bin/www_bget?ko00330
ko00051	Metabolism	Carbohydrate metabolism	Fructose and mannose metabolism	13/1443 0.9%	264/47253 0.56%	0.103716	1	Cluster-21278.18;Cluster-25838.11;Cluster-34746.2;Cluster-63324.0;Cluster-68917.0;Cluster-70455.0;Cluster-70455.2;Cluster-70455.5;Cluster-75740.2;Cluster-75740.5;Cluster-77502.0;Cluster-77502.12;Cluster-77502.13;Cluster-77502.14;Cluster-77502.17;Cluster-77502.2;Cluster-77502.3;Cluster-80298.2;Cluster-80298.3;Cluster-80298.4;Cluster-81166.0;Cluster-81272.1;Cluster-81272.2;Cluster-81272.3;Cluster-8…	54	https://www.genome.jp/dbget-bin/www_bget?ko00051
ko03083	Genetic Information Processing	Chromosome	Polycomb repressive complex	81/1443 5.61%	2252/47253 4.77%	0.10899	1	Cluster-16274.13;Cluster-16274.20;Cluster-16274.8;Cluster-16274.9;Cluster-19065.10;Cluster-19065.14;Cluster-22008.14;Cluster-22008.42;Cluster-22008.43;Cluster-22008.44;Cluster-22008.45;Cluster-44676.0;Cluster-44676.1;Cluster-45148.0;Cluster-46785.6;Cluster-56318.1;Cluster-57904.4;Cluster-57904.7;Cluster-57904.8;Cluster-60750.1;Cluster-60750.15;Cluster-60750.5;Cluster-60750.8;Cluster-60750.9;Clust…	70	https://www.genome.jp/dbget-bin/www_bget?ko03083
ko00480	Metabolism	Metabolism of other amino acids	Glutathione metabolism	13/1443 0.9%	272/47253 0.58%	0.127422	1	Cluster-35091.3;Cluster-41756.3;Cluster-41953.9;Cluster-42830.11;Cluster-42830.12;Cluster-45665.4;Cluster-45665.5;Cluster-50955.1;Cluster-54238.6;Cluster-54238.7;Cluster-56671.2;Cluster-56671.3;Cluster-56671.4;Cluster-56671.8;Cluster-58206.59;Cluster-72079.16;Cluster-72079.17;Cluster-72079.18;Cluster-72079.21;Cluster-72079.22;Cluster-72079.23;Cluster-72079.27;Cluster-72079.29;Cluster-72079.30;Clu…	73	https://www.genome.jp/dbget-bin/www_bget?ko00480
ko01040	Metabolism	Lipid metabolism	Biosynthesis of unsaturated fatty acids	91/1443 6.31%	2563/47253 5.42%	0.148478	1	Cluster-19472.1;Cluster-19472.5;Cluster-22838.12;Cluster-22838.22;Cluster-40855.1;Cluster-40855.4;Cluster-49828.0;Cluster-49828.1;Cluster-54407.0;Cluster-63596.2;Cluster-63596.3;Cluster-63596.5;Cluster-63596.6;Cluster-63596.8;Cluster-69374.3;Cluster-69374.4;Cluster-71132.5;Cluster-77487.0;Cluster-79285.1;Cluster-79656.0;Cluster-80409.0;Cluster-81650.2;Cluster-81650.6;Cluster-91004.0;Cluster-91004…	25	https://www.genome.jp/dbget-bin/www_bget?ko01040
ko00945	Metabolism	Biosynthesis of other secondary metabolites	Stilbenoid, diarylheptanoid and gingerol biosynthesis	9/1443 0.62%	172/47253 0.36%	0.155404	1	Cluster-17923.5;Cluster-17923.6;Cluster-47658.11;Cluster-47658.4;Cluster-47658.7;Cluster-47658.9;Cluster-73744.0;Cluster-73744.1;Cluster-73744.2;Cluster-73744.3;Cluster-94228.2;Cluster-94228.3;Cluster-94228.9	13	https://www.genome.jp/dbget-bin/www_bget?ko00945
ko00130	Metabolism	Metabolism of cofactors and vitamins	Ubiquinone and other terpenoid-quinone biosynthesis	18/1443 1.25%	418/47253 0.88%	0.16718	1	Cluster-35020.2;Cluster-36663.0;Cluster-37174.1;Cluster-37174.14;Cluster-37174.17;Cluster-37174.18;Cluster-37174.19;Cluster-37174.22;Cluster-37174.6;Cluster-37174.7;Cluster-37174.8;Cluster-37174.9;Cluster-41377.0;Cluster-41569.0;Cluster-47658.11;Cluster-47658.4;Cluster-47658.7;Cluster-47658.9;Cluster-53032.1;Cluster-67255.2;Cluster-68223.0;Cluster-68223.1;Cluster-68223.2;Cluster-68223.3;Cluster-6…	37	https://www.genome.jp/dbget-bin/www_bget?ko00130
ko00640	Metabolism	Carbohydrate metabolism	Propanoate metabolism	7/1443 0.49%	129/47253 0.27%	0.209228	1	Cluster-19472.1;Cluster-19472.5;Cluster-46536.6;Cluster-57971.24;Cluster-64747.15;Cluster-64747.4;Cluster-64747.7;Cluster-65503.0;Cluster-65503.3;Cluster-66824.2;Cluster-66824.4;Cluster-66824.6;Cluster-66824.7;Cluster-67122.0;Cluster-72490.0;Cluster-77983.5;Cluster-79065.5;Cluster-79065.6;Cluster-79285.1;Cluster-79656.0;Cluster-88429.11;Cluster-88429.14;Cluster-88429.16;Cluster-88429.18;Cluster-8…	29	https://www.genome.jp/dbget-bin/www_bget?ko00640
ko01212	Metabolism	Global and overview maps	Fatty acid metabolism	21/1443 1.46%	508/47253 1.08%	0.224203	1	Cluster-19472.1;Cluster-19472.5;Cluster-23403.17;Cluster-23403.2;Cluster-37586.20;Cluster-37586.22;Cluster-40855.1;Cluster-40855.4;Cluster-49828.0;Cluster-49828.1;Cluster-54407.0;Cluster-55697.1;Cluster-60579.1;Cluster-61599.1;Cluster-63596.2;Cluster-63596.3;Cluster-63596.5;Cluster-63596.6;Cluster-63596.8;Cluster-64141.0;Cluster-64141.1;Cluster-64747.15;Cluster-64747.4;Cluster-64747.7;Cluster-650…	56	https://www.genome.jp/dbget-bin/www_bget?ko01212
ko00750	Metabolism	Metabolism of cofactors and vitamins	Vitamin B6 metabolism	14/1443 0.97%	321/47253 0.68%	0.266019	1	Cluster-23300.5;Cluster-32814.1;Cluster-50499.1;Cluster-50499.2;Cluster-64824.1;Cluster-73852.0;Cluster-81360.64;Cluster-87395.2;Cluster-87395.3;Cluster-87395.5;Cluster-87395.7;Cluster-92422.0	12	https://www.genome.jp/dbget-bin/www_bget?ko00750
ko00290	Metabolism	Amino acid metabolism	Valine, leucine and isoleucine biosynthesis	3/1443 0.21%	40/47253 0.08%	0.299698	1	Cluster-24025.1;Cluster-25559.4;Cluster-77573.0;Cluster-77573.10;Cluster-77573.11;Cluster-77573.12;Cluster-77573.13;Cluster-77573.6;Cluster-77573.7;Cluster-77573.8;Cluster-77573.9;Cluster-78340.6;Cluster-78568.5;Cluster-85522.1;Cluster-90553.7	15	https://www.genome.jp/dbget-bin/www_bget?ko00290
ko00592	Metabolism	Lipid metabolism	alpha-Linolenic acid metabolism	20/1443 1.39%	496/47253 1.05%	0.324828	1	Cluster-19472.1;Cluster-19472.5;Cluster-43070.2;Cluster-47631.140;Cluster-47631.150;Cluster-47631.153;Cluster-47631.154;Cluster-47631.161;Cluster-47631.162;Cluster-47631.167;Cluster-48786.19;Cluster-48786.20;Cluster-48786.22;Cluster-48786.24;Cluster-48786.4;Cluster-56025.1;Cluster-56025.10;Cluster-56025.2;Cluster-56025.3;Cluster-56025.6;Cluster-56025.8;Cluster-60023.6;Cluster-61477.17;Cluster-614…	49	https://www.genome.jp/dbget-bin/www_bget?ko00592
ko04130	Genetic Information Processing	Folding, sorting and degradation	SNARE interactions in vesicular transport	17/1443 1.18%	411/47253 0.87%	0.33192	1	Cluster-10289.4;Cluster-40070.2;Cluster-40070.3;Cluster-44056.4;Cluster-46437.1;Cluster-52696.0;Cluster-53355.0;Cluster-53355.3;Cluster-53355.4;Cluster-53355.5;Cluster-56919.3;Cluster-56919.8;Cluster-67926.1;Cluster-67926.4;Cluster-67926.7;Cluster-68106.4;Cluster-68106.5;Cluster-70626.10;Cluster-70626.3;Cluster-70626.7;Cluster-73440.0;Cluster-74933.11;Cluster-74933.17;Cluster-74933.9;Cluster-7746…	31	https://www.genome.jp/dbget-bin/www_bget?ko04130
ko00220	Metabolism	Amino acid metabolism	Arginine biosynthesis	3/1443 0.21%	53/47253 0.11%	0.387002	1	Cluster-42124.1;Cluster-54373.1;Cluster-54421.11;Cluster-57412.0;Cluster-57951.0;Cluster-58064.1;Cluster-65423.15;Cluster-65423.22;Cluster-65423.24;Cluster-65423.26;Cluster-65423.27;Cluster-72584.1;Cluster-75033.2;Cluster-75033.3;Cluster-75033.4;Cluster-75033.5;Cluster-75033.6;Cluster-75033.8;Cluster-75033.9;Cluster-76048.0;Cluster-76048.1;Cluster-78842.1;Cluster-78842.11;Cluster-78842.9;Cluster-…	28	https://www.genome.jp/dbget-bin/www_bget?ko00220
ko01240	Metabolism	Global and overview maps	Biosynthesis of cofactors	60/1443 4.16%	1792/47253 3.79%	0.387123	1	Cluster-10666.10;Cluster-10666.4;Cluster-10666.6;Cluster-14390.3;Cluster-23300.5;Cluster-24336.1;Cluster-24894.0;Cluster-24894.10;Cluster-24894.11;Cluster-24894.12;Cluster-24894.13;Cluster-24894.14;Cluster-24894.17;Cluster-24894.2;Cluster-24894.20;Cluster-24894.21;Cluster-24894.24;Cluster-24894.25;Cluster-24894.26;Cluster-24894.29;Cluster-24894.4;Cluster-24894.5;Cluster-24894.6;Cluster-24894.7;Cl…	182	https://www.genome.jp/dbget-bin/www_bget?ko01240
ko04814	Cellular Processes	Cell motility	Motor proteins	6/1443 0.42%	139/47253 0.29%	0.40209	1	Cluster-168.19;Cluster-168.22;Cluster-168.24;Cluster-168.25;Cluster-168.30;Cluster-168.36;Cluster-168.39;Cluster-168.48;Cluster-168.51;Cluster-168.57;Cluster-168.58;Cluster-168.59;Cluster-168.63;Cluster-168.64;Cluster-168.67;Cluster-168.68;Cluster-168.70;Cluster-168.75;Cluster-168.76;Cluster-168.79;Cluster-168.83;Cluster-168.87;Cluster-22884.0;Cluster-35718.1;Cluster-35718.12;Cluster-35718.13;Clu…	91	https://www.genome.jp/dbget-bin/www_bget?ko04814
ko00960	Metabolism	Biosynthesis of other secondary metabolites	Tropane, piperidine and pyridine alkaloid biosynthesis	8/1443 0.55%	202/47253 0.43%	0.408305	1	Cluster-42124.1;Cluster-52217.5;Cluster-52217.7;Cluster-58632.37;Cluster-58847.16;Cluster-65423.15;Cluster-65423.22;Cluster-65423.24;Cluster-65423.26;Cluster-65423.27;Cluster-73273.7;Cluster-73289.1;Cluster-81843.0;Cluster-84211.5;Cluster-90227.1	15	https://www.genome.jp/dbget-bin/www_bget?ko00960
ko00941	Metabolism	Biosynthesis of other secondary metabolites	Flavonoid biosynthesis	24/1443 1.66%	695/47253 1.47%	0.429885	1	Cluster-17923.5;Cluster-17923.6;Cluster-47658.11;Cluster-47658.4;Cluster-47658.7;Cluster-47658.9;Cluster-54393.0;Cluster-55401.9;Cluster-63620.0;Cluster-64859.2;Cluster-64890.14;Cluster-71662.1;Cluster-73744.0;Cluster-73744.1;Cluster-73744.2;Cluster-73744.3;Cluster-82442.1;Cluster-82442.16;Cluster-82442.6;Cluster-94228.2;Cluster-94228.3;Cluster-94228.9	22	https://www.genome.jp/dbget-bin/www_bget?ko00941
ko03018	Genetic Information Processing	Folding, sorting and degradation	RNA degradation	23/1443 1.59%	671/47253 1.42%	0.438119	1	Cluster-10714.13;Cluster-10714.14;Cluster-10714.16;Cluster-10714.17;Cluster-10714.20;Cluster-10714.21;Cluster-10714.7;Cluster-14116.10;Cluster-14116.12;Cluster-14116.14;Cluster-14116.16;Cluster-14116.2;Cluster-14116.5;Cluster-14116.6;Cluster-14116.8;Cluster-14116.9;Cluster-24833.1;Cluster-24833.8;Cluster-24833.9;Cluster-25838.11;Cluster-28387.18;Cluster-28387.6;Cluster-34746.2;Cluster-39035.2;Clu…	124	https://www.genome.jp/dbget-bin/www_bget?ko03018
ko00062	Metabolism	Lipid metabolism	Fatty acid elongation	17/1443 1.18%	486/47253 1.03%	0.457575	1	Cluster-22838.12;Cluster-22838.22;Cluster-40855.1;Cluster-40855.4;Cluster-49828.0;Cluster-49828.1;Cluster-53683.0;Cluster-64141.0;Cluster-64141.1;Cluster-71132.5;Cluster-74247.0;Cluster-74247.13;Cluster-74247.26;Cluster-74247.3;Cluster-74247.33;Cluster-74247.38;Cluster-74247.4;Cluster-74247.53;Cluster-74247.55;Cluster-74247.56;Cluster-77656.4;Cluster-87502.1;Cluster-87566.5	23	https://www.genome.jp/dbget-bin/www_bget?ko00062
ko00940	Metabolism	Biosynthesis of other secondary metabolites	Phenylpropanoid biosynthesis	6/1443 0.42%	157/47253 0.33%	0.463006	1	Cluster-17923.5;Cluster-17923.6;Cluster-37174.1;Cluster-37174.14;Cluster-37174.17;Cluster-37174.18;Cluster-37174.19;Cluster-37174.22;Cluster-37174.6;Cluster-37174.7;Cluster-37174.8;Cluster-37174.9;Cluster-38207.13;Cluster-38207.14;Cluster-38207.15;Cluster-38207.16;Cluster-38207.7;Cluster-40655.13;Cluster-40655.17;Cluster-40655.18;Cluster-40655.19;Cluster-40655.20;Cluster-40655.21;Cluster-40655.22…	101	https://www.genome.jp/dbget-bin/www_bget?ko00940
ko04146	Cellular Processes	Transport and catabolism	Peroxisome	9/1443 0.62%	249/47253 0.53%	0.50206	1	Cluster-19472.1;Cluster-19472.5;Cluster-29954.0;Cluster-39267.1;Cluster-41953.9;Cluster-49895.1;Cluster-49895.4;Cluster-55752.1;Cluster-55752.11;Cluster-55752.4;Cluster-55752.5;Cluster-55752.6;Cluster-55752.7;Cluster-62954.1;Cluster-62954.2;Cluster-64173.0;Cluster-66033.0;Cluster-68677.0;Cluster-68677.3;Cluster-68677.8;Cluster-68677.9;Cluster-74945.0;Cluster-75316.0;Cluster-75316.2;Cluster-75438.…	67	https://www.genome.jp/dbget-bin/www_bget?ko04146
ko00591	Metabolism	Lipid metabolism	Linoleic acid metabolism	12/1443 0.83%	358/47253 0.76%	0.540345	1	Cluster-53566.12;Cluster-56025.1;Cluster-56025.10;Cluster-56025.2;Cluster-56025.3;Cluster-56025.6;Cluster-56025.8;Cluster-87490.2;Cluster-88066.1;Cluster-88066.11	10	https://www.genome.jp/dbget-bin/www_bget?ko00591
ko00920	Metabolism	Energy metabolism	Sulfur metabolism	10/1443 0.69%	297/47253 0.63%	0.56446	1	Cluster-48397.0;Cluster-64533.2;Cluster-69380.0;Cluster-69833.16;Cluster-69833.23;Cluster-69833.34;Cluster-76429.2;Cluster-77080.5;Cluster-77080.9;Cluster-78227.6;Cluster-84166.3;Cluster-86128.12;Cluster-86128.14;Cluster-86128.2;Cluster-86128.7;Cluster-88037.0;Cluster-88037.1;Cluster-88037.2;Cluster-88611.3;Cluster-88932.8;Cluster-88932.9;Cluster-91372.0	22	https://www.genome.jp/dbget-bin/www_bget?ko00920
ko00261	Metabolism	Biosynthesis of other secondary metabolites	Monobactam biosynthesis	33/1443 2.29%	1059/47253 2.24%	0.581926	1	Cluster-43060.0;Cluster-63429.1;Cluster-69833.16;Cluster-69833.23;Cluster-69833.34;Cluster-73544.0;Cluster-74510.3	7	https://www.genome.jp/dbget-bin/www_bget?ko00261
ko04136	Cellular Processes	Transport and catabolism	Autophagy - other	1/1443 0.07%	22/47253 0.05%	0.593669	1	Cluster-15950.4;Cluster-43872.10;Cluster-43872.12;Cluster-43872.13;Cluster-43872.9;Cluster-48796.10;Cluster-48796.13;Cluster-48796.14;Cluster-48796.19;Cluster-48796.7;Cluster-48796.8;Cluster-48796.9;Cluster-51846.0;Cluster-51846.3;Cluster-53614.0;Cluster-56353.0;Cluster-58125.4;Cluster-63817.1;Cluster-63817.4;Cluster-71131.0;Cluster-71617.0;Cluster-75707.1;Cluster-78537.4;Cluster-79540.10;Cluster…	35	https://www.genome.jp/dbget-bin/www_bget?ko04136
ko00061	Metabolism	Lipid metabolism	Fatty acid biosynthesis	58/1443 4.02%	1905/47253 4.03%	0.622265	1	Cluster-23403.17;Cluster-23403.2;Cluster-37586.20;Cluster-37586.22;Cluster-55697.1;Cluster-64747.15;Cluster-64747.4;Cluster-64747.7;Cluster-65015.1;Cluster-66033.0;Cluster-67842.4;Cluster-67842.5;Cluster-67842.7;Cluster-67842.8;Cluster-69374.3;Cluster-69374.4;Cluster-72041.1;Cluster-74945.0;Cluster-76171.5;Cluster-77487.0;Cluster-77625.34;Cluster-77625.48;Cluster-80409.0;Cluster-84900.1;Cluster-8…	28	https://www.genome.jp/dbget-bin/www_bget?ko00061
ko00785	Metabolism	Metabolism of cofactors and vitamins	Lipoic acid metabolism	33/1443 2.29%	1084/47253 2.29%	0.657087	1	Cluster-47908.0;Cluster-47908.1;Cluster-61916.1;Cluster-61916.10;Cluster-61916.11;Cluster-61916.9;Cluster-64092.2;Cluster-64092.5;Cluster-66706.23;Cluster-66706.27;Cluster-66706.28;Cluster-66824.2;Cluster-66824.4;Cluster-66824.6;Cluster-66824.7;Cluster-67092.0;Cluster-77368.4;Cluster-77368.6;Cluster-79065.5;Cluster-79065.6;Cluster-88843.7;Cluster-90187.1;Cluster-91962.10;Cluster-91962.9;Cluster-9…	26	https://www.genome.jp/dbget-bin/www_bget?ko00785
ko00196	Metabolism	Energy metabolism	Photosynthesis - antenna proteins	9/1443 0.62%	294/47253 0.62%	0.674413	1	Cluster-50187.0;Cluster-54071.0;Cluster-80767.1;Cluster-80767.17;Cluster-80767.19;Cluster-80767.3;Cluster-86991.1;Cluster-86991.2;Cluster-86991.3;Cluster-92757.2	10	https://www.genome.jp/dbget-bin/www_bget?ko00196
ko00510	Metabolism	Glycan biosynthesis and metabolism	N-Glycan biosynthesis	4/1443 0.28%	130/47253 0.28%	0.682396	1	Cluster-17479.3;Cluster-27461.4;Cluster-35027.6;Cluster-48254.2;Cluster-52474.10;Cluster-52474.9;Cluster-62853.0;Cluster-67132.0;Cluster-68731.3;Cluster-69456.0;Cluster-70551.5;Cluster-70551.6;Cluster-72501.0;Cluster-72501.1;Cluster-7308.3;Cluster-74350.0;Cluster-74350.1;Cluster-74829.2;Cluster-74919.1;Cluster-77333.1;Cluster-77333.4;Cluster-80632.5;Cluster-80632.6;Cluster-81613.1;Cluster-86044.7…	31	https://www.genome.jp/dbget-bin/www_bget?ko00510
ko00250	Metabolism	Amino acid metabolism	Alanine, aspartate and glutamate metabolism	1/1443 0.07%	27/47253 0.06%	0.695953	1	Cluster-42124.1;Cluster-63576.12;Cluster-63576.13;Cluster-63576.14;Cluster-65423.15;Cluster-65423.22;Cluster-65423.24;Cluster-65423.26;Cluster-65423.27;Cluster-67027.3;Cluster-72993.15;Cluster-72993.8;Cluster-73018.0;Cluster-75033.2;Cluster-75033.3;Cluster-75033.4;Cluster-75033.5;Cluster-75033.6;Cluster-75033.8;Cluster-75033.9;Cluster-75221.1;Cluster-75221.2;Cluster-75221.3;Cluster-75221.5;Cluste…	46	https://www.genome.jp/dbget-bin/www_bget?ko00250
ko00999	Metabolism	Biosynthesis of other secondary metabolites	Biosynthesis of various plant secondary metabolites	4/1443 0.28%	131/47253 0.28%	0.696246	1	Cluster-24894.0;Cluster-24894.10;Cluster-24894.11;Cluster-24894.12;Cluster-24894.13;Cluster-24894.14;Cluster-24894.17;Cluster-24894.2;Cluster-24894.20;Cluster-24894.21;Cluster-24894.24;Cluster-24894.25;Cluster-24894.26;Cluster-24894.29;Cluster-24894.4;Cluster-24894.5;Cluster-24894.6;Cluster-24894.7;Cluster-40396.7;Cluster-43068.14;Cluster-43068.16;Cluster-47647.1;Cluster-56974.4;Cluster-62314.1;C…	39	https://www.genome.jp/dbget-bin/www_bget?ko00999
ko00232	Metabolism	Biosynthesis of other secondary metabolites	Caffeine metabolism	3/1443 0.21%	100/47253 0.21%	0.71519	1	Cluster-76350.5	1	https://www.genome.jp/dbget-bin/www_bget?ko00232
ko00950	Metabolism	Biosynthesis of other secondary metabolites	Isoquinoline alkaloid biosynthesis	156/1443 10.81%	5189/47253 10.98%	0.737006	1	Cluster-42124.1;Cluster-52217.5;Cluster-52217.7;Cluster-58847.16;Cluster-65423.15;Cluster-65423.22;Cluster-65423.24;Cluster-65423.26;Cluster-65423.27;Cluster-73289.1;Cluster-84211.5;Cluster-90227.1	12	https://www.genome.jp/dbget-bin/www_bget?ko00950
ko00565	Metabolism	Lipid metabolism	Ether lipid metabolism	20/1443 1.39%	681/47253 1.44%	0.762535	1	Cluster-48377.6;Cluster-62705.10;Cluster-62705.16;Cluster-62705.8;Cluster-74000.4;Cluster-77083.0;Cluster-78914.1;Cluster-78914.2;Cluster-78914.3;Cluster-80050.0;Cluster-80050.2;Cluster-80050.4;Cluster-81653.3;Cluster-85025.2	14	https://www.genome.jp/dbget-bin/www_bget?ko00565
ko00543	Metabolism	Glycan biosynthesis and metabolism	Exopolysaccharide biosynthesis	62/1443 4.3%	2086/47253 4.41%	0.764236	1	Cluster-77080.5;Cluster-77080.9	2	https://www.genome.jp/dbget-bin/www_bget?ko00543
ko00660	Metabolism	Carbohydrate metabolism	C5-Branched dibasic acid metabolism	2/1443 0.14%	77/47253 0.16%	0.773433	1	Cluster-24025.1;Cluster-85522.1;Cluster-90553.7	3	https://www.genome.jp/dbget-bin/www_bget?ko00660
ko00770	Metabolism	Metabolism of cofactors and vitamins	Pantothenate and CoA biosynthesis	20/1443 1.39%	717/47253 1.52%	0.779421	1	Cluster-32775.0;Cluster-33935.3;Cluster-33935.4;Cluster-33935.7;Cluster-61187.2;Cluster-70369.4;Cluster-70369.7;Cluster-77573.0;Cluster-77573.10;Cluster-77573.11;Cluster-77573.12;Cluster-77573.13;Cluster-77573.6;Cluster-77573.7;Cluster-77573.8;Cluster-77573.9;Cluster-78340.6;Cluster-82182.0;Cluster-82182.4;Cluster-82182.6;Cluster-82182.7;Cluster-88412.0;Cluster-88412.1;Cluster-88412.3;Cluster-908…	26	https://www.genome.jp/dbget-bin/www_bget?ko00770
ko00470	Metabolism	Metabolism of other amino acids	D-Amino acid metabolism	36/1443 2.49%	1269/47253 2.69%	0.781783	1	Cluster-72087.5;Cluster-88524.3	2	https://www.genome.jp/dbget-bin/www_bget?ko00470
ko01110	Metabolism	Global and overview maps	Biosynthesis of secondary metabolites	7/1443 0.49%	267/47253 0.57%	0.791211	1	Cluster-12684.0;Cluster-13173.2;Cluster-13173.4;Cluster-13173.6;Cluster-13173.7;Cluster-14116.10;Cluster-14116.12;Cluster-14116.14;Cluster-14116.16;Cluster-14116.2;Cluster-14116.5;Cluster-14116.6;Cluster-14116.8;Cluster-14116.9;Cluster-14390.3;Cluster-14413.17;Cluster-15104.1;Cluster-15104.11;Cluster-15104.4;Cluster-15104.9;Cluster-17318.3;Cluster-17318.4;Cluster-17332.1;Cluster-17332.6;Cluster-1…	954	https://www.genome.jp/dbget-bin/www_bget?ko01110
ko03008	Genetic Information Processing	Translation	Ribosome biogenesis in eukaryotes	5/1443 0.35%	198/47253 0.42%	0.80692	1	Cluster-12795.3;Cluster-12984.2;Cluster-12984.5;Cluster-12984.6;Cluster-12984.7;Cluster-24833.1;Cluster-24833.8;Cluster-24833.9;Cluster-26659.10;Cluster-26659.11;Cluster-26659.13;Cluster-26659.15;Cluster-26659.25;Cluster-26659.5;Cluster-26659.7;Cluster-26659.9;Cluster-34586.8;Cluster-38332.8;Cluster-42287.3;Cluster-45158.13;Cluster-57904.4;Cluster-57904.7;Cluster-57904.8;Cluster-59332.0;Cluster-6…	60	https://www.genome.jp/dbget-bin/www_bget?ko03008
ko00410	Metabolism	Metabolism of other amino acids	beta-Alanine metabolism	4/1443 0.28%	161/47253 0.34%	0.814657	1	Cluster-19472.1;Cluster-19472.5;Cluster-32775.0;Cluster-33935.3;Cluster-33935.4;Cluster-33935.7;Cluster-46536.6;Cluster-56737.0;Cluster-57971.24;Cluster-58847.16;Cluster-67122.0;Cluster-70369.4;Cluster-70369.7;Cluster-72490.0;Cluster-73018.0;Cluster-79285.1;Cluster-79656.0;Cluster-82182.0;Cluster-82182.4;Cluster-82182.6;Cluster-82182.7;Cluster-84211.5;Cluster-87380.15;Cluster-87380.3;Cluster-8738…	31	https://www.genome.jp/dbget-bin/www_bget?ko00410
ko00071	Metabolism	Lipid metabolism	Fatty acid degradation	2/1443 0.14%	85/47253 0.18%	0.844102	1	Cluster-19472.1;Cluster-19472.5;Cluster-32775.0;Cluster-47631.140;Cluster-47631.150;Cluster-47631.153;Cluster-47631.154;Cluster-47631.161;Cluster-47631.162;Cluster-47631.167;Cluster-56737.0;Cluster-60579.1;Cluster-61599.1;Cluster-66033.0;Cluster-74164.1;Cluster-74945.0;Cluster-77625.34;Cluster-77625.48;Cluster-79285.1;Cluster-79656.0;Cluster-80470.30;Cluster-80470.36;Cluster-80470.38;Cluster-8047…	38	https://www.genome.jp/dbget-bin/www_bget?ko00071
ko03082	Genetic Information Processing	Chromosome	ATP-dependent chromatin remodeling	7/1443 0.49%	278/47253 0.59%	0.858536	1	Cluster-19065.10;Cluster-19065.14;Cluster-22705.10;Cluster-22705.11;Cluster-22705.12;Cluster-23594.19;Cluster-46718.2;Cluster-4855.7;Cluster-4855.8;Cluster-53465.5;Cluster-56895.3;Cluster-58129.11;Cluster-58129.12;Cluster-58129.13;Cluster-58129.15;Cluster-58129.17;Cluster-58129.18;Cluster-58129.25;Cluster-58129.27;Cluster-58129.28;Cluster-58129.29;Cluster-58129.3;Cluster-58129.4;Cluster-58129.5;C…	50	https://www.genome.jp/dbget-bin/www_bget?ko03082
ko00966	Metabolism	Biosynthesis of other secondary metabolites	Glucosinolate biosynthesis	8/1443 0.55%	316/47253 0.67%	0.86472	1	Cluster-78340.6;Cluster-90553.7	2	https://www.genome.jp/dbget-bin/www_bget?ko00966
ko04122	Genetic Information Processing	Folding, sorting and degradation	Sulfur relay system	22/1443 1.52%	827/47253 1.75%	0.870409	1	Cluster-16845.18;Cluster-56908.0;Cluster-68619.0;Cluster-78227.6;Cluster-87154.4	5	https://www.genome.jp/dbget-bin/www_bget?ko04122
ko00780	Metabolism	Metabolism of cofactors and vitamins	Biotin metabolism	9/1443 0.62%	362/47253 0.77%	0.872704	1	Cluster-55697.1;Cluster-67842.4;Cluster-67842.5;Cluster-67842.7;Cluster-67842.8;Cluster-72041.1;Cluster-76171.5	7	https://www.genome.jp/dbget-bin/www_bget?ko00780
ko00052	Metabolism	Carbohydrate metabolism	Galactose metabolism	15/1443 1.04%	589/47253 1.25%	0.881593	1	Cluster-25838.11;Cluster-32796.14;Cluster-32796.19;Cluster-32796.7;Cluster-34746.2;Cluster-52133.7;Cluster-55848.0;Cluster-60697.0;Cluster-65924.0;Cluster-72580.0;Cluster-75808.11;Cluster-75808.12;Cluster-77810.11;Cluster-77810.12;Cluster-77810.5;Cluster-77810.8;Cluster-78512.0;Cluster-79171.0;Cluster-80298.2;Cluster-80298.3;Cluster-80298.4;Cluster-83096.0;Cluster-83096.2;Cluster-83096.3;Cluster-…	42	https://www.genome.jp/dbget-bin/www_bget?ko00052
ko00300	Metabolism	Amino acid metabolism	Lysine biosynthesis	16/1443 1.11%	629/47253 1.33%	0.891361	1	Cluster-43060.0;Cluster-63429.1;Cluster-72087.5;Cluster-73544.0;Cluster-74510.3	5	https://www.genome.jp/dbget-bin/www_bget?ko00300
ko00340	Metabolism	Amino acid metabolism	Histidine metabolism	2/1443 0.14%	99/47253 0.21%	0.894703	1	Cluster-32775.0;Cluster-45049.10;Cluster-45049.12;Cluster-49775.13;Cluster-56737.0;Cluster-73273.7;Cluster-79731.0;Cluster-79731.1;Cluster-79731.3;Cluster-88412.0;Cluster-88412.1;Cluster-88412.3;Cluster-89858.1;Cluster-90829.7;Cluster-90829.9	15	https://www.genome.jp/dbget-bin/www_bget?ko00340
ko00513	Metabolism	Glycan biosynthesis and metabolism	Various types of N-glycan biosynthesis	15/1443 1.04%	611/47253 1.29%	0.905945	1	Cluster-17479.3;Cluster-35027.6;Cluster-48254.2;Cluster-52474.10;Cluster-52474.9;Cluster-67132.0;Cluster-69456.0;Cluster-72501.0;Cluster-72501.1;Cluster-7308.3;Cluster-74350.0;Cluster-74350.1;Cluster-74829.2;Cluster-74919.1;Cluster-80632.5;Cluster-80632.6;Cluster-81613.1;Cluster-87300.0;Cluster-89477.0;Cluster-89477.2;Cluster-89477.3;Cluster-90137.0;Cluster-90137.4	23	https://www.genome.jp/dbget-bin/www_bget?ko00513
ko00590	Metabolism	Lipid metabolism	Arachidonic acid metabolism	14/1443 0.97%	582/47253 1.23%	0.907976	1	Cluster-58031.0;Cluster-61477.13;Cluster-61477.23	3	https://www.genome.jp/dbget-bin/www_bget?ko00590
ko00965	Metabolism	Biosynthesis of other secondary metabolites	Betalain biosynthesis	8/1443 0.55%	355/47253 0.75%	0.910554	1	Cluster-69270.2;Cluster-69270.4	2	https://www.genome.jp/dbget-bin/www_bget?ko00965
ko00350	Metabolism	Amino acid metabolism	Tyrosine metabolism	3/1443 0.21%	154/47253 0.33%	0.911742	1	Cluster-42124.1;Cluster-47631.140;Cluster-47631.150;Cluster-47631.153;Cluster-47631.154;Cluster-47631.161;Cluster-47631.162;Cluster-47631.167;Cluster-52217.5;Cluster-52217.7;Cluster-53032.1;Cluster-57712.0;Cluster-58847.16;Cluster-65423.15;Cluster-65423.22;Cluster-65423.24;Cluster-65423.26;Cluster-65423.27;Cluster-73273.7;Cluster-73289.1;Cluster-73717.10;Cluster-84211.5;Cluster-84565.0;Cluster-90…	26	https://www.genome.jp/dbget-bin/www_bget?ko00350
ko00730	Metabolism	Metabolism of cofactors and vitamins	Thiamine metabolism	10/1443 0.69%	436/47253 0.92%	0.912835	1	Cluster-24336.1;Cluster-35067.1;Cluster-35067.2;Cluster-65349.2;Cluster-78593.1;Cluster-78593.2;Cluster-79939.170;Cluster-87154.4;Cluster-89239.0	9	https://www.genome.jp/dbget-bin/www_bget?ko00730
ko03420	Genetic Information Processing	Replication and repair	Nucleotide excision repair	9/1443 0.62%	398/47253 0.84%	0.929143	1	Cluster-11827.6;Cluster-12020.8;Cluster-14836.13;Cluster-14836.14;Cluster-14836.15;Cluster-14836.2;Cluster-14836.21;Cluster-21417.2;Cluster-21417.4;Cluster-21417.5;Cluster-21417.6;Cluster-21417.8;Cluster-21417.9;Cluster-26172.1;Cluster-38256.3;Cluster-43870.0;Cluster-49593.1;Cluster-49593.3;Cluster-49593.5;Cluster-50170.0;Cluster-50170.3;Cluster-50170.4;Cluster-57385.0;Cluster-60373.0;Cluster-636…	42	https://www.genome.jp/dbget-bin/www_bget?ko03420
ko00650	Metabolism	Carbohydrate metabolism	Butanoate metabolism	18/1443 1.25%	746/47253 1.58%	0.929402	1	Cluster-60544.0;Cluster-60579.1;Cluster-68113.7;Cluster-72993.15;Cluster-72993.8;Cluster-73018.0;Cluster-74164.1;Cluster-83153.8;Cluster-87380.15;Cluster-87380.3;Cluster-87380.4;Cluster-87380.5	12	https://www.genome.jp/dbget-bin/www_bget?ko00650
ko00430	Metabolism	Metabolism of other amino acids	Taurine and hypotaurine metabolism	3/1443 0.21%	164/47253 0.35%	0.933511	1	Cluster-73018.0;Cluster-87380.15;Cluster-87380.3;Cluster-87380.4;Cluster-87380.5	5	https://www.genome.jp/dbget-bin/www_bget?ko00430
ko00460	Metabolism	Metabolism of other amino acids	Cyanoamino acid metabolism	1/1443 0.07%	74/47253 0.16%	0.935718	1	Cluster-22209.5;Cluster-40396.7;Cluster-47647.1;Cluster-56974.4;Cluster-58366.0;Cluster-58366.1;Cluster-58366.5;Cluster-70786.0;Cluster-71451.1;Cluster-80315.4;Cluster-80315.8;Cluster-80315.9;Cluster-80749.3;Cluster-82488.4;Cluster-82488.6;Cluster-82488.9;Cluster-83095.12;Cluster-83095.13;Cluster-83095.15;Cluster-83095.16;Cluster-83095.2;Cluster-83095.21;Cluster-83095.23;Cluster-83095.25;Cluster-…	39	https://www.genome.jp/dbget-bin/www_bget?ko00460
ko00380	Metabolism	Amino acid metabolism	Tryptophan metabolism	1/1443 0.07%	75/47253 0.16%	0.938877	1	Cluster-23037.2;Cluster-32775.0;Cluster-35447.31;Cluster-39267.1;Cluster-53747.11;Cluster-53747.2;Cluster-53747.3;Cluster-53747.6;Cluster-53747.7;Cluster-55752.1;Cluster-55752.11;Cluster-55752.4;Cluster-55752.5;Cluster-55752.6;Cluster-55752.7;Cluster-56737.0;Cluster-60579.1;Cluster-61916.1;Cluster-61916.10;Cluster-61916.11;Cluster-61916.9;Cluster-64150.0;Cluster-66824.2;Cluster-66824.4;Cluster-66…	36	https://www.genome.jp/dbget-bin/www_bget?ko00380
ko03020	Genetic Information Processing	Transcription	RNA polymerase	4/1443 0.28%	223/47253 0.47%	0.950378	1	Cluster-11827.6;Cluster-22311.2;Cluster-26172.1;Cluster-49593.1;Cluster-49593.3;Cluster-49593.5;Cluster-57385.0;Cluster-60373.0;Cluster-63600.3;Cluster-63752.11;Cluster-66582.2;Cluster-73931.0;Cluster-73931.1;Cluster-77942.4;Cluster-83123.5;Cluster-83123.6;Cluster-83123.8;Cluster-88170.6;Cluster-88315.1;Cluster-92853.0	20	https://www.genome.jp/dbget-bin/www_bget?ko03020
ko00790	Metabolism	Metabolism of cofactors and vitamins	Folate biosynthesis	26/1443 1.8%	1079/47253 2.28%	0.952395	1	Cluster-54212.6;Cluster-56908.0;Cluster-58808.0;Cluster-59137.0;Cluster-62411.1;Cluster-63331.1;Cluster-81245.4;Cluster-81245.7	8	https://www.genome.jp/dbget-bin/www_bget?ko00790
ko00909	Metabolism	Metabolism of terpenoids and polyketides	Sesquiterpenoid and triterpenoid biosynthesis	6/1443 0.42%	320/47253 0.68%	0.957836	1	Cluster-48392.13;Cluster-48392.8;Cluster-85723.0;Cluster-89315.2	4	https://www.genome.jp/dbget-bin/www_bget?ko00909
ko00440	Metabolism	Metabolism of other amino acids	Phosphonate and phosphinate metabolism	3/1443 0.21%	212/47253 0.45%	0.965667	1	Cluster-48377.6;Cluster-63531.2;Cluster-93297.7	3	https://www.genome.jp/dbget-bin/www_bget?ko00440
ko00500	Metabolism	Carbohydrate metabolism	Starch and sucrose metabolism	5/1443 0.35%	315/47253 0.67%	0.977556	1	Cluster-13173.2;Cluster-13173.4;Cluster-13173.6;Cluster-13173.7;Cluster-14413.17;Cluster-17292.4;Cluster-20756.1;Cluster-20756.5;Cluster-20756.8;Cluster-27355.0;Cluster-32796.14;Cluster-32796.19;Cluster-32796.7;Cluster-40396.7;Cluster-45461.13;Cluster-45461.17;Cluster-47647.1;Cluster-48313.31;Cluster-51931.0;Cluster-51931.1;Cluster-52552.9;Cluster-52693.6;Cluster-5395.1;Cluster-5395.17;Cluster-53…	121	https://www.genome.jp/dbget-bin/www_bget?ko00500
ko00514	Metabolism	Glycan biosynthesis and metabolism	Other types of O-glycan biosynthesis	2/1443 0.14%	181/47253 0.38%	0.98326	1	Cluster-58163.0;Cluster-69001.3;Cluster-88065.8	3	https://www.genome.jp/dbget-bin/www_bget?ko00514
ko03022	Genetic Information Processing	Transcription	Basal transcription factors	4/1443 0.28%	286/47253 0.61%	0.986892	1	Cluster-12020.8;Cluster-19174.14;Cluster-26749.3;Cluster-36159.5;Cluster-38256.3;Cluster-52346.1;Cluster-57166.1;Cluster-61209.0;Cluster-67084.2;Cluster-71211.3;Cluster-71355.10;Cluster-71355.4;Cluster-72929.9;Cluster-77930.3;Cluster-78590.0;Cluster-82590.0;Cluster-83559.4;Cluster-84273.10;Cluster-84273.6;Cluster-84273.7;Cluster-90636.4	21	https://www.genome.jp/dbget-bin/www_bget?ko03022
ko00603	Metabolism	Glycan biosynthesis and metabolism	Glycosphingolipid biosynthesis - globo and isoglobo series	3/1443 0.21%	237/47253 0.5%	0.990576	1	Cluster-75808.11;Cluster-75808.12;Cluster-79171.0	3	https://www.genome.jp/dbget-bin/www_bget?ko00603
ko00740	Metabolism	Metabolism of cofactors and vitamins	Riboflavin metabolism	8/1443 0.55%	498/47253 1.05%	0.992581	1	Cluster-40879.9;Cluster-51011.0;Cluster-54212.6;Cluster-77901.3;Cluster-80924.0;Cluster-87484.0;Cluster-87484.6;Cluster-89591.0	8	https://www.genome.jp/dbget-bin/www_bget?ko00740
ko00600	Metabolism	Lipid metabolism	Sphingolipid metabolism	11/1443 0.76%	647/47253 1.37%	0.992608	1	Cluster-17481.0;Cluster-17738.4;Cluster-48903.13;Cluster-48903.6;Cluster-54465.2;Cluster-56472.2;Cluster-64721.17;Cluster-64721.19;Cluster-65098.20;Cluster-65924.0;Cluster-68942.0;Cluster-72580.0;Cluster-75808.11;Cluster-75808.12;Cluster-78223.3;Cluster-79122.0;Cluster-79171.0;Cluster-83294.0;Cluster-84778.1;Cluster-84923.11	20	https://www.genome.jp/dbget-bin/www_bget?ko00600
ko00906	Metabolism	Metabolism of terpenoids and polyketides	Carotenoid biosynthesis	4/1443 0.28%	354/47253 0.75%	0.993724	1	Cluster-42856.0;Cluster-42856.3;Cluster-42856.4;Cluster-42856.5;Cluster-42856.6;Cluster-42856.7;Cluster-42856.8;Cluster-42945.18;Cluster-42945.19;Cluster-42945.9;Cluster-61210.2;Cluster-63159.0;Cluster-74788.0;Cluster-85328.1;Cluster-87299.5;Cluster-94026.0	16	https://www.genome.jp/dbget-bin/www_bget?ko00906
ko00280	Metabolism	Amino acid metabolism	Valine, leucine and isoleucine degradation	1/1443 0.07%	175/47253 0.37%	0.993727	1	Cluster-32775.0;Cluster-46536.6;Cluster-56737.0;Cluster-57971.24;Cluster-60579.1;Cluster-66824.2;Cluster-66824.4;Cluster-66824.6;Cluster-66824.7;Cluster-67122.0;Cluster-68113.7;Cluster-72490.0;Cluster-74164.1;Cluster-78340.6;Cluster-79065.5;Cluster-79065.6;Cluster-81650.2;Cluster-81650.6;Cluster-86789.4;Cluster-88412.0;Cluster-88412.1;Cluster-88412.3;Cluster-88843.7;Cluster-90829.7;Cluster-90829.…	27	https://www.genome.jp/dbget-bin/www_bget?ko00280
ko00402	Metabolism	Biosynthesis of other secondary metabolites	Benzoxazinoid biosynthesis	15/1443 1.04%	890/47253 1.88%	0.994279	1	Cluster-74892.1;Cluster-87599.9	2	https://www.genome.jp/dbget-bin/www_bget?ko00402
ko00860	Metabolism	Metabolism of cofactors and vitamins	Porphyrin metabolism	4/1443 0.28%	380/47253 0.8%	0.995431	1	Cluster-14390.3;Cluster-33993.4;Cluster-43850.2;Cluster-55280.0;Cluster-56317.0;Cluster-56418.1;Cluster-60185.3;Cluster-62821.0;Cluster-65805.1;Cluster-77143.0;Cluster-80186.2;Cluster-85532.0;Cluster-89873.0;Cluster-89873.10;Cluster-89873.11;Cluster-89873.2;Cluster-89873.6;Cluster-89873.7;Cluster-89873.8;Cluster-89873.9	20	https://www.genome.jp/dbget-bin/www_bget?ko00860
ko00100	Metabolism	Lipid metabolism	Steroid biosynthesis	1/1443 0.07%	192/47253 0.41%	0.995744	1	Cluster-48392.13;Cluster-48392.8;Cluster-55698.1;Cluster-70681.0;Cluster-75829.2;Cluster-79710.3;Cluster-83435.1;Cluster-83435.5;Cluster-86067.6;Cluster-87654.3;Cluster-89315.2	11	https://www.genome.jp/dbget-bin/www_bget?ko00100
ko04070	Environmental Information Processing	Signal transduction	Phosphatidylinositol signaling system	2/1443 0.14%	286/47253 0.61%	0.996142	1	Cluster-26559.12;Cluster-32981.1;Cluster-46970.0;Cluster-48280.0;Cluster-48280.1;Cluster-59829.2;Cluster-59829.3;Cluster-60973.1;Cluster-62729.0;Cluster-62729.1;Cluster-66044.12;Cluster-66044.15;Cluster-66044.16;Cluster-66044.18;Cluster-66044.20;Cluster-66044.21;Cluster-66044.22;Cluster-66044.23;Cluster-66044.24;Cluster-66044.29;Cluster-66044.3;Cluster-68629.0;Cluster-68635.14;Cluster-68635.22;Cl…	37	https://www.genome.jp/dbget-bin/www_bget?ko04070
ko00910	Metabolism	Energy metabolism	Nitrogen metabolism	12/1443 0.83%	818/47253 1.73%	0.996235	1	Cluster-19799.6;Cluster-22209.5;Cluster-75033.2;Cluster-75033.3;Cluster-75033.4;Cluster-75033.5;Cluster-75033.6;Cluster-75033.8;Cluster-75033.9;Cluster-78278.2;Cluster-78278.3;Cluster-78278.5;Cluster-78278.9;Cluster-81148.4;Cluster-93059.14;Cluster-93059.16;Cluster-93059.17;Cluster-93059.7;Cluster-93263.2	19	https://www.genome.jp/dbget-bin/www_bget?ko00910
ko00908	Metabolism	Metabolism of terpenoids and polyketides	Zeatin biosynthesis	6/1443 0.42%	545/47253 1.15%	0.996551	1	Cluster-38289.0;Cluster-56938.5;Cluster-56938.7;Cluster-88730.0	4	https://www.genome.jp/dbget-bin/www_bget?ko00908
ko00230	Metabolism	Nucleotide metabolism	Purine metabolism	2/1443 0.14%	334/47253 0.71%	0.996729	1	Cluster-16651.4;Cluster-33958.14;Cluster-33958.17;Cluster-33958.7;Cluster-35067.1;Cluster-35067.2;Cluster-49846.4;Cluster-52084.22;Cluster-52084.23;Cluster-56630.3;Cluster-61238.10;Cluster-61238.11;Cluster-61238.15;Cluster-61238.6;Cluster-61238.9;Cluster-62885.0;Cluster-64167.3;Cluster-69175.0;Cluster-69175.4;Cluster-69833.16;Cluster-69833.23;Cluster-69833.34;Cluster-72584.1;Cluster-72647.7;Clust…	51	https://www.genome.jp/dbget-bin/www_bget?ko00230
ko00900	Metabolism	Metabolism of terpenoids and polyketides	Terpenoid backbone biosynthesis	20/1443 1.39%	1296/47253 2.74%	0.997383	1	Cluster-26882.13;Cluster-26882.5;Cluster-26882.8;Cluster-30028.2;Cluster-43246.0;Cluster-43246.2;Cluster-58400.1;Cluster-60579.1;Cluster-63971.11;Cluster-65349.2;Cluster-67308.2;Cluster-68113.7;Cluster-73615.0;Cluster-74164.1;Cluster-80233.3;Cluster-85723.0;Cluster-89607.2;Cluster-92848.3	18	https://www.genome.jp/dbget-bin/www_bget?ko00900
ko03450	Genetic Information Processing	Replication and repair	Non-homologous end-joining	3/1443 0.21%	434/47253 0.92%	0.997926	1	Cluster-26366.4	1	https://www.genome.jp/dbget-bin/www_bget?ko03450
ko00310	Metabolism	Amino acid metabolism	Lysine degradation	1/1443 0.07%	297/47253 0.63%	0.99797	1	Cluster-32775.0;Cluster-36462.6;Cluster-52149.3;Cluster-56737.0;Cluster-60579.1;Cluster-61916.1;Cluster-61916.10;Cluster-61916.11;Cluster-61916.9;Cluster-66824.2;Cluster-66824.4;Cluster-66824.6;Cluster-66824.7;Cluster-74164.1;Cluster-7782.351;Cluster-78778.4;Cluster-79065.5;Cluster-79065.6;Cluster-83938.8;Cluster-88412.0;Cluster-88412.1;Cluster-88412.3;Cluster-90829.7;Cluster-90829.9	24	https://www.genome.jp/dbget-bin/www_bget?ko00310
ko00073	Metabolism	Lipid metabolism	Cutin, suberine and wax biosynthesis	4/1443 0.28%	516/47253 1.09%	0.998026	1	Cluster-17366.1;Cluster-55748.11;Cluster-55748.13;Cluster-55748.17;Cluster-55748.20;Cluster-55748.24;Cluster-55748.8;Cluster-73048.23	8	https://www.genome.jp/dbget-bin/www_bget?ko00073
ko00970	Genetic Information Processing	Translation	Aminoacyl-tRNA biosynthesis	1/1443 0.07%	318/47253 0.67%	0.998608	1	Cluster-16845.13;Cluster-21242.14;Cluster-22182.1;Cluster-22182.4;Cluster-22534.1;Cluster-22534.2;Cluster-30758.0;Cluster-36183.7;Cluster-39295.10;Cluster-39295.13;Cluster-39295.4;Cluster-39295.9;Cluster-41991.1;Cluster-53241.1;Cluster-55636.3;Cluster-62965.1;Cluster-62965.2;Cluster-68735.2;Cluster-68904.0;Cluster-68904.2;Cluster-72792.4;Cluster-79174.2;Cluster-81009.2;Cluster-82486.2;Cluster-842…	31	https://www.genome.jp/dbget-bin/www_bget?ko00970
ko04712	Organismal Systems	Environmental adaptation	Circadian rhythm - plant	23/1443 1.59%	1538/47253 3.25%	0.999271	1	Cluster-13032.41;Cluster-23949.4;Cluster-30279.3;Cluster-54856.0;Cluster-55006.1;Cluster-55006.11;Cluster-55006.12;Cluster-55006.13;Cluster-55006.3;Cluster-55006.4;Cluster-55006.6;Cluster-55006.7;Cluster-55006.8;Cluster-56209.0;Cluster-57904.4;Cluster-57904.7;Cluster-57904.8;Cluster-63664.3;Cluster-64364.0;Cluster-64364.1;Cluster-64364.3;Cluster-64364.6;Cluster-65925.11;Cluster-71664.10;Cluster-7…	42	https://www.genome.jp/dbget-bin/www_bget?ko04712
ko00240	Metabolism	Nucleotide metabolism	Pyrimidine metabolism	5/1443 0.35%	666/47253 1.41%	0.999413	1	Cluster-10666.10;Cluster-10666.4;Cluster-10666.6;Cluster-56630.3;Cluster-64167.3;Cluster-65396.0;Cluster-66948.1;Cluster-72166.3;Cluster-72647.7;Cluster-79662.0;Cluster-80080.4;Cluster-81245.4;Cluster-81245.7;Cluster-85134.5;Cluster-85341.0;Cluster-86021.0;Cluster-90382.1;Cluster-90382.12;Cluster-90382.7;Cluster-93252.1;Cluster-93252.2;Cluster-93252.3;Cluster-93252.4;Cluster-93570.50;Cluster-9357…	25	https://www.genome.jp/dbget-bin/www_bget?ko00240
ko00944	Metabolism	Biosynthesis of other secondary metabolites	Flavone and flavonol biosynthesis	4/1443 0.28%	608/47253 1.29%	0.999691	1	Cluster-53031.4;Cluster-55401.9	2	https://www.genome.jp/dbget-bin/www_bget?ko00944
ko01232	Metabolism	Global and overview maps	Nucleotide metabolism	3/1443 0.21%	575/47253 1.22%	0.999777	1	Cluster-10666.10;Cluster-10666.4;Cluster-10666.6;Cluster-35067.1;Cluster-35067.2;Cluster-56630.3;Cluster-61238.10;Cluster-61238.11;Cluster-61238.15;Cluster-61238.6;Cluster-61238.9;Cluster-64167.3;Cluster-65396.0;Cluster-66948.1;Cluster-72647.7;Cluster-74120.0;Cluster-78473.0;Cluster-79662.0;Cluster-79939.170;Cluster-80080.4;Cluster-81245.4;Cluster-81245.7;Cluster-85134.5;Cluster-87216.11;Cluster-…	37	https://www.genome.jp/dbget-bin/www_bget?ko01232
ko01100	Metabolism	Global and overview maps	Metabolic pathways	13/1443 0.9%	1228/47253 2.6%	0.999831	1	Cluster-10666.10;Cluster-10666.4;Cluster-10666.6;Cluster-13173.2;Cluster-13173.4;Cluster-13173.6;Cluster-13173.7;Cluster-14116.10;Cluster-14116.12;Cluster-14116.14;Cluster-14116.16;Cluster-14116.2;Cluster-14116.5;Cluster-14116.6;Cluster-14116.8;Cluster-14116.9;Cluster-14390.3;Cluster-14413.17;Cluster-14642.4;Cluster-15104.1;Cluster-15104.11;Cluster-15104.4;Cluster-15104.9;Cluster-16054.4;Cluster-…	1645	https://www.genome.jp/dbget-bin/www_bget?ko01100
ko00511	Metabolism	Glycan biosynthesis and metabolism	Other glycan degradation	1/1443 0.07%	457/47253 0.97%	0.99989	1	Cluster-65924.0;Cluster-66315.8;Cluster-68942.0;Cluster-72580.0;Cluster-83294.0;Cluster-84923.11	6	https://www.genome.jp/dbget-bin/www_bget?ko00511
ko00604	Metabolism	Glycan biosynthesis and metabolism	Glycosphingolipid biosynthesis - ganglio series	1/1443 0.07%	495/47253 1.05%	0.99989	1	Cluster-65924.0	1	https://www.genome.jp/dbget-bin/www_bget?ko00604
ko00562	Metabolism	Carbohydrate metabolism	Inositol phosphate metabolism	4/1443 0.28%	847/47253 1.79%	0.9999	1	Cluster-26559.12;Cluster-32981.1;Cluster-39351.1;Cluster-46536.6;Cluster-52847.0;Cluster-56431.0;Cluster-59829.2;Cluster-59829.3;Cluster-68629.0;Cluster-68635.14;Cluster-68635.22;Cluster-75606.0;Cluster-77502.0;Cluster-77502.12;Cluster-77502.13;Cluster-77502.14;Cluster-77502.17;Cluster-77502.2;Cluster-77502.3;Cluster-78623.2;Cluster-79501.3;Cluster-80050.0;Cluster-80050.2;Cluster-80050.4;Cluster-…	34	https://www.genome.jp/dbget-bin/www_bget?ko00562
ko00564	Metabolism	Lipid metabolism	Glycerophospholipid metabolism			0.9999	1	Cluster-13816.3;Cluster-18919.4;Cluster-21049.4;Cluster-21227.12;Cluster-35350.0;Cluster-35350.2;Cluster-35350.3;Cluster-48280.0;Cluster-48280.1;Cluster-48377.6;Cluster-54197.0;Cluster-54247.2;Cluster-54247.3;Cluster-56500.0;Cluster-56500.11;Cluster-56500.15;Cluster-56500.16;Cluster-56500.7;Cluster-56500.8;Cluster-58132.0;Cluster-60023.6;Cluster-60973.1;Cluster-62705.10;Cluster-62705.16;Cluster-6…	52	https://www.genome.jp/dbget-bin/www_bget?ko00564
ko00905	Metabolism	Metabolism of terpenoids and polyketides	Brassinosteroid biosynthesis			0.999927	1	Cluster-55401.11;Cluster-55401.4;Cluster-85665.3;Cluster-85665.7	4	https://www.genome.jp/dbget-bin/www_bget?ko00905
ko00760	Metabolism	Metabolism of cofactors and vitamins	Nicotinate and nicotinamide metabolism			0.999998	1	Cluster-56630.3;Cluster-64173.0;Cluster-79706.3	3	https://www.genome.jp/dbget-bin/www_bget?ko00760
ko00561	Metabolism	Lipid metabolism	Glycerolipid metabolism			1	1	Cluster-14642.4;Cluster-21049.4;Cluster-32775.0;Cluster-48325.3;Cluster-54247.2;Cluster-54247.3;Cluster-55918.0;Cluster-56737.0;Cluster-60122.0;Cluster-60973.1;Cluster-61825.0;Cluster-62031.2;Cluster-72875.0;Cluster-74000.4;Cluster-75808.11;Cluster-75808.12;Cluster-79171.0;Cluster-80676.3;Cluster-88412.0;Cluster-88412.1;Cluster-88412.3;Cluster-89886.12;Cluster-90829.7;Cluster-90829.9;Cluster-9166…	29	https://www.genome.jp/dbget-bin/www_bget?ko00561
ko00531	Metabolism	Glycan biosynthesis and metabolism	Glycosaminoglycan degradation			1	1	Cluster-40784.0;Cluster-65924.0	2	https://www.genome.jp/dbget-bin/www_bget?ko00531
ko03440	Genetic Information Processing	Replication and repair	Homologous recombination			1	1	Cluster-38465.4;Cluster-52230.0;Cluster-52230.2;Cluster-52230.3;Cluster-52230.5;Cluster-52230.6;Cluster-71457.1	7	https://www.genome.jp/dbget-bin/www_bget?ko03440
ko00904	Metabolism	Metabolism of terpenoids and polyketides	Diterpenoid biosynthesis			1	1	Cluster-12684.0;Cluster-27827.1;Cluster-9081.16	3	https://www.genome.jp/dbget-bin/www_bget?ko00904
ko00563	Metabolism	Glycan biosynthesis and metabolism	Glycosylphosphatidylinositol (GPI)-anchor biosynthesis			1	1	Cluster-82641.25	1	https://www.genome.jp/dbget-bin/www_bget?ko00563
ko03430	Genetic Information Processing	Replication and repair	Mismatch repair			1	1	Cluster-86126.45;Cluster-86126.46	2	https://www.genome.jp/dbget-bin/www_bget?ko03430
ko03410	Genetic Information Processing	Replication and repair	Base excision repair			1	1	Cluster-43490.13;Cluster-62493.3;Cluster-71457.1;Cluster-72802.7;Cluster-86126.45;Cluster-86126.46	6	https://www.genome.jp/dbget-bin/www_bget?ko03410
ko03030	Genetic Information Processing	Replication and repair	DNA replication			1	1	Cluster-71457.1;Cluster-86126.45;Cluster-86126.46	3	https://www.genome.jp/dbget-bin/www_bget?ko03030
ko04626	Organismal Systems	Environmental adaptation	Plant-pathogen interaction			1	1	Cluster-10367.68;Cluster-10367.69;Cluster-10367.70;Cluster-10367.71;Cluster-10367.72;Cluster-10367.74;Cluster-10367.76;Cluster-10367.77;Cluster-10367.78;Cluster-10367.79;Cluster-10367.80;Cluster-10367.81;Cluster-10367.86;Cluster-10367.89;Cluster-10367.90;Cluster-10367.91;Cluster-10367.92;Cluster-10367.96;Cluster-10367.97;Cluster-10367.99;Cluster-13368.6;Cluster-15979.6;Cluster-16935.10;Cluster-16…	378	https://www.genome.jp/dbget-bin/www_bget?ko04626
ko02010	Environmental Information Processing	Membrane transport	ABC transporters			1	1	Cluster-12781.1;Cluster-21030.2;Cluster-41791.10;Cluster-41791.12;Cluster-41791.14;Cluster-41791.28;Cluster-44152.0;Cluster-60053.0;Cluster-67095.4;Cluster-69182.0;Cluster-71015.0;Cluster-73834.2;Cluster-84416.1;Cluster-86857.1;Cluster-91741.1	15	https://www.genome.jp/dbget-bin/www_bget?ko02010
