# Supplementary material for: Research on Key Genes for Flowering of Bambusaoldhamii Under Introduced Cultivation Conditions
Source: Genes (Basel). 2025 Jul 11;16(7):811. doi: 10.3390/genes16070811 (PMC12294170; doi:10.3390/genes16070811)
Supplement: Supplementary file 1 [file genes-16-00811-s001.zip › Supplementary File S3...xlsx]

## Sheet: table 1
GO	Description	DiffRatio	BgRatio	P-value	Adjusted P-value	All_index	Count_all
GO:1902584	positive regulation of response to water deprivation	45/2819 1.6%	212/99184 0.21%	4.71486514765225e-26	1.16881507010299e-22	Cluster-36345.57;Cluster-81575.16;Cluster-80097.22;Cluster-80097.5;Cluster-80097.16;Cluster-36345.61;Cluster-80097.33;Cluster-80097.13;Cluster-39299.2;Cluster-39299.4;Cluster-80097.7;Cluster-80097.14;Cluster-80097.24;Cluster-36345.20;Cluster-36345.34;Cluster-80097.28;Cluster-36345.33;Cluster-80097.20;Cluster-80097.31;Cluster-80097.15;Cluster-39299.1;Cluster-36345.18;Cluster-36345.19;Cluster-80097…	45
GO:1901002	positive regulation of response to salt stress	53/2819 1.88%	313/99184 0.32%	2.01804944935781e-25	2.50137229247901e-22	Cluster-36345.57;Cluster-81575.16;Cluster-54812.40;Cluster-80097.22;Cluster-80097.5;Cluster-80097.16;Cluster-88960.2;Cluster-36345.61;Cluster-80097.33;Cluster-80097.13;Cluster-39299.2;Cluster-39299.4;Cluster-80097.7;Cluster-80097.14;Cluster-79143.11;Cluster-80097.24;Cluster-36345.20;Cluster-36345.34;Cluster-80097.28;Cluster-36345.33;Cluster-80097.20;Cluster-80097.4;Cluster-80097.31;Cluster-80097.…	53
GO:1900366	negative regulation of defense response to insect	23/2819 0.82%	47/99184 0.05%	2.08032069491652e-23	1.71903833423269e-20	Cluster-6457.14;Cluster-6457.5;Cluster-6457.6;Cluster-6457.7;Cluster-6457.9;Cluster-12088.12;Cluster-12088.4;Cluster-12088.11;Cluster-6457.4;Cluster-12088.7;Cluster-6457.13;Cluster-11827.3;Cluster-12088.3;Cluster-6457.16;Cluster-12088.1;Cluster-12088.6;Cluster-12088.2;Cluster-6457.15;Cluster-6457.12;Cluster-6457.2;Cluster-6457.10;Cluster-14901.0;Cluster-6457.1	23
GO:1900150	regulation of defense response to fungus	61/2819 2.16%	544/99184 0.55%	1.66060918241122e-19	1.02916254079935e-16	Cluster-6457.14;Cluster-6457.5;Cluster-6457.6;Cluster-6457.7;Cluster-6457.9;Cluster-12088.12;Cluster-12088.4;Cluster-12088.11;Cluster-6457.4;Cluster-80097.22;Cluster-80097.5;Cluster-52160.1;Cluster-80097.16;Cluster-80097.33;Cluster-12088.7;Cluster-6457.13;Cluster-80097.13;Cluster-80097.7;Cluster-11944.7;Cluster-80097.14;Cluster-80097.24;Cluster-11827.3;Cluster-12088.3;Cluster-6457.16;Cluster-8009…	61
GO:2000070	regulation of response to water deprivation	57/2819 2.02%	529/99184 0.53%	1.5699348913941e-17	7.78373719153193e-15	Cluster-87833.5;Cluster-36345.57;Cluster-81575.16;Cluster-80097.22;Cluster-81427.0;Cluster-80097.5;Cluster-80097.16;Cluster-36345.61;Cluster-93076.2;Cluster-80097.33;Cluster-80097.13;Cluster-66189.8;Cluster-39299.2;Cluster-39299.4;Cluster-80097.7;Cluster-93076.1;Cluster-80097.14;Cluster-80097.24;Cluster-36345.20;Cluster-66189.1;Cluster-36345.34;Cluster-80097.28;Cluster-36345.33;Cluster-80097.20;C…	57
GO:2000068	regulation of defense response to insect	29/2819 1.03%	139/99184 0.14%	4.11906638634337e-17	1.7018609286242e-14	Cluster-6457.14;Cluster-6457.5;Cluster-6457.6;Cluster-6457.7;Cluster-6457.9;Cluster-12088.12;Cluster-12088.4;Cluster-12088.11;Cluster-6457.4;Cluster-83476.10;Cluster-12088.7;Cluster-6457.13;Cluster-11827.3;Cluster-12088.3;Cluster-6457.16;Cluster-92926.1;Cluster-12088.1;Cluster-12088.6;Cluster-12088.2;Cluster-6457.15;Cluster-6457.12;Cluster-6457.2;Cluster-6457.10;Cluster-52354.14;Cluster-14901.0;C…	29
GO:0001906	cell killing	18/2819 0.64%	45/99184 0.05%	1.146933505642e-16	3.55406020060816e-14	Cluster-78651.2;Cluster-90416.5;Cluster-60431.0;Cluster-75811.3;Cluster-37005.21;Cluster-90416.3;Cluster-89328.0;Cluster-50849.0;Cluster-75811.5;Cluster-71303.9;Cluster-90416.0;Cluster-31900.0;Cluster-43058.0;Cluster-78651.4;Cluster-75811.2;Cluster-71303.1;Cluster-71303.0;Cluster-71303.8	18
GO:0031640	killing of cells of another organism	18/2819 0.64%	45/99184 0.05%	1.146933505642e-16	3.55406020060816e-14	Cluster-78651.2;Cluster-90416.5;Cluster-60431.0;Cluster-75811.3;Cluster-37005.21;Cluster-90416.3;Cluster-89328.0;Cluster-50849.0;Cluster-75811.5;Cluster-71303.9;Cluster-90416.0;Cluster-31900.0;Cluster-43058.0;Cluster-78651.4;Cluster-75811.2;Cluster-71303.1;Cluster-71303.0;Cluster-71303.8	18
GO:0009723	response to ethylene	113/2819 4.01%	1694/99184 1.71%	1.61559634757345e-16	4.45007038403841e-14	Cluster-89802.19;Cluster-71812.3;Cluster-46412.12;Cluster-70915.4;Cluster-84957.6;Cluster-83476.10;Cluster-93995.5;Cluster-84957.11;Cluster-84957.27;Cluster-52160.1;Cluster-93076.2;Cluster-71812.5;Cluster-62447.20;Cluster-84957.32;Cluster-44787.2;Cluster-84957.22;Cluster-84957.29;Cluster-54617.6;Cluster-93076.1;Cluster-84957.33;Cluster-40834.0;Cluster-84957.25;Cluster-15538.9;Cluster-29701.10;Clu…	113
GO:0009873	ethylene-activated signaling pathway	89/2819 3.16%	1200/99184 1.21%	6.17205059810292e-16	1.53005134326971e-13	Cluster-89802.19;Cluster-71812.3;Cluster-46412.12;Cluster-70915.4;Cluster-84957.6;Cluster-93995.5;Cluster-84957.11;Cluster-84957.27;Cluster-93076.2;Cluster-71812.5;Cluster-62447.20;Cluster-84957.32;Cluster-44787.2;Cluster-84957.22;Cluster-84957.29;Cluster-54617.6;Cluster-93076.1;Cluster-84957.33;Cluster-84957.25;Cluster-44787.4;Cluster-89802.12;Cluster-84957.8;Cluster-82267.4;Cluster-70482.0;Clus…	89
GO:0071369	cellular response to ethylene stimulus	89/2819 3.16%	1228/99184 1.24%	2.38920954847547e-15	5.38440951879153e-13	Cluster-89802.19;Cluster-71812.3;Cluster-46412.12;Cluster-70915.4;Cluster-84957.6;Cluster-93995.5;Cluster-84957.11;Cluster-84957.27;Cluster-93076.2;Cluster-71812.5;Cluster-62447.20;Cluster-84957.32;Cluster-44787.2;Cluster-84957.22;Cluster-84957.29;Cluster-54617.6;Cluster-93076.1;Cluster-84957.33;Cluster-84957.25;Cluster-44787.4;Cluster-89802.12;Cluster-84957.8;Cluster-82267.4;Cluster-70482.0;Clus…	89
GO:0003333	amino acid transmembrane transport	42/2819 1.49%	359/99184 0.36%	1.5548739654785e-14	3.21211046701768e-12	Cluster-33124.4;Cluster-88897.1;Cluster-88897.19;Cluster-94115.0;Cluster-76885.3;Cluster-33124.8;Cluster-17961.12;Cluster-76885.1;Cluster-17961.13;Cluster-33124.0;Cluster-84548.2;Cluster-33124.5;Cluster-83136.4;Cluster-88897.17;Cluster-42230.2;Cluster-17961.10;Cluster-42230.4;Cluster-88897.0;Cluster-88897.11;Cluster-56458.61;Cluster-17961.7;Cluster-73882.2;Cluster-33124.1;Cluster-88897.26;Cluster…	42
GO:0032101	regulation of response to external stimulus	115/2819 4.08%	1910/99184 1.93%	9.64138716360705e-14	1.77149614584681e-11	Cluster-6457.14;Cluster-6457.5;Cluster-6457.6;Cluster-6457.7;Cluster-6457.9;Cluster-12088.12;Cluster-12088.4;Cluster-12088.11;Cluster-23458.1;Cluster-6457.4;Cluster-80097.22;Cluster-80097.5;Cluster-83476.10;Cluster-24770.3;Cluster-53833.0;Cluster-52160.1;Cluster-80097.16;Cluster-51662.1;Cluster-93076.2;Cluster-80097.33;Cluster-12088.7;Cluster-6457.13;Cluster-80097.13;Cluster-66067.104;Cluster-234…	115
GO:0002831	regulation of response to biotic stimulus	110/2819 3.9%	1794/99184 1.81%	1.05276314121303e-13	1.77149614584681e-11	Cluster-6457.14;Cluster-6457.5;Cluster-6457.6;Cluster-6457.7;Cluster-6457.9;Cluster-12088.12;Cluster-12088.4;Cluster-12088.11;Cluster-23458.1;Cluster-6457.4;Cluster-80097.22;Cluster-80097.5;Cluster-83476.10;Cluster-24770.3;Cluster-53833.0;Cluster-52160.1;Cluster-80097.16;Cluster-51662.1;Cluster-93076.2;Cluster-80097.33;Cluster-12088.7;Cluster-6457.13;Cluster-80097.13;Cluster-66067.104;Cluster-234…	110
GO:0006597	spermine biosynthetic process	14/2819 0.5%	33/99184 0.03%	1.07190166146439e-13	1.77149614584681e-11	Cluster-71520.4;Cluster-81578.1;Cluster-71520.6;Cluster-71520.0;Cluster-71520.8;Cluster-71520.1;Cluster-71520.3;Cluster-71520.9;Cluster-81578.2;Cluster-71520.10;Cluster-71520.2;Cluster-81578.0;Cluster-44692.0;Cluster-71520.5	14
GO:0047484	regulation of response to osmotic stress	66/2819 2.34%	828/99184 0.83%	1.3431612606705e-13	2.08106047825136e-11	Cluster-36345.57;Cluster-81575.16;Cluster-54812.40;Cluster-80097.22;Cluster-80097.5;Cluster-80097.16;Cluster-88960.2;Cluster-36345.61;Cluster-93076.2;Cluster-80097.33;Cluster-80097.13;Cluster-39299.2;Cluster-39299.4;Cluster-80097.7;Cluster-93076.1;Cluster-80097.14;Cluster-79143.11;Cluster-80097.24;Cluster-36345.20;Cluster-36345.34;Cluster-80097.28;Cluster-36345.33;Cluster-80097.20;Cluster-80097.4…	66
GO:1905039	carboxylic acid transmembrane transport	47/2819 1.67%	480/99184 0.48%	3.45535271101633e-13	5.03871727682911e-11	Cluster-33124.4;Cluster-88897.1;Cluster-88897.19;Cluster-94115.0;Cluster-76885.3;Cluster-33124.8;Cluster-17961.12;Cluster-76885.1;Cluster-17961.13;Cluster-64691.8;Cluster-85200.1;Cluster-33124.0;Cluster-84548.2;Cluster-33124.5;Cluster-83136.4;Cluster-88897.17;Cluster-42230.2;Cluster-17961.10;Cluster-42230.4;Cluster-85200.10;Cluster-88897.0;Cluster-88897.11;Cluster-56458.61;Cluster-17961.7;Cluster…	47
GO:1903825	organic acid transmembrane transport	47/2819 1.67%	481/99184 0.48%	3.7249865100913e-13	5.13013419917574e-11	Cluster-33124.4;Cluster-88897.1;Cluster-88897.19;Cluster-94115.0;Cluster-76885.3;Cluster-33124.8;Cluster-17961.12;Cluster-76885.1;Cluster-17961.13;Cluster-64691.8;Cluster-85200.1;Cluster-33124.0;Cluster-84548.2;Cluster-33124.5;Cluster-83136.4;Cluster-88897.17;Cluster-42230.2;Cluster-17961.10;Cluster-42230.4;Cluster-85200.10;Cluster-88897.0;Cluster-88897.11;Cluster-56458.61;Cluster-17961.7;Cluster…	47
GO:0002213	defense response to insect	29/2819 1.03%	195/99184 0.2%	4.20382438888848e-13	5.48488455792344e-11	Cluster-6457.14;Cluster-6457.5;Cluster-6457.6;Cluster-6457.7;Cluster-6457.9;Cluster-12088.12;Cluster-12088.4;Cluster-12088.11;Cluster-6457.4;Cluster-83476.10;Cluster-12088.7;Cluster-6457.13;Cluster-11827.3;Cluster-12088.3;Cluster-6457.16;Cluster-92926.1;Cluster-12088.1;Cluster-12088.6;Cluster-12088.2;Cluster-6457.15;Cluster-6457.12;Cluster-6457.2;Cluster-6457.10;Cluster-52354.14;Cluster-14901.0;C…	29
GO:1901000	regulation of response to salt stress	63/2819 2.23%	797/99184 0.8%	6.86875301849486e-13	8.51381936642438e-11	Cluster-36345.57;Cluster-81575.16;Cluster-54812.40;Cluster-80097.22;Cluster-80097.5;Cluster-80097.16;Cluster-88960.2;Cluster-36345.61;Cluster-80097.33;Cluster-80097.13;Cluster-39299.2;Cluster-39299.4;Cluster-80097.7;Cluster-80097.14;Cluster-79143.11;Cluster-80097.24;Cluster-36345.20;Cluster-36345.34;Cluster-80097.28;Cluster-36345.33;Cluster-80097.20;Cluster-80097.4;Cluster-80097.31;Cluster-40123.…	63
GO:0000160	phosphorelay signal transduction system	90/2819 3.19%	1406/99184 1.42%	1.84872235431304e-12	2.18237272206763e-10	Cluster-89802.19;Cluster-71812.3;Cluster-46412.12;Cluster-70915.4;Cluster-84957.6;Cluster-93995.5;Cluster-84957.11;Cluster-84957.27;Cluster-93076.2;Cluster-71812.5;Cluster-62447.20;Cluster-84957.32;Cluster-44787.2;Cluster-84957.22;Cluster-84957.29;Cluster-54617.6;Cluster-93076.1;Cluster-84957.33;Cluster-84957.25;Cluster-44787.4;Cluster-89802.12;Cluster-84957.8;Cluster-82267.4;Cluster-70482.0;Clus…	90
GO:2000022	regulation of jasmonic acid mediated signaling pathway	34/2819 1.21%	315/99184 0.32%	4.38303554147123e-11	4.93888413968509e-09	Cluster-6457.14;Cluster-6457.5;Cluster-6457.6;Cluster-6457.7;Cluster-6457.9;Cluster-12088.12;Cluster-12088.4;Cluster-12088.11;Cluster-6457.4;Cluster-81427.0;Cluster-93076.2;Cluster-12088.7;Cluster-6457.13;Cluster-93076.1;Cluster-34591.13;Cluster-11827.3;Cluster-34591.8;Cluster-12088.3;Cluster-6457.16;Cluster-12088.1;Cluster-12088.6;Cluster-93076.0;Cluster-12088.2;Cluster-6457.15;Cluster-85775.0;C…	34
GO:0006865	amino acid transport	43/2819 1.53%	481/99184 0.48%	6.50661953143246e-11	7.01300426887872e-09	Cluster-33124.4;Cluster-88897.1;Cluster-88897.19;Cluster-94115.0;Cluster-76885.3;Cluster-33124.8;Cluster-17961.12;Cluster-76885.1;Cluster-17961.13;Cluster-33124.0;Cluster-84548.2;Cluster-33124.5;Cluster-83136.4;Cluster-88897.17;Cluster-42230.2;Cluster-17961.10;Cluster-42230.4;Cluster-88897.0;Cluster-88897.11;Cluster-56458.61;Cluster-17961.7;Cluster-73882.2;Cluster-33124.1;Cluster-88897.26;Cluster…	43
GO:0006813	potassium ion transport	39/2819 1.38%	422/99184 0.43%	1.86745617369342e-10	1.9289266060775e-08	Cluster-93595.0;Cluster-88683.7;Cluster-93595.2;Cluster-93595.3;Cluster-81855.1;Cluster-29242.7;Cluster-29242.15;Cluster-59712.3;Cluster-91895.8;Cluster-29242.6;Cluster-73749.16;Cluster-33647.8;Cluster-90564.3;Cluster-73749.10;Cluster-91895.6;Cluster-33647.2;Cluster-4141.3;Cluster-88683.4;Cluster-33647.7;Cluster-33647.4;Cluster-73749.18;Cluster-33762.4;Cluster-12629.9;Cluster-12629.1;Cluster-2924…	39
GO:0002832	negative regulation of response to biotic stimulus	37/2819 1.31%	389/99184 0.39%	2.40970281602995e-10	2.29755895420702e-08	Cluster-6457.14;Cluster-6457.5;Cluster-6457.6;Cluster-6457.7;Cluster-6457.9;Cluster-12088.12;Cluster-12088.4;Cluster-12088.11;Cluster-6457.4;Cluster-24770.3;Cluster-52160.1;Cluster-12088.7;Cluster-6457.13;Cluster-11827.3;Cluster-12088.3;Cluster-6457.16;Cluster-24770.9;Cluster-59688.1;Cluster-47558.6;Cluster-12088.1;Cluster-12088.6;Cluster-52160.6;Cluster-12088.2;Cluster-6457.15;Cluster-34897.11;C…	37
GO:0032102	negative regulation of response to external stimulus	37/2819 1.31%	389/99184 0.39%	2.40970281602995e-10	2.29755895420702e-08	Cluster-6457.14;Cluster-6457.5;Cluster-6457.6;Cluster-6457.7;Cluster-6457.9;Cluster-12088.12;Cluster-12088.4;Cluster-12088.11;Cluster-6457.4;Cluster-24770.3;Cluster-52160.1;Cluster-12088.7;Cluster-6457.13;Cluster-11827.3;Cluster-12088.3;Cluster-6457.16;Cluster-24770.9;Cluster-59688.1;Cluster-47558.6;Cluster-12088.1;Cluster-12088.6;Cluster-52160.6;Cluster-12088.2;Cluster-6457.15;Cluster-34897.11;C…	37
GO:0009308	amine metabolic process	52/2819 1.84%	683/99184 0.69%	2.54782167488633e-10	2.3392777526086e-08	Cluster-66936.2;Cluster-68667.7;Cluster-88842.3;Cluster-28760.7;Cluster-28760.6;Cluster-38971.14;Cluster-69205.6;Cluster-66936.3;Cluster-38971.19;Cluster-34679.5;Cluster-17332.6;Cluster-71520.4;Cluster-81578.1;Cluster-66936.0;Cluster-77752.4;Cluster-71520.6;Cluster-69205.11;Cluster-14092.3;Cluster-68886.2;Cluster-71520.0;Cluster-71520.8;Cluster-58847.6;Cluster-33935.5;Cluster-92984.17;Cluster-686…	52
GO:0044106	cellular amine metabolic process	40/2819 1.42%	451/99184 0.45%	3.73209658265638e-10	3.30423836728756e-08	Cluster-68667.7;Cluster-28760.7;Cluster-28760.6;Cluster-38971.14;Cluster-69205.6;Cluster-38971.19;Cluster-34679.5;Cluster-17332.6;Cluster-71520.4;Cluster-81578.1;Cluster-71520.6;Cluster-69205.11;Cluster-68886.2;Cluster-71520.0;Cluster-71520.8;Cluster-33935.5;Cluster-92984.17;Cluster-68667.5;Cluster-92984.23;Cluster-71520.1;Cluster-67495.0;Cluster-71520.3;Cluster-68886.6;Cluster-71520.9;Cluster-34…	40
GO:0008615	pyridoxine biosynthetic process	10/2819 0.35%	24/99184 0.02%	4.61254906452414e-10	3.93405784796947e-08	Cluster-82750.4;Cluster-82750.3;Cluster-73852.1;Cluster-82117.5;Cluster-82750.0;Cluster-82117.0;Cluster-82117.1;Cluster-82117.6;Cluster-73852.0;Cluster-82750.5	10
GO:0015849	organic acid transport	61/2819 2.16%	889/99184 0.9%	4.76086064699814e-10	3.93405784796947e-08	Cluster-33124.4;Cluster-88897.1;Cluster-88897.19;Cluster-94115.0;Cluster-76885.3;Cluster-33124.8;Cluster-17961.12;Cluster-76885.1;Cluster-77066.5;Cluster-17961.13;Cluster-64691.8;Cluster-85200.1;Cluster-33124.0;Cluster-84548.2;Cluster-33124.5;Cluster-83136.4;Cluster-77066.4;Cluster-88897.17;Cluster-42230.2;Cluster-17961.10;Cluster-42230.4;Cluster-85200.10;Cluster-88897.0;Cluster-88897.11;Cluster-…	61
GO:0006812	cation transport	89/2819 3.16%	1546/99184 1.56%	5.51267143547803e-10	4.40835886727421e-08	Cluster-93595.0;Cluster-86501.0;Cluster-88683.7;Cluster-49302.6;Cluster-93595.2;Cluster-93595.3;Cluster-60993.1;Cluster-79964.0;Cluster-81855.1;Cluster-29242.7;Cluster-60909.9;Cluster-55102.6;Cluster-46881.7;Cluster-76204.3;Cluster-49302.2;Cluster-59471.18;Cluster-29242.15;Cluster-59712.3;Cluster-16218.4;Cluster-84611.0;Cluster-63006.1;Cluster-91895.8;Cluster-29242.6;Cluster-65180.12;Cluster-5510…	89
GO:0008215	spermine metabolic process	16/2819 0.57%	79/99184 0.08%	6.89657898381417e-10	5.34269353152354e-08	Cluster-71520.4;Cluster-81578.1;Cluster-71520.6;Cluster-71520.0;Cluster-71520.8;Cluster-33935.5;Cluster-71520.1;Cluster-71520.3;Cluster-71520.9;Cluster-81578.2;Cluster-71520.10;Cluster-71520.2;Cluster-81578.0;Cluster-33935.2;Cluster-44692.0;Cluster-71520.5	16
GO:0044282	small molecule catabolic process	90/2819 3.19%	1581/99184 1.59%	7.65319144412894e-10	5.74917017878656e-08	Cluster-19472.5;Cluster-78842.9;Cluster-83815.7;Cluster-19472.6;Cluster-70646.6;Cluster-40655.45;Cluster-84688.4;Cluster-64653.4;Cluster-78568.5;Cluster-64653.7;Cluster-64691.8;Cluster-78842.11;Cluster-83815.2;Cluster-80470.38;Cluster-40928.1;Cluster-78842.1;Cluster-70646.10;Cluster-81017.6;Cluster-40655.37;Cluster-83815.3;Cluster-85804.2;Cluster-16988.5;Cluster-90431.5;Cluster-81375.3;Cluster-82…	90
GO:0006576	cellular biogenic amine metabolic process	38/2819 1.35%	425/99184 0.43%	8.07341465377158e-10	5.88646909608816e-08	Cluster-68667.7;Cluster-28760.7;Cluster-28760.6;Cluster-38971.14;Cluster-69205.6;Cluster-38971.19;Cluster-34679.5;Cluster-17332.6;Cluster-71520.4;Cluster-81578.1;Cluster-71520.6;Cluster-69205.11;Cluster-71520.0;Cluster-71520.8;Cluster-33935.5;Cluster-92984.17;Cluster-68667.5;Cluster-92984.23;Cluster-71520.1;Cluster-67495.0;Cluster-71520.3;Cluster-71520.9;Cluster-34679.1;Cluster-17332.5;Cluster-81…	38
GO:0016054	organic acid catabolic process	73/2819 2.59%	1181/99184 1.19%	1.00297346604819e-09	7.10391777809559e-08	Cluster-19472.5;Cluster-78842.9;Cluster-83815.7;Cluster-19472.6;Cluster-40655.45;Cluster-84688.4;Cluster-78568.5;Cluster-64691.8;Cluster-78842.11;Cluster-83815.2;Cluster-80470.38;Cluster-40928.1;Cluster-78842.1;Cluster-81017.6;Cluster-40655.37;Cluster-83815.3;Cluster-85804.2;Cluster-16988.5;Cluster-90431.5;Cluster-81375.3;Cluster-84688.1;Cluster-81650.2;Cluster-16988.4;Cluster-64181.5;Cluster-851…	73
GO:0009309	amine biosynthetic process	30/2819 1.06%	288/99184 0.29%	1.38130663314129e-09	9.11643830633211e-08	Cluster-68667.7;Cluster-28760.7;Cluster-28760.6;Cluster-69205.6;Cluster-34679.5;Cluster-17332.6;Cluster-71520.4;Cluster-81578.1;Cluster-71520.6;Cluster-69205.11;Cluster-71520.0;Cluster-71520.8;Cluster-92984.17;Cluster-68667.5;Cluster-92984.23;Cluster-71520.1;Cluster-71520.3;Cluster-71520.9;Cluster-34679.1;Cluster-17332.5;Cluster-81578.2;Cluster-71520.10;Cluster-71520.2;Cluster-81578.0;Cluster-692…	30
GO:0042401	cellular biogenic amine biosynthetic process	30/2819 1.06%	288/99184 0.29%	1.38130663314129e-09	9.11643830633211e-08	Cluster-68667.7;Cluster-28760.7;Cluster-28760.6;Cluster-69205.6;Cluster-34679.5;Cluster-17332.6;Cluster-71520.4;Cluster-81578.1;Cluster-71520.6;Cluster-69205.11;Cluster-71520.0;Cluster-71520.8;Cluster-92984.17;Cluster-68667.5;Cluster-92984.23;Cluster-71520.1;Cluster-71520.3;Cluster-71520.9;Cluster-34679.1;Cluster-17332.5;Cluster-81578.2;Cluster-71520.10;Cluster-71520.2;Cluster-81578.0;Cluster-692…	30
GO:0008295	spermidine biosynthetic process	14/2819 0.5%	61/99184 0.06%	1.39743709415337e-09	9.11643830633211e-08	Cluster-71520.4;Cluster-81578.1;Cluster-71520.6;Cluster-71520.0;Cluster-71520.8;Cluster-71520.1;Cluster-71520.3;Cluster-71520.9;Cluster-81578.2;Cluster-71520.10;Cluster-71520.2;Cluster-81578.0;Cluster-44692.0;Cluster-71520.5	14
GO:0030001	metal ion transport	73/2819 2.59%	1204/99184 1.21%	2.26386621082739e-09	1.43900624016438e-07	Cluster-93595.0;Cluster-88683.7;Cluster-49302.6;Cluster-93595.2;Cluster-93595.3;Cluster-60993.1;Cluster-79964.0;Cluster-81855.1;Cluster-29242.7;Cluster-60909.9;Cluster-55102.6;Cluster-76204.3;Cluster-49302.2;Cluster-59471.18;Cluster-29242.15;Cluster-59712.3;Cluster-84611.0;Cluster-63006.1;Cluster-91895.8;Cluster-29242.6;Cluster-65180.12;Cluster-55102.5;Cluster-60909.5;Cluster-73749.16;Cluster-594…	73
GO:1901607	alpha-amino acid biosynthetic process	73/2819 2.59%	1241/99184 1.25%	7.90807070720126e-09	4.90102682078798e-07	Cluster-68667.7;Cluster-86018.6;Cluster-86018.3;Cluster-28760.7;Cluster-28760.6;Cluster-83815.7;Cluster-77080.5;Cluster-69205.6;Cluster-3087.4;Cluster-78568.5;Cluster-83815.2;Cluster-86128.7;Cluster-40928.1;Cluster-3087.10;Cluster-34679.5;Cluster-86128.2;Cluster-17332.6;Cluster-73929.1;Cluster-83815.3;Cluster-88037.2;Cluster-88037.7;Cluster-90431.5;Cluster-69205.11;Cluster-87395.3;Cluster-87395.8…	73
GO:0009636	response to toxic substance	51/2819 1.81%	735/99184 0.74%	8.43082647661683e-09	4.99380138136691e-07	Cluster-12088.12;Cluster-12088.4;Cluster-87833.5;Cluster-70646.6;Cluster-12088.11;Cluster-46514.6;Cluster-85943.4;Cluster-46172.17;Cluster-24755.2;Cluster-82222.4;Cluster-32096.0;Cluster-12088.7;Cluster-87095.0;Cluster-70646.10;Cluster-63987.0;Cluster-92747.10;Cluster-11827.3;Cluster-81239.1;Cluster-70646.9;Cluster-46172.20;Cluster-12088.1;Cluster-46172.19;Cluster-12088.6;Cluster-70646.8;Cluster-…	51
GO:0031348	negative regulation of defense response	40/2819 1.42%	503/99184 0.51%	8.46065582966559e-09	4.99380138136691e-07	Cluster-6457.14;Cluster-6457.5;Cluster-6457.6;Cluster-6457.7;Cluster-6457.9;Cluster-12088.12;Cluster-12088.4;Cluster-12088.11;Cluster-6457.4;Cluster-24770.3;Cluster-52160.1;Cluster-12088.7;Cluster-6457.13;Cluster-68525.17;Cluster-11827.3;Cluster-12088.3;Cluster-6457.16;Cluster-24770.9;Cluster-59688.1;Cluster-47558.6;Cluster-76865.0;Cluster-12088.1;Cluster-12088.6;Cluster-52160.6;Cluster-12088.2;C…	40
GO:0009753	response to jasmonic acid	77/2819 2.73%	1343/99184 1.35%	9.27386508670641e-09	5.34649105812679e-07	Cluster-6457.14;Cluster-6457.5;Cluster-6457.6;Cluster-6457.7;Cluster-6457.9;Cluster-12088.12;Cluster-12088.4;Cluster-46412.12;Cluster-70915.4;Cluster-12088.11;Cluster-6457.4;Cluster-81427.0;Cluster-52440.188;Cluster-83476.10;Cluster-93586.10;Cluster-52160.1;Cluster-93076.2;Cluster-12088.7;Cluster-6457.13;Cluster-91376.5;Cluster-93076.1;Cluster-34591.13;Cluster-29701.10;Cluster-11827.3;Cluster-345…	77
GO:0098754	detoxification	40/2819 1.42%	509/99184 0.51%	1.17490245922132e-08	6.55162107221215e-07	Cluster-87833.5;Cluster-70646.6;Cluster-46514.6;Cluster-46172.17;Cluster-24755.2;Cluster-82222.4;Cluster-32096.0;Cluster-87095.0;Cluster-70646.10;Cluster-63987.0;Cluster-92747.10;Cluster-81239.1;Cluster-70646.9;Cluster-46172.20;Cluster-46172.19;Cluster-70646.8;Cluster-93683.0;Cluster-46172.22;Cluster-87833.1;Cluster-70646.2;Cluster-64750.9;Cluster-70646.3;Cluster-46172.18;Cluster-46172.15;Cluster…	40
GO:0070542	response to fatty acid	77/2819 2.73%	1351/99184 1.36%	1.18928175978034e-08	6.55162107221215e-07	Cluster-6457.14;Cluster-6457.5;Cluster-6457.6;Cluster-6457.7;Cluster-6457.9;Cluster-12088.12;Cluster-12088.4;Cluster-46412.12;Cluster-70915.4;Cluster-12088.11;Cluster-6457.4;Cluster-81427.0;Cluster-52440.188;Cluster-83476.10;Cluster-93586.10;Cluster-52160.1;Cluster-93076.2;Cluster-12088.7;Cluster-6457.13;Cluster-91376.5;Cluster-93076.1;Cluster-34591.13;Cluster-29701.10;Cluster-11827.3;Cluster-345…	77
GO:0008614	pyridoxine metabolic process	10/2819 0.35%	32/99184 0.03%	1.23244030183348e-08	6.64178153966345e-07	Cluster-82750.4;Cluster-82750.3;Cluster-73852.1;Cluster-82117.5;Cluster-82750.0;Cluster-82117.0;Cluster-82117.1;Cluster-82117.6;Cluster-73852.0;Cluster-82750.5	10
GO:0009867	jasmonic acid mediated signaling pathway	53/2819 1.88%	794/99184 0.8%	1.58182398606982e-08	8.34328013078101e-07	Cluster-6457.14;Cluster-6457.5;Cluster-6457.6;Cluster-6457.7;Cluster-6457.9;Cluster-12088.12;Cluster-12088.4;Cluster-46412.12;Cluster-12088.11;Cluster-6457.4;Cluster-81427.0;Cluster-83476.10;Cluster-93076.2;Cluster-12088.7;Cluster-6457.13;Cluster-93076.1;Cluster-34591.13;Cluster-11827.3;Cluster-34591.8;Cluster-12088.3;Cluster-6457.16;Cluster-85044.0;Cluster-51711.5;Cluster-12088.1;Cluster-12088.6…	53
GO:0008216	spermidine metabolic process	14/2819 0.5%	75/99184 0.08%	2.39889231596348e-08	1.23892792734864e-06	Cluster-71520.4;Cluster-81578.1;Cluster-71520.6;Cluster-71520.0;Cluster-71520.8;Cluster-71520.1;Cluster-71520.3;Cluster-71520.9;Cluster-81578.2;Cluster-71520.10;Cluster-71520.2;Cluster-81578.0;Cluster-44692.0;Cluster-71520.5	14
GO:0006458	'de novo' protein folding	35/2819 1.24%	428/99184 0.43%	3.51586594628668e-08	1.77874115935606e-06	Cluster-30894.178;Cluster-30894.153;Cluster-30894.155;Cluster-30894.105;Cluster-30894.146;Cluster-30894.158;Cluster-30894.106;Cluster-30894.167;Cluster-30894.148;Cluster-54429.0;Cluster-30894.164;Cluster-30894.0;Cluster-30894.113;Cluster-30894.239;Cluster-30894.156;Cluster-46789.0;Cluster-30201.11;Cluster-30894.196;Cluster-30894.129;Cluster-30894.163;Cluster-30894.180;Cluster-77484.5;Cluster-3089…	35
GO:1901264	carbohydrate derivative transport	36/2819 1.28%	453/99184 0.46%	4.65026852809288e-08	2.30560313622845e-06	Cluster-4877.11;Cluster-4877.10;Cluster-29502.10;Cluster-41189.0;Cluster-4877.8;Cluster-29502.9;Cluster-4877.9;Cluster-60909.9;Cluster-35200.1;Cluster-46407.2;Cluster-69510.3;Cluster-67747.0;Cluster-60909.5;Cluster-7782.33;Cluster-93588.0;Cluster-88563.9;Cluster-6312.4;Cluster-7782.412;Cluster-7782.71;Cluster-29502.5;Cluster-66825.8;Cluster-29502.8;Cluster-7782.69;Cluster-88563.10;Cluster-78765.2…	36
GO:0061077	chaperone-mediated protein folding	40/2819 1.42%	555/99184 0.56%	1.20554111005861e-07	5.8598753173241e-06	Cluster-90307.0;Cluster-82714.0;Cluster-30894.178;Cluster-30894.153;Cluster-30894.155;Cluster-30894.105;Cluster-30894.146;Cluster-30894.158;Cluster-30894.106;Cluster-30894.167;Cluster-30894.148;Cluster-54429.0;Cluster-30894.164;Cluster-30894.0;Cluster-10367.25;Cluster-30894.113;Cluster-30894.239;Cluster-30894.156;Cluster-46789.0;Cluster-11295.0;Cluster-30894.196;Cluster-30894.129;Cluster-30894.16…	40
GO:0009953	dorsal/ventral pattern formation	10/2819 0.35%	40/99184 0.04%	1.31592440218021e-07	6.15505017548062e-06	Cluster-52687.0;Cluster-34408.5;Cluster-34408.24;Cluster-14566.0;Cluster-72426.2;Cluster-34408.17;Cluster-34408.8;Cluster-19711.0;Cluster-72426.7;Cluster-34408.2	10
GO:0048262	determination of dorsal/ventral asymmetry	10/2819 0.35%	40/99184 0.04%	1.31592440218021e-07	6.15505017548062e-06	Cluster-52687.0;Cluster-34408.5;Cluster-34408.24;Cluster-14566.0;Cluster-72426.2;Cluster-34408.17;Cluster-34408.8;Cluster-19711.0;Cluster-72426.7;Cluster-34408.2	10
GO:0071395	cellular response to jasmonic acid stimulus	53/2819 1.88%	849/99184 0.86%	1.35366552482059e-07	6.2143274741301e-06	Cluster-6457.14;Cluster-6457.5;Cluster-6457.6;Cluster-6457.7;Cluster-6457.9;Cluster-12088.12;Cluster-12088.4;Cluster-46412.12;Cluster-12088.11;Cluster-6457.4;Cluster-81427.0;Cluster-83476.10;Cluster-93076.2;Cluster-12088.7;Cluster-6457.13;Cluster-93076.1;Cluster-34591.13;Cluster-11827.3;Cluster-34591.8;Cluster-12088.3;Cluster-6457.16;Cluster-85044.0;Cluster-51711.5;Cluster-12088.1;Cluster-12088.6…	53
GO:0051084	'de novo' post-translational protein folding	33/2819 1.17%	413/99184 0.42%	1.45600306245259e-07	6.44541355682136e-06	Cluster-30894.178;Cluster-30894.153;Cluster-30894.155;Cluster-30894.105;Cluster-30894.146;Cluster-30894.158;Cluster-30894.106;Cluster-30894.167;Cluster-30894.148;Cluster-54429.0;Cluster-30894.164;Cluster-30894.0;Cluster-30894.113;Cluster-30894.239;Cluster-30894.156;Cluster-46789.0;Cluster-30894.196;Cluster-30894.129;Cluster-30894.163;Cluster-30894.180;Cluster-77484.5;Cluster-30894.96;Cluster-7328…	33
GO:0051085	chaperone cofactor-dependent protein refolding	33/2819 1.17%	413/99184 0.42%	1.45600306245259e-07	6.44541355682136e-06	Cluster-30894.178;Cluster-30894.153;Cluster-30894.155;Cluster-30894.105;Cluster-30894.146;Cluster-30894.158;Cluster-30894.106;Cluster-30894.167;Cluster-30894.148;Cluster-54429.0;Cluster-30894.164;Cluster-30894.0;Cluster-30894.113;Cluster-30894.239;Cluster-30894.156;Cluster-46789.0;Cluster-30894.196;Cluster-30894.129;Cluster-30894.163;Cluster-30894.180;Cluster-77484.5;Cluster-30894.96;Cluster-7328…	33
GO:0071398	cellular response to fatty acid	53/2819 1.88%	857/99184 0.86%	1.8124139812361e-07	7.88241098155138e-06	Cluster-6457.14;Cluster-6457.5;Cluster-6457.6;Cluster-6457.7;Cluster-6457.9;Cluster-12088.12;Cluster-12088.4;Cluster-46412.12;Cluster-12088.11;Cluster-6457.4;Cluster-81427.0;Cluster-83476.10;Cluster-93076.2;Cluster-12088.7;Cluster-6457.13;Cluster-93076.1;Cluster-34591.13;Cluster-11827.3;Cluster-34591.8;Cluster-12088.3;Cluster-6457.16;Cluster-85044.0;Cluster-51711.5;Cluster-12088.1;Cluster-12088.6…	53
GO:0034620	cellular response to unfolded protein	31/2819 1.1%	379/99184 0.38%	2.05199424194648e-07	8.77050642376781e-06	Cluster-30894.178;Cluster-30894.153;Cluster-30894.155;Cluster-30894.105;Cluster-30894.146;Cluster-30894.158;Cluster-30894.106;Cluster-30894.167;Cluster-30894.148;Cluster-30894.164;Cluster-30894.0;Cluster-30894.113;Cluster-30894.239;Cluster-30894.156;Cluster-46789.0;Cluster-30894.196;Cluster-30894.129;Cluster-30894.163;Cluster-30894.180;Cluster-77484.5;Cluster-30894.96;Cluster-73286.0;Cluster-3089…	31
GO:0042822	pyridoxal phosphate metabolic process	10/2819 0.35%	43/99184 0.04%	2.75396437224179e-07	1.1378462797979e-05	Cluster-82750.4;Cluster-82750.3;Cluster-73852.1;Cluster-82117.5;Cluster-82750.0;Cluster-82117.0;Cluster-82117.1;Cluster-82117.6;Cluster-73852.0;Cluster-82750.5	10
GO:0042823	pyridoxal phosphate biosynthetic process	10/2819 0.35%	43/99184 0.04%	2.75396437224179e-07	1.1378462797979e-05	Cluster-82750.4;Cluster-82750.3;Cluster-73852.1;Cluster-82117.5;Cluster-82750.0;Cluster-82117.0;Cluster-82117.1;Cluster-82117.6;Cluster-73852.0;Cluster-82750.5	10
GO:0046395	carboxylic acid catabolic process	63/2819 2.23%	1112/99184 1.12%	2.97327085447026e-07	1.20831777839865e-05	Cluster-19472.5;Cluster-78842.9;Cluster-83815.7;Cluster-19472.6;Cluster-40655.45;Cluster-78568.5;Cluster-64691.8;Cluster-78842.11;Cluster-83815.2;Cluster-80470.38;Cluster-40928.1;Cluster-78842.1;Cluster-81017.6;Cluster-40655.37;Cluster-83815.3;Cluster-85804.2;Cluster-90431.5;Cluster-81375.3;Cluster-81650.2;Cluster-85189.5;Cluster-22243.5;Cluster-40655.38;Cluster-83621.1;Cluster-67495.0;Cluster-42…	63
GO:0009855	determination of bilateral symmetry	11/2819 0.39%	55/99184 0.06%	3.62574498145611e-07	1.44971319500479e-05	Cluster-52687.0;Cluster-34408.5;Cluster-34408.24;Cluster-14566.0;Cluster-72426.2;Cluster-84706.1;Cluster-34408.17;Cluster-34408.8;Cluster-19711.0;Cluster-72426.7;Cluster-34408.2	11
GO:0042816	vitamin B6 metabolic process	10/2819 0.35%	45/99184 0.05%	4.3510208485027e-07	1.67653586832389e-05	Cluster-82750.4;Cluster-82750.3;Cluster-73852.1;Cluster-82117.5;Cluster-82750.0;Cluster-82117.0;Cluster-82117.1;Cluster-82117.6;Cluster-73852.0;Cluster-82750.5	10
GO:0042819	vitamin B6 biosynthetic process	10/2819 0.35%	45/99184 0.05%	4.3510208485027e-07	1.67653586832389e-05	Cluster-82750.4;Cluster-82750.3;Cluster-73852.1;Cluster-82117.5;Cluster-82750.0;Cluster-82117.0;Cluster-82117.1;Cluster-82117.6;Cluster-73852.0;Cluster-82750.5	10
GO:0009799	specification of symmetry	11/2819 0.39%	56/99184 0.06%	4.39591897704932e-07	1.67653586832389e-05	Cluster-52687.0;Cluster-34408.5;Cluster-34408.24;Cluster-14566.0;Cluster-72426.2;Cluster-84706.1;Cluster-34408.17;Cluster-34408.8;Cluster-19711.0;Cluster-72426.7;Cluster-34408.2	11
GO:0008652	cellular amino acid biosynthetic process	77/2819 2.73%	1482/99184 1.49%	4.76818552473838e-07	1.79095938118583e-05	Cluster-68667.7;Cluster-86018.6;Cluster-86018.3;Cluster-28760.7;Cluster-28760.6;Cluster-83815.7;Cluster-77080.5;Cluster-69205.6;Cluster-3087.4;Cluster-85943.4;Cluster-78568.5;Cluster-83815.2;Cluster-86128.7;Cluster-40928.1;Cluster-3087.10;Cluster-34679.5;Cluster-86128.2;Cluster-17332.6;Cluster-73929.1;Cluster-44097.10;Cluster-83815.3;Cluster-88037.2;Cluster-88037.7;Cluster-90431.5;Cluster-69205.1…	77
GO:0098655	cation transmembrane transport	45/2819 1.6%	700/99184 0.71%	5.19719035884712e-07	1.92296043277343e-05	Cluster-86501.0;Cluster-88683.7;Cluster-49302.6;Cluster-29242.7;Cluster-60909.9;Cluster-55102.6;Cluster-76204.3;Cluster-49302.2;Cluster-59471.18;Cluster-29242.15;Cluster-59712.3;Cluster-16218.4;Cluster-63006.1;Cluster-91895.8;Cluster-29242.6;Cluster-55102.5;Cluster-89999.7;Cluster-3223.2;Cluster-14041.0;Cluster-60909.5;Cluster-59471.21;Cluster-74675.2;Cluster-48324.11;Cluster-49302.3;Cluster-2606…	45
GO:0009835	fruit ripening	17/2819 0.6%	140/99184 0.14%	5.59848880558184e-07	2.0409784925055e-05	Cluster-8817.5;Cluster-20465.0;Cluster-86128.7;Cluster-86128.2;Cluster-79051.0;Cluster-79051.6;Cluster-38711.1;Cluster-8817.11;Cluster-38711.16;Cluster-87513.0;Cluster-86128.15;Cluster-86128.9;Cluster-63759.3;Cluster-31693.0;Cluster-8817.12;Cluster-38711.2;Cluster-56513.2	17
GO:0006568	tryptophan metabolic process	22/2819 0.78%	228/99184 0.23%	7.6079323318623e-07	2.69429489295523e-05	Cluster-68667.7;Cluster-28760.7;Cluster-28760.6;Cluster-38971.14;Cluster-69205.6;Cluster-38971.19;Cluster-34679.5;Cluster-17332.6;Cluster-69205.11;Cluster-92984.17;Cluster-68667.5;Cluster-92984.23;Cluster-67495.0;Cluster-34679.1;Cluster-17332.5;Cluster-38971.17;Cluster-23037.4;Cluster-69205.17;Cluster-60670.13;Cluster-38971.0;Cluster-17332.0;Cluster-92984.20	22
GO:0006586	indolalkylamine metabolic process	22/2819 0.78%	228/99184 0.23%	7.6079323318623e-07	2.69429489295523e-05	Cluster-68667.7;Cluster-28760.7;Cluster-28760.6;Cluster-38971.14;Cluster-69205.6;Cluster-38971.19;Cluster-34679.5;Cluster-17332.6;Cluster-69205.11;Cluster-92984.17;Cluster-68667.5;Cluster-92984.23;Cluster-67495.0;Cluster-34679.1;Cluster-17332.5;Cluster-38971.17;Cluster-23037.4;Cluster-69205.17;Cluster-60670.13;Cluster-38971.0;Cluster-17332.0;Cluster-92984.20	22
GO:1901657	glycosyl compound metabolic process	36/2819 1.28%	509/99184 0.51%	7.80446456149546e-07	2.72496727435877e-05	Cluster-13424.18;Cluster-70290.0;Cluster-93076.2;Cluster-23561.31;Cluster-93076.1;Cluster-87216.6;Cluster-23561.40;Cluster-56938.6;Cluster-23561.33;Cluster-82267.4;Cluster-13424.14;Cluster-87216.9;Cluster-23561.37;Cluster-91737.4;Cluster-23279.2;Cluster-84454.11;Cluster-93076.0;Cluster-23561.30;Cluster-54568.0;Cluster-53414.6;Cluster-23561.52;Cluster-50803.1;Cluster-55075.2;Cluster-75060.1;Cluste…	36
GO:0090449	phloem glucosinolate loading	7/2819 0.25%	20/99184 0.02%	8.32440095372526e-07	2.82687533757328e-05	Cluster-4877.11;Cluster-4877.10;Cluster-41189.0;Cluster-4877.8;Cluster-4877.9;Cluster-46407.2;Cluster-4877.3	7
GO:1901349	glucosinolate transport	7/2819 0.25%	20/99184 0.02%	8.32440095372526e-07	2.82687533757328e-05	Cluster-4877.11;Cluster-4877.10;Cluster-41189.0;Cluster-4877.8;Cluster-4877.9;Cluster-46407.2;Cluster-4877.3	7
GO:0098739	import across plasma membrane	20/2819 0.71%	195/99184 0.2%	9.1532914631618e-07	3.0663526401592e-05	Cluster-88683.7;Cluster-29242.7;Cluster-41791.28;Cluster-29242.15;Cluster-59712.3;Cluster-41791.14;Cluster-91895.8;Cluster-29242.6;Cluster-41791.6;Cluster-41791.21;Cluster-41791.10;Cluster-91895.6;Cluster-41791.24;Cluster-88683.4;Cluster-29242.4;Cluster-41791.29;Cluster-81042.3;Cluster-29242.20;Cluster-29242.8;Cluster-81042.9	20
GO:0042435	indole-containing compound biosynthetic process	26/2819 0.92%	306/99184 0.31%	9.29385444038478e-07	3.07192868769518e-05	Cluster-68667.7;Cluster-28760.7;Cluster-28760.6;Cluster-38971.14;Cluster-69205.6;Cluster-93076.2;Cluster-38971.19;Cluster-34679.5;Cluster-17332.6;Cluster-93076.1;Cluster-69205.11;Cluster-93076.0;Cluster-92984.17;Cluster-68667.5;Cluster-92984.23;Cluster-67495.0;Cluster-34679.1;Cluster-17332.5;Cluster-78322.2;Cluster-38971.17;Cluster-23037.4;Cluster-69205.17;Cluster-60670.13;Cluster-38971.0;Cluster…	26
GO:0098657	import into cell	20/2819 0.71%	196/99184 0.2%	9.92270960358515e-07	3.23663119832732e-05	Cluster-88683.7;Cluster-29242.7;Cluster-41791.28;Cluster-29242.15;Cluster-59712.3;Cluster-41791.14;Cluster-91895.8;Cluster-29242.6;Cluster-41791.6;Cluster-41791.21;Cluster-41791.10;Cluster-91895.6;Cluster-41791.24;Cluster-88683.4;Cluster-29242.4;Cluster-41791.29;Cluster-81042.3;Cluster-29242.20;Cluster-29242.8;Cluster-81042.9	20
GO:0006986	response to unfolded protein	31/2819 1.1%	414/99184 0.42%	1.36005927588329e-06	4.37868434404504e-05	Cluster-30894.178;Cluster-30894.153;Cluster-30894.155;Cluster-30894.105;Cluster-30894.146;Cluster-30894.158;Cluster-30894.106;Cluster-30894.167;Cluster-30894.148;Cluster-30894.164;Cluster-30894.0;Cluster-30894.113;Cluster-30894.239;Cluster-30894.156;Cluster-46789.0;Cluster-30894.196;Cluster-30894.129;Cluster-30894.163;Cluster-30894.180;Cluster-77484.5;Cluster-30894.96;Cluster-73286.0;Cluster-3089…	31
GO:0098662	inorganic cation transmembrane transport	42/2819 1.49%	662/99184 0.67%	1.7032945438143e-06	5.41341945399441e-05	Cluster-86501.0;Cluster-88683.7;Cluster-49302.6;Cluster-29242.7;Cluster-60909.9;Cluster-55102.6;Cluster-76204.3;Cluster-49302.2;Cluster-59471.18;Cluster-29242.15;Cluster-59712.3;Cluster-16218.4;Cluster-63006.1;Cluster-91895.8;Cluster-29242.6;Cluster-55102.5;Cluster-3223.2;Cluster-14041.0;Cluster-60909.5;Cluster-59471.21;Cluster-48324.11;Cluster-49302.3;Cluster-26068.2;Cluster-48324.7;Cluster-5947…	42
GO:0039694	viral RNA genome replication	8/2819 0.28%	31/99184 0.03%	1.85384846592014e-06	5.81732955318485e-05	Cluster-16.410;Cluster-16.289;Cluster-16.446;Cluster-16.457;Cluster-16.290;Cluster-16.288;Cluster-16.397;Cluster-16.280	8
GO:0050801	ion homeostasis	69/2819 2.45%	1330/99184 1.34%	1.92147600232479e-06	5.95417376220394e-05	Cluster-4189.8;Cluster-4189.3;Cluster-77066.5;Cluster-4189.6;Cluster-49302.6;Cluster-88960.2;Cluster-33734.1;Cluster-77066.4;Cluster-68448.3;Cluster-84027.4;Cluster-29242.7;Cluster-4189.9;Cluster-85797.11;Cluster-8817.7;Cluster-55102.6;Cluster-49302.2;Cluster-8817.4;Cluster-49302.4;Cluster-85797.6;Cluster-59471.18;Cluster-29242.15;Cluster-33759.9;Cluster-59712.3;Cluster-16218.4;Cluster-63006.1;Cl…	69
GO:0070413	trehalose metabolism in response to stress	14/2819 0.5%	106/99184 0.11%	1.98957511169462e-06	6.08908234801354e-05	Cluster-52552.9;Cluster-51931.10;Cluster-51931.11;Cluster-51931.6;Cluster-74285.2;Cluster-51931.4;Cluster-51931.0;Cluster-85299.3;Cluster-52552.4;Cluster-45461.13;Cluster-85812.2;Cluster-77451.1;Cluster-51931.5;Cluster-52552.0	14
GO:0071497	cellular response to freezing	6/2819 0.21%	15/99184 0.02%	2.10416944823987e-06	6.3612634904715e-05	Cluster-82267.4;Cluster-23279.2;Cluster-54568.0;Cluster-53414.6;Cluster-82267.3;Cluster-23279.3	6
GO:0006457	protein folding	82/2819 2.91%	1676/99184 1.69%	2.14659059130427e-06	6.41132298294373e-05	Cluster-90307.0;Cluster-10367.90;Cluster-50837.2;Cluster-10367.91;Cluster-10367.74;Cluster-82714.0;Cluster-10655.4;Cluster-10655.7;Cluster-30894.178;Cluster-81714.0;Cluster-30894.153;Cluster-10367.78;Cluster-10367.84;Cluster-49701.5;Cluster-30894.155;Cluster-10367.92;Cluster-30894.105;Cluster-8134.2;Cluster-30894.146;Cluster-50837.3;Cluster-30894.158;Cluster-30894.106;Cluster-30894.167;Cluster-30…	82
GO:0006816	calcium ion transport	27/2819 0.96%	342/99184 0.34%	2.37027751425864e-06	6.93474723833311e-05	Cluster-49302.6;Cluster-60909.9;Cluster-55102.6;Cluster-49302.2;Cluster-59471.18;Cluster-63006.1;Cluster-65180.12;Cluster-55102.5;Cluster-60909.5;Cluster-59471.21;Cluster-49302.3;Cluster-34702.12;Cluster-34702.0;Cluster-59471.15;Cluster-87359.3;Cluster-87359.4;Cluster-65180.4;Cluster-93220.6;Cluster-59471.24;Cluster-87359.6;Cluster-60909.1;Cluster-93220.7;Cluster-49302.0;Cluster-55102.2;Cluster-9…	27
GO:0098771	inorganic ion homeostasis	66/2819 2.34%	1261/99184 1.27%	2.37778747583023e-06	6.93474723833311e-05	Cluster-4189.8;Cluster-4189.3;Cluster-77066.5;Cluster-4189.6;Cluster-49302.6;Cluster-88960.2;Cluster-33734.1;Cluster-77066.4;Cluster-68448.3;Cluster-84027.4;Cluster-29242.7;Cluster-4189.9;Cluster-85797.11;Cluster-55102.6;Cluster-49302.2;Cluster-49302.4;Cluster-85797.6;Cluster-59471.18;Cluster-29242.15;Cluster-33759.9;Cluster-59712.3;Cluster-16218.4;Cluster-63006.1;Cluster-91895.8;Cluster-51891.11…	66
GO:0035967	cellular response to topologically incorrect protein	35/2819 1.24%	513/99184 0.52%	2.47127640066894e-06	7.12359790378871e-05	Cluster-65803.0;Cluster-30894.178;Cluster-30894.153;Cluster-30894.155;Cluster-30894.105;Cluster-30894.146;Cluster-30894.158;Cluster-30894.106;Cluster-30894.167;Cluster-30894.148;Cluster-30894.164;Cluster-30894.0;Cluster-30894.113;Cluster-30894.239;Cluster-30894.156;Cluster-46789.0;Cluster-30894.196;Cluster-30894.129;Cluster-30894.163;Cluster-30894.180;Cluster-77484.5;Cluster-30894.96;Cluster-7328…	35
GO:0016143	S-glycoside metabolic process	22/2819 0.78%	248/99184 0.25%	3.07520340669725e-06	8.56565083730617e-05	Cluster-93076.2;Cluster-23561.31;Cluster-93076.1;Cluster-23561.40;Cluster-23561.33;Cluster-82267.4;Cluster-23561.37;Cluster-23279.2;Cluster-93076.0;Cluster-23561.30;Cluster-54568.0;Cluster-53414.6;Cluster-23561.52;Cluster-50803.1;Cluster-23561.51;Cluster-23561.6;Cluster-82267.3;Cluster-85266.5;Cluster-85266.3;Cluster-23279.3;Cluster-92203.7;Cluster-23561.35	22
GO:0019757	glycosinolate metabolic process	22/2819 0.78%	248/99184 0.25%	3.07520340669725e-06	8.56565083730617e-05	Cluster-93076.2;Cluster-23561.31;Cluster-93076.1;Cluster-23561.40;Cluster-23561.33;Cluster-82267.4;Cluster-23561.37;Cluster-23279.2;Cluster-93076.0;Cluster-23561.30;Cluster-54568.0;Cluster-53414.6;Cluster-23561.52;Cluster-50803.1;Cluster-23561.51;Cluster-23561.6;Cluster-82267.3;Cluster-85266.5;Cluster-85266.3;Cluster-23279.3;Cluster-92203.7;Cluster-23561.35	22
GO:0019760	glucosinolate metabolic process	22/2819 0.78%	248/99184 0.25%	3.07520340669725e-06	8.56565083730617e-05	Cluster-93076.2;Cluster-23561.31;Cluster-93076.1;Cluster-23561.40;Cluster-23561.33;Cluster-82267.4;Cluster-23561.37;Cluster-23279.2;Cluster-93076.0;Cluster-23561.30;Cluster-54568.0;Cluster-53414.6;Cluster-23561.52;Cluster-50803.1;Cluster-23561.51;Cluster-23561.6;Cluster-82267.3;Cluster-85266.5;Cluster-85266.3;Cluster-23279.3;Cluster-92203.7;Cluster-23561.35	22
GO:0006596	polyamine biosynthetic process	14/2819 0.5%	111/99184 0.11%	3.46705720058126e-06	9.54981644471217e-05	Cluster-71520.4;Cluster-81578.1;Cluster-71520.6;Cluster-71520.0;Cluster-71520.8;Cluster-71520.1;Cluster-71520.3;Cluster-71520.9;Cluster-81578.2;Cluster-71520.10;Cluster-71520.2;Cluster-81578.0;Cluster-44692.0;Cluster-71520.5	14
GO:0031341	regulation of cell killing	5/2819 0.18%	10/99184 0.01%	4.1331688305306e-06	0.000106730474280056	Cluster-75811.3;Cluster-50849.0;Cluster-75811.5;Cluster-43058.0;Cluster-75811.2	5
GO:0051709	regulation of killing of cells of another organism	5/2819 0.18%	10/99184 0.01%	4.1331688305306e-06	0.000106730474280056	Cluster-75811.3;Cluster-50849.0;Cluster-75811.5;Cluster-43058.0;Cluster-75811.2	5
GO:0051838	cytolysis by host of symbiont cells	5/2819 0.18%	10/99184 0.01%	4.1331688305306e-06	0.000106730474280056	Cluster-75811.3;Cluster-50849.0;Cluster-75811.5;Cluster-43058.0;Cluster-75811.2	5
GO:0051839	regulation by host of cytolysis of symbiont cells	5/2819 0.18%	10/99184 0.01%	4.1331688305306e-06	0.000106730474280056	Cluster-75811.3;Cluster-50849.0;Cluster-75811.5;Cluster-43058.0;Cluster-75811.2	5
GO:0051841	positive regulation by host of cytolysis of symbiont cells	5/2819 0.18%	10/99184 0.01%	4.1331688305306e-06	0.000106730474280056	Cluster-75811.3;Cluster-50849.0;Cluster-75811.5;Cluster-43058.0;Cluster-75811.2	5
GO:0051873	killing by host of symbiont cells	5/2819 0.18%	10/99184 0.01%	4.1331688305306e-06	0.000106730474280056	Cluster-75811.3;Cluster-50849.0;Cluster-75811.5;Cluster-43058.0;Cluster-75811.2	5
GO:0009068	aspartate family amino acid catabolic process	10/2819 0.35%	57/99184 0.06%	4.31927571476918e-06	0.000110386438112503	Cluster-83815.7;Cluster-78568.5;Cluster-83815.2;Cluster-40928.1;Cluster-83815.3;Cluster-90431.5;Cluster-78568.2;Cluster-40928.10;Cluster-40928.9;Cluster-83815.9	10
GO:0043434	response to peptide hormone	15/2819 0.53%	129/99184 0.13%	4.38682411291281e-06	0.000110968744652152	Cluster-89505.0;Cluster-87833.5;Cluster-89505.9;Cluster-87567.4;Cluster-31266.18;Cluster-80776.5;Cluster-31266.14;Cluster-87833.1;Cluster-31266.5;Cluster-88804.19;Cluster-31266.7;Cluster-47027.0;Cluster-80776.0;Cluster-89505.12;Cluster-31266.23	15
GO:0009069	serine family amino acid metabolic process	30/2819 1.06%	425/99184 0.43%	6.441552146674e-06	0.000160861380417789	Cluster-86018.6;Cluster-86018.3;Cluster-83815.7;Cluster-77080.5;Cluster-78568.5;Cluster-83815.2;Cluster-86128.7;Cluster-40928.1;Cluster-86128.2;Cluster-83815.3;Cluster-88037.2;Cluster-88037.7;Cluster-87395.3;Cluster-87395.8;Cluster-87395.5;Cluster-88037.0;Cluster-87395.4;Cluster-86018.4;Cluster-86128.15;Cluster-78568.2;Cluster-86128.9;Cluster-40928.10;Cluster-40928.9;Cluster-83815.9;Cluster-62955…	30
GO:0009615	response to virus	38/2819 1.35%	605/99184 0.61%	6.48896250172604e-06	0.000160861380417789	Cluster-32805.4;Cluster-32805.3;Cluster-60993.1;Cluster-79964.0;Cluster-30894.153;Cluster-59688.1;Cluster-30894.155;Cluster-30894.105;Cluster-30894.146;Cluster-30894.158;Cluster-30894.106;Cluster-30894.167;Cluster-30894.148;Cluster-30894.164;Cluster-30894.0;Cluster-30894.113;Cluster-75319.1;Cluster-30894.239;Cluster-51675.0;Cluster-30894.156;Cluster-59688.2;Cluster-59688.4;Cluster-79575.0;Cluster…	38
GO:0009804	coumarin metabolic process	5/2819 0.18%	11/99184 0.01%	7.39893160419246e-06	0.000179823053399933	Cluster-79051.5;Cluster-79051.2;Cluster-79051.7;Cluster-79051.8;Cluster-79051.3	5
GO:0009805	coumarin biosynthetic process	5/2819 0.18%	11/99184 0.01%	7.39893160419246e-06	0.000179823053399933	Cluster-79051.5;Cluster-79051.2;Cluster-79051.7;Cluster-79051.8;Cluster-79051.3	5
GO:0016103	diterpenoid catabolic process	9/2819 0.32%	49/99184 0.05%	8.78685974335302e-06	0.000209448320228578	Cluster-84688.4;Cluster-16988.5;Cluster-84688.1;Cluster-16988.4;Cluster-64181.5;Cluster-16988.1;Cluster-64181.1;Cluster-62413.0;Cluster-84688.0	9
GO:0045487	gibberellin catabolic process	9/2819 0.32%	49/99184 0.05%	8.78685974335302e-06	0.000209448320228578	Cluster-84688.4;Cluster-16988.5;Cluster-84688.1;Cluster-16988.4;Cluster-64181.5;Cluster-16988.1;Cluster-64181.1;Cluster-62413.0;Cluster-84688.0	9
GO:0055080	cation homeostasis	60/2819 2.13%	1159/99184 1.17%	9.22824521569095e-06	0.00021787447513998	Cluster-4189.8;Cluster-4189.3;Cluster-77066.5;Cluster-4189.6;Cluster-49302.6;Cluster-88960.2;Cluster-77066.4;Cluster-68448.3;Cluster-84027.4;Cluster-29242.7;Cluster-4189.9;Cluster-85797.11;Cluster-55102.6;Cluster-49302.2;Cluster-49302.4;Cluster-85797.6;Cluster-59471.18;Cluster-29242.15;Cluster-33759.9;Cluster-59712.3;Cluster-16218.4;Cluster-63006.1;Cluster-91895.8;Cluster-29242.6;Cluster-50803.1;…	60
GO:0010336	gibberellic acid homeostasis	9/2819 0.32%	51/99184 0.05%	1.23639967523226e-05	0.000289154225934035	Cluster-16988.5;Cluster-16988.4;Cluster-80232.9;Cluster-16988.1;Cluster-48538.66;Cluster-80232.2;Cluster-84105.0;Cluster-49815.0;Cluster-84105.1	9
GO:0097237	cellular response to toxic substance	18/2819 0.64%	196/99184 0.2%	1.46480729259163e-05	0.000339369839096697	Cluster-12088.12;Cluster-12088.4;Cluster-70646.6;Cluster-12088.11;Cluster-12088.7;Cluster-70646.10;Cluster-11827.3;Cluster-70646.9;Cluster-12088.1;Cluster-12088.6;Cluster-70646.8;Cluster-70646.2;Cluster-70646.3;Cluster-70646.13;Cluster-93059.17;Cluster-6457.10;Cluster-93059.16;Cluster-71499.0	18
GO:0010597	green leaf volatile biosynthetic process	17/2819 0.6%	178/99184 0.18%	1.50525545488245e-05	0.000345511877097555	Cluster-88412.1;Cluster-35019.8;Cluster-85943.4;Cluster-72782.0;Cluster-72782.7;Cluster-56322.0;Cluster-40834.0;Cluster-88412.6;Cluster-19454.6;Cluster-48207.9;Cluster-72782.4;Cluster-72782.8;Cluster-18318.0;Cluster-19454.7;Cluster-88412.3;Cluster-48207.6;Cluster-75756.0	17
GO:0000162	tryptophan biosynthetic process	16/2819 0.57%	161/99184 0.16%	1.61754893565466e-05	0.000364536710135264	Cluster-68667.7;Cluster-28760.7;Cluster-28760.6;Cluster-69205.6;Cluster-34679.5;Cluster-17332.6;Cluster-69205.11;Cluster-92984.17;Cluster-68667.5;Cluster-92984.23;Cluster-34679.1;Cluster-17332.5;Cluster-69205.17;Cluster-60670.13;Cluster-17332.0;Cluster-92984.20	16
GO:0046219	indolalkylamine biosynthetic process	16/2819 0.57%	161/99184 0.16%	1.61754893565466e-05	0.000364536710135264	Cluster-68667.7;Cluster-28760.7;Cluster-28760.6;Cluster-69205.6;Cluster-34679.5;Cluster-17332.6;Cluster-69205.11;Cluster-92984.17;Cluster-68667.5;Cluster-92984.23;Cluster-34679.1;Cluster-17332.5;Cluster-69205.17;Cluster-60670.13;Cluster-17332.0;Cluster-92984.20	16
GO:0035966	response to topologically incorrect protein	35/2819 1.24%	561/99184 0.57%	1.68886524502311e-05	0.000377179904721828	Cluster-65803.0;Cluster-30894.178;Cluster-30894.153;Cluster-30894.155;Cluster-30894.105;Cluster-30894.146;Cluster-30894.158;Cluster-30894.106;Cluster-30894.167;Cluster-30894.148;Cluster-30894.164;Cluster-30894.0;Cluster-30894.113;Cluster-30894.239;Cluster-30894.156;Cluster-46789.0;Cluster-30894.196;Cluster-30894.129;Cluster-30894.163;Cluster-30894.180;Cluster-77484.5;Cluster-30894.96;Cluster-7328…	35
GO:0006560	proline metabolic process	13/2819 0.46%	111/99184 0.11%	1.73085024871267e-05	0.000382868805772014	Cluster-3087.4;Cluster-3087.10;Cluster-81375.3;Cluster-73089.0;Cluster-68886.2;Cluster-3087.7;Cluster-68886.6;Cluster-78322.2;Cluster-3087.5;Cluster-3087.2;Cluster-3087.23;Cluster-3269.0;Cluster-3087.19	13
GO:0006595	polyamine metabolic process	16/2819 0.57%	162/99184 0.16%	1.74781466933039e-05	0.000382868805772014	Cluster-71520.4;Cluster-81578.1;Cluster-71520.6;Cluster-71520.0;Cluster-71520.8;Cluster-33935.5;Cluster-71520.1;Cluster-71520.3;Cluster-71520.9;Cluster-81578.2;Cluster-71520.10;Cluster-71520.2;Cluster-81578.0;Cluster-33935.2;Cluster-44692.0;Cluster-71520.5	16
GO:0009694	jasmonic acid metabolic process	20/2819 0.71%	237/99184 0.24%	1.76067139403024e-05	0.000382868805772014	Cluster-19472.5;Cluster-19472.6;Cluster-86940.7;Cluster-86940.0;Cluster-83476.10;Cluster-25638.5;Cluster-86940.5;Cluster-81650.2;Cluster-86940.1;Cluster-86940.4;Cluster-82534.3;Cluster-22243.5;Cluster-70668.5;Cluster-81650.6;Cluster-19862.8;Cluster-19862.13;Cluster-19862.20;Cluster-19862.15;Cluster-25638.0;Cluster-19862.2	20
GO:0042430	indole-containing compound metabolic process	26/2819 0.92%	361/99184 0.36%	1.8230908846826e-05	0.000392994982880711	Cluster-68667.7;Cluster-28760.7;Cluster-28760.6;Cluster-38971.14;Cluster-69205.6;Cluster-93076.2;Cluster-38971.19;Cluster-34679.5;Cluster-17332.6;Cluster-93076.1;Cluster-69205.11;Cluster-93076.0;Cluster-92984.17;Cluster-68667.5;Cluster-92984.23;Cluster-67495.0;Cluster-34679.1;Cluster-17332.5;Cluster-78322.2;Cluster-38971.17;Cluster-23037.4;Cluster-69205.17;Cluster-60670.13;Cluster-38971.0;Cluster…	26
GO:1900057	positive regulation of leaf senescence	12/2819 0.43%	96/99184 0.1%	1.86439306333108e-05	0.000398433655517048	Cluster-71812.3;Cluster-19952.23;Cluster-55040.13;Cluster-4401.3;Cluster-71812.5;Cluster-19952.25;Cluster-55040.6;Cluster-17346.13;Cluster-29473.0;Cluster-19952.20;Cluster-71812.4;Cluster-55040.3	12
GO:0010150	leaf senescence	49/2819 1.74%	906/99184 0.91%	1.9473200173997e-05	0.000410370897623439	Cluster-65447.13;Cluster-8817.5;Cluster-45274.4;Cluster-71812.3;Cluster-19952.23;Cluster-55040.13;Cluster-4401.3;Cluster-56230.7;Cluster-93586.10;Cluster-93076.2;Cluster-71812.5;Cluster-19952.25;Cluster-81017.6;Cluster-56230.9;Cluster-93076.1;Cluster-56230.8;Cluster-80479.4;Cluster-8817.7;Cluster-86816.3;Cluster-69605.0;Cluster-8817.4;Cluster-80479.5;Cluster-93076.0;Cluster-8817.11;Cluster-86816.…	49
GO:0043090	amino acid import	5/2819 0.18%	13/99184 0.01%	1.96524444016345e-05	0.000410370897623439	Cluster-33124.4;Cluster-33124.8;Cluster-33124.0;Cluster-84548.2;Cluster-33124.5	5
GO:0006567	threonine catabolic process	6/2819 0.21%	21/99184 0.02%	1.96991273970106e-05	0.000410370897623439	Cluster-83815.7;Cluster-78568.5;Cluster-83815.2;Cluster-83815.3;Cluster-78568.2;Cluster-83815.9	6
GO:1901652	response to peptide	15/2819 0.53%	147/99184 0.15%	2.15153645081639e-05	0.00044447157179782	Cluster-89505.0;Cluster-87833.5;Cluster-89505.9;Cluster-87567.4;Cluster-31266.18;Cluster-80776.5;Cluster-31266.14;Cluster-87833.1;Cluster-31266.5;Cluster-88804.19;Cluster-31266.7;Cluster-47027.0;Cluster-80776.0;Cluster-89505.12;Cluster-31266.23	15
GO:0034220	ion transmembrane transport	74/2819 2.63%	1573/99184 1.59%	2.40592704370464e-05	0.00049291678854081	Cluster-79515.6;Cluster-86501.0;Cluster-88683.7;Cluster-77066.5;Cluster-49302.6;Cluster-79515.7;Cluster-77066.4;Cluster-29242.7;Cluster-60909.9;Cluster-35200.1;Cluster-55102.6;Cluster-76204.3;Cluster-79515.1;Cluster-49302.2;Cluster-59471.18;Cluster-29242.15;Cluster-59712.3;Cluster-16218.4;Cluster-63006.1;Cluster-91895.8;Cluster-29242.6;Cluster-69510.3;Cluster-17770.8;Cluster-55102.5;Cluster-89999…	74
GO:0090693	plant organ senescence	49/2819 1.74%	914/99184 0.92%	2.43266668010579e-05	0.000494309893441168	Cluster-65447.13;Cluster-8817.5;Cluster-45274.4;Cluster-71812.3;Cluster-19952.23;Cluster-55040.13;Cluster-4401.3;Cluster-56230.7;Cluster-93586.10;Cluster-93076.2;Cluster-71812.5;Cluster-19952.25;Cluster-81017.6;Cluster-56230.9;Cluster-93076.1;Cluster-56230.8;Cluster-80479.4;Cluster-8817.7;Cluster-86816.3;Cluster-69605.0;Cluster-8817.4;Cluster-80479.5;Cluster-93076.0;Cluster-8817.11;Cluster-86816.…	49
GO:0009072	aromatic amino acid family metabolic process	39/2819 1.38%	671/99184 0.68%	2.83446909125615e-05	0.000571272266440976	Cluster-68667.7;Cluster-28760.7;Cluster-28760.6;Cluster-38971.14;Cluster-69205.6;Cluster-40655.45;Cluster-85943.4;Cluster-38971.19;Cluster-34679.5;Cluster-17332.6;Cluster-73929.1;Cluster-44097.10;Cluster-40655.37;Cluster-69205.11;Cluster-92984.17;Cluster-68667.5;Cluster-92984.23;Cluster-40655.38;Cluster-67495.0;Cluster-40655.49;Cluster-34679.1;Cluster-17332.5;Cluster-38971.17;Cluster-41322.12;Clu…	39
GO:0098659	inorganic cation import across plasma membrane	13/2819 0.46%	117/99184 0.12%	3.04848641273628e-05	0.00060945143686881	Cluster-88683.7;Cluster-29242.7;Cluster-29242.15;Cluster-59712.3;Cluster-91895.8;Cluster-29242.6;Cluster-91895.6;Cluster-88683.4;Cluster-29242.4;Cluster-81042.3;Cluster-29242.20;Cluster-29242.8;Cluster-81042.9	13
GO:0006564	L-serine biosynthetic process	9/2819 0.32%	57/99184 0.06%	3.13735755258233e-05	0.000622200749828128	Cluster-86018.6;Cluster-86018.3;Cluster-87395.3;Cluster-87395.8;Cluster-87395.5;Cluster-87395.4;Cluster-86018.4;Cluster-86018.1;Cluster-87395.2	9
GO:0071805	potassium ion transmembrane transport	14/2819 0.5%	135/99184 0.14%	3.34020055873606e-05	0.000657171205167198	Cluster-88683.7;Cluster-29242.7;Cluster-29242.15;Cluster-59712.3;Cluster-91895.8;Cluster-29242.6;Cluster-91895.6;Cluster-88683.4;Cluster-29242.4;Cluster-23850.0;Cluster-81042.3;Cluster-29242.20;Cluster-29242.8;Cluster-81042.9	14
GO:0019372	lipoxygenase pathway	17/2819 0.6%	192/99184 0.19%	3.98670749308161e-05	0.000778192746090497	Cluster-88412.1;Cluster-35019.8;Cluster-85943.4;Cluster-72782.0;Cluster-72782.7;Cluster-56322.0;Cluster-40834.0;Cluster-88412.6;Cluster-19454.6;Cluster-48207.9;Cluster-72782.4;Cluster-72782.8;Cluster-18318.0;Cluster-19454.7;Cluster-88412.3;Cluster-48207.6;Cluster-75756.0	17
GO:0009070	serine family amino acid biosynthetic process	24/2819 0.85%	336/99184 0.34%	4.2719901793499e-05	0.000827364348016281	Cluster-86018.6;Cluster-86018.3;Cluster-83815.7;Cluster-77080.5;Cluster-83815.2;Cluster-86128.7;Cluster-40928.1;Cluster-86128.2;Cluster-83815.3;Cluster-87395.3;Cluster-87395.8;Cluster-87395.5;Cluster-87395.4;Cluster-86018.4;Cluster-86128.15;Cluster-86128.9;Cluster-40928.10;Cluster-40928.9;Cluster-83815.9;Cluster-62955.2;Cluster-86018.1;Cluster-88408.4;Cluster-81360.63;Cluster-87395.2	24
GO:0099587	inorganic ion import across plasma membrane	13/2819 0.46%	122/99184 0.12%	4.74526808531268e-05	0.000909121747725913	Cluster-88683.7;Cluster-29242.7;Cluster-29242.15;Cluster-59712.3;Cluster-91895.8;Cluster-29242.6;Cluster-91895.6;Cluster-88683.4;Cluster-29242.4;Cluster-81042.3;Cluster-29242.20;Cluster-29242.8;Cluster-81042.9	13
GO:0048506	regulation of timing of meristematic phase transition	23/2819 0.82%	317/99184 0.32%	4.80415284195622e-05	0.000909121747725913	Cluster-84957.6;Cluster-84957.11;Cluster-84957.27;Cluster-84957.32;Cluster-84957.22;Cluster-84957.29;Cluster-84957.33;Cluster-84957.25;Cluster-84957.8;Cluster-84957.17;Cluster-84957.28;Cluster-50615.2;Cluster-84957.34;Cluster-84957.24;Cluster-903.6;Cluster-903.2;Cluster-84957.19;Cluster-53414.2;Cluster-84957.7;Cluster-903.3;Cluster-84957.21;Cluster-92262.0;Cluster-84957.10	23
GO:0048510	regulation of timing of transition from vegetative to reproductive phase	23/2819 0.82%	317/99184 0.32%	4.80415284195622e-05	0.000909121747725913	Cluster-84957.6;Cluster-84957.11;Cluster-84957.27;Cluster-84957.32;Cluster-84957.22;Cluster-84957.29;Cluster-84957.33;Cluster-84957.25;Cluster-84957.8;Cluster-84957.17;Cluster-84957.28;Cluster-50615.2;Cluster-84957.34;Cluster-84957.24;Cluster-903.6;Cluster-903.2;Cluster-84957.19;Cluster-53414.2;Cluster-84957.7;Cluster-903.3;Cluster-84957.21;Cluster-92262.0;Cluster-84957.10	23
GO:0006690	icosanoid metabolic process	17/2819 0.6%	195/99184 0.2%	4.84715827436992e-05	0.000910311012285078	Cluster-88412.1;Cluster-35019.8;Cluster-85943.4;Cluster-72782.0;Cluster-72782.7;Cluster-56322.0;Cluster-40834.0;Cluster-88412.6;Cluster-19454.6;Cluster-48207.9;Cluster-72782.4;Cluster-72782.8;Cluster-18318.0;Cluster-19454.7;Cluster-88412.3;Cluster-48207.6;Cluster-75756.0	17
GO:0046686	response to cadmium ion	24/2819 0.85%	339/99184 0.34%	4.91435830223381e-05	0.000915992047461476	Cluster-91640.0;Cluster-93586.10;Cluster-85526.8;Cluster-66189.8;Cluster-3279.30;Cluster-69833.23;Cluster-55752.7;Cluster-66189.1;Cluster-55752.11;Cluster-51238.0;Cluster-43023.0;Cluster-66189.4;Cluster-90514.4;Cluster-64750.9;Cluster-64750.5;Cluster-85526.12;Cluster-49890.2;Cluster-77785.6;Cluster-3279.23;Cluster-90514.1;Cluster-64750.6;Cluster-74321.3;Cluster-85526.22;Cluster-55752.1	24
GO:0071229	cellular response to acid chemical	25/2819 0.89%	362/99184 0.36%	5.18302522841331e-05	0.000958859667256462	Cluster-40928.1;Cluster-47258.12;Cluster-68886.2;Cluster-23561.49;Cluster-65180.12;Cluster-68886.6;Cluster-86126.1;Cluster-40928.10;Cluster-47258.9;Cluster-40928.9;Cluster-68544.2;Cluster-85775.0;Cluster-87359.3;Cluster-47258.3;Cluster-87359.4;Cluster-65180.4;Cluster-47258.4;Cluster-93220.6;Cluster-87359.6;Cluster-93220.7;Cluster-37974.2;Cluster-68544.1;Cluster-93220.0;Cluster-65180.7;Cluster-932…	25
GO:0098660	inorganic ion transmembrane transport	46/2819 1.63%	867/99184 0.87%	5.40511732332983e-05	0.000992539692187752	Cluster-86501.0;Cluster-88683.7;Cluster-49302.6;Cluster-29242.7;Cluster-60909.9;Cluster-55102.6;Cluster-76204.3;Cluster-49302.2;Cluster-59471.18;Cluster-29242.15;Cluster-59712.3;Cluster-16218.4;Cluster-63006.1;Cluster-91895.8;Cluster-29242.6;Cluster-55102.5;Cluster-3223.2;Cluster-14041.0;Cluster-60909.5;Cluster-59471.21;Cluster-70189.3;Cluster-48324.11;Cluster-49302.3;Cluster-26068.2;Cluster-4832…	46
GO:2001057	reactive nitrogen species metabolic process	19/2819 0.67%	237/99184 0.24%	5.671885512566e-05	0.00103386795482729	Cluster-46412.12;Cluster-57675.3;Cluster-57675.2;Cluster-80232.9;Cluster-5179.9;Cluster-80232.2;Cluster-91108.7;Cluster-5179.17;Cluster-84449.19;Cluster-5179.7;Cluster-57675.6;Cluster-92628.0;Cluster-91108.0;Cluster-91108.3;Cluster-84449.7;Cluster-49815.0;Cluster-5179.13;Cluster-5179.5;Cluster-84449.4	19
GO:0042026	protein refolding	30/2819 1.06%	478/99184 0.48%	5.83219171558597e-05	0.00105532870532391	Cluster-30894.178;Cluster-30894.153;Cluster-30894.155;Cluster-30894.105;Cluster-30894.146;Cluster-30894.158;Cluster-30894.106;Cluster-30894.167;Cluster-30894.148;Cluster-30894.164;Cluster-30894.0;Cluster-30894.113;Cluster-30894.239;Cluster-30894.156;Cluster-46789.0;Cluster-30894.196;Cluster-30894.129;Cluster-30894.163;Cluster-30894.180;Cluster-77484.5;Cluster-30894.96;Cluster-73286.0;Cluster-3089…	30
GO:0048527	lateral root development	38/2819 1.35%	670/99184 0.68%	5.95586693256595e-05	0.00106989812506022	Cluster-90963.3;Cluster-87833.5;Cluster-65918.20;Cluster-65918.3;Cluster-46412.12;Cluster-90963.6;Cluster-81427.0;Cluster-71545.3;Cluster-90963.5;Cluster-80976.1;Cluster-90963.1;Cluster-65918.23;Cluster-80833.0;Cluster-63720.3;Cluster-42581.6;Cluster-58847.6;Cluster-36504.25;Cluster-87833.1;Cluster-55040.6;Cluster-36504.29;Cluster-65918.15;Cluster-55892.3;Cluster-84449.19;Cluster-90963.0;Cluster-…	38
GO:0000272	polysaccharide catabolic process	40/2819 1.42%	720/99184 0.73%	6.06361367061724e-05	0.00108141714312663	Cluster-84209.9;Cluster-84209.15;Cluster-84673.0;Cluster-80315.9;Cluster-5395.18;Cluster-5395.17;Cluster-87294.2;Cluster-57942.30;Cluster-77453.6;Cluster-5395.1;Cluster-87917.0;Cluster-84209.1;Cluster-84209.13;Cluster-36504.25;Cluster-89328.15;Cluster-89328.0;Cluster-59945.0;Cluster-78214.6;Cluster-36504.29;Cluster-55382.1;Cluster-80539.6;Cluster-89258.0;Cluster-87449.2;Cluster-85132.0;Cluster-77…	40
GO:0015858	nucleoside transport	5/2819 0.18%	16/99184 0.02%	6.21073511384476e-05	0.00109974373908723	Cluster-29502.10;Cluster-29502.9;Cluster-29502.5;Cluster-29502.8;Cluster-29502.1	5
GO:0033530	raffinose metabolic process	7/2819 0.25%	37/99184 0.04%	7.24006552307604e-05	0.00127291648451812	Cluster-52133.7;Cluster-85788.5;Cluster-52133.2;Cluster-60697.0;Cluster-22334.8;Cluster-73142.0;Cluster-22334.1	7
GO:0046184	aldehyde biosynthetic process	10/2819 0.35%	78/99184 0.08%	7.33193905185259e-05	0.00127366487319903	Cluster-82750.4;Cluster-82750.3;Cluster-73852.1;Cluster-82117.5;Cluster-82750.0;Cluster-82117.0;Cluster-82117.1;Cluster-82117.6;Cluster-73852.0;Cluster-82750.5	10
GO:0052575	carbohydrate localization	6/2819 0.21%	26/99184 0.03%	7.39845670595642e-05	0.00127366487319903	Cluster-32796.8;Cluster-32796.9;Cluster-32796.17;Cluster-32796.5;Cluster-20749.0;Cluster-32796.4	6
GO:0052576	carbohydrate storage	6/2819 0.21%	26/99184 0.03%	7.39845670595642e-05	0.00127366487319903	Cluster-32796.8;Cluster-32796.9;Cluster-32796.17;Cluster-32796.5;Cluster-20749.0;Cluster-32796.4	6
GO:0006561	proline biosynthetic process	10/2819 0.35%	79/99184 0.08%	8.1819320291806e-05	0.00139882824140267	Cluster-3087.4;Cluster-3087.10;Cluster-73089.0;Cluster-3087.7;Cluster-78322.2;Cluster-3087.5;Cluster-3087.2;Cluster-3087.23;Cluster-3269.0;Cluster-3087.19	10
GO:0009063	cellular amino acid catabolic process	35/2819 1.24%	609/99184 0.61%	8.80214304524874e-05	0.00149455565816244	Cluster-78842.9;Cluster-83815.7;Cluster-40655.45;Cluster-78568.5;Cluster-78842.11;Cluster-83815.2;Cluster-40928.1;Cluster-78842.1;Cluster-40655.37;Cluster-83815.3;Cluster-90431.5;Cluster-81375.3;Cluster-85189.5;Cluster-40655.38;Cluster-83621.1;Cluster-67495.0;Cluster-40655.49;Cluster-78568.2;Cluster-40928.10;Cluster-40928.9;Cluster-17336.2;Cluster-83815.9;Cluster-41322.12;Cluster-17336.1;Cluster-…	35
GO:1901606	alpha-amino acid catabolic process	34/2819 1.21%	585/99184 0.59%	8.89006460275382e-05	0.00149921565647801	Cluster-78842.9;Cluster-83815.7;Cluster-40655.45;Cluster-78568.5;Cluster-78842.11;Cluster-83815.2;Cluster-40928.1;Cluster-78842.1;Cluster-40655.37;Cluster-83815.3;Cluster-90431.5;Cluster-81375.3;Cluster-85189.5;Cluster-40655.38;Cluster-67495.0;Cluster-40655.49;Cluster-78568.2;Cluster-40928.10;Cluster-40928.9;Cluster-17336.2;Cluster-83815.9;Cluster-41322.12;Cluster-17336.1;Cluster-85189.0;Cluster-…	34
GO:0009692	ethylene metabolic process	14/2819 0.5%	149/99184 0.15%	9.84803266723895e-05	0.00159563875699904	Cluster-79051.5;Cluster-79051.2;Cluster-20465.0;Cluster-79051.0;Cluster-79051.6;Cluster-38711.1;Cluster-38711.16;Cluster-67495.0;Cluster-79051.7;Cluster-38711.2;Cluster-79051.8;Cluster-79051.3;Cluster-58569.2;Cluster-58569.3	14
GO:0009693	ethylene biosynthetic process	14/2819 0.5%	149/99184 0.15%	9.84803266723895e-05	0.00159563875699904	Cluster-79051.5;Cluster-79051.2;Cluster-20465.0;Cluster-79051.0;Cluster-79051.6;Cluster-38711.1;Cluster-38711.16;Cluster-67495.0;Cluster-79051.7;Cluster-38711.2;Cluster-79051.8;Cluster-79051.3;Cluster-58569.2;Cluster-58569.3	14
GO:0043449	cellular alkene metabolic process	14/2819 0.5%	149/99184 0.15%	9.84803266723895e-05	0.00159563875699904	Cluster-79051.5;Cluster-79051.2;Cluster-20465.0;Cluster-79051.0;Cluster-79051.6;Cluster-38711.1;Cluster-38711.16;Cluster-67495.0;Cluster-79051.7;Cluster-38711.2;Cluster-79051.8;Cluster-79051.3;Cluster-58569.2;Cluster-58569.3	14
GO:0043450	alkene biosynthetic process	14/2819 0.5%	149/99184 0.15%	9.84803266723895e-05	0.00159563875699904	Cluster-79051.5;Cluster-79051.2;Cluster-20465.0;Cluster-79051.0;Cluster-79051.6;Cluster-38711.1;Cluster-38711.16;Cluster-67495.0;Cluster-79051.7;Cluster-38711.2;Cluster-79051.8;Cluster-79051.3;Cluster-58569.2;Cluster-58569.3	14
GO:1900673	olefin metabolic process	14/2819 0.5%	149/99184 0.15%	9.84803266723895e-05	0.00159563875699904	Cluster-79051.5;Cluster-79051.2;Cluster-20465.0;Cluster-79051.0;Cluster-79051.6;Cluster-38711.1;Cluster-38711.16;Cluster-67495.0;Cluster-79051.7;Cluster-38711.2;Cluster-79051.8;Cluster-79051.3;Cluster-58569.2;Cluster-58569.3	14
GO:1900674	olefin biosynthetic process	14/2819 0.5%	149/99184 0.15%	9.84803266723895e-05	0.00159563875699904	Cluster-79051.5;Cluster-79051.2;Cluster-20465.0;Cluster-79051.0;Cluster-79051.6;Cluster-38711.1;Cluster-38711.16;Cluster-67495.0;Cluster-79051.7;Cluster-38711.2;Cluster-79051.8;Cluster-79051.3;Cluster-58569.2;Cluster-58569.3	14
GO:0060919	auxin import into cell	7/2819 0.25%	39/99184 0.04%	0.000102930182456201	0.00165690858642157	Cluster-41791.28;Cluster-41791.14;Cluster-41791.6;Cluster-41791.21;Cluster-41791.10;Cluster-41791.24;Cluster-41791.29	7
GO:0006026	aminoglycan catabolic process	12/2819 0.43%	115/99184 0.12%	0.000112238119790146	0.00175738786923441	Cluster-87294.2;Cluster-77453.6;Cluster-87917.0;Cluster-89328.15;Cluster-89328.0;Cluster-59945.0;Cluster-55382.1;Cluster-89258.0;Cluster-85132.0;Cluster-77453.0;Cluster-77453.1;Cluster-44009.1	12
GO:0006032	chitin catabolic process	12/2819 0.43%	115/99184 0.12%	0.000112238119790146	0.00175738786923441	Cluster-87294.2;Cluster-77453.6;Cluster-87917.0;Cluster-89328.15;Cluster-89328.0;Cluster-59945.0;Cluster-55382.1;Cluster-89258.0;Cluster-85132.0;Cluster-77453.0;Cluster-77453.1;Cluster-44009.1	12
GO:0046348	amino sugar catabolic process	12/2819 0.43%	115/99184 0.12%	0.000112238119790146	0.00175738786923441	Cluster-87294.2;Cluster-77453.6;Cluster-87917.0;Cluster-89328.15;Cluster-89328.0;Cluster-59945.0;Cluster-55382.1;Cluster-89258.0;Cluster-85132.0;Cluster-77453.0;Cluster-77453.1;Cluster-44009.1	12
GO:1901072	glucosamine-containing compound catabolic process	12/2819 0.43%	115/99184 0.12%	0.000112238119790146	0.00175738786923441	Cluster-87294.2;Cluster-77453.6;Cluster-87917.0;Cluster-89328.15;Cluster-89328.0;Cluster-59945.0;Cluster-55382.1;Cluster-89258.0;Cluster-85132.0;Cluster-77453.0;Cluster-77453.1;Cluster-44009.1	12
GO:0005992	trehalose biosynthetic process	16/2819 0.57%	189/99184 0.19%	0.000112716688668121	0.00175738786923441	Cluster-52552.9;Cluster-51931.10;Cluster-51931.11;Cluster-51931.6;Cluster-74285.2;Cluster-51931.4;Cluster-64843.13;Cluster-51931.0;Cluster-85299.3;Cluster-78322.2;Cluster-52552.4;Cluster-45461.13;Cluster-85812.2;Cluster-77451.1;Cluster-51931.5;Cluster-52552.0	16
GO:0016031	tRNA import into mitochondrion	4/2819 0.14%	10/99184 0.01%	0.000119187789546389	0.00182386747089814	Cluster-90963.17;Cluster-90963.11;Cluster-90963.15;Cluster-90963.14	4
GO:0035927	RNA import into mitochondrion	4/2819 0.14%	10/99184 0.01%	0.000119187789546389	0.00182386747089814	Cluster-90963.17;Cluster-90963.11;Cluster-90963.15;Cluster-90963.14	4
GO:0045827	negative regulation of isoprenoid metabolic process	4/2819 0.14%	10/99184 0.01%	0.000119187789546389	0.00182386747089814	Cluster-33734.1;Cluster-48633.4;Cluster-33734.2;Cluster-48633.1	4
GO:0006030	chitin metabolic process	12/2819 0.43%	119/99184 0.12%	0.000155667099681347	0.00236747693319055	Cluster-87294.2;Cluster-77453.6;Cluster-87917.0;Cluster-89328.15;Cluster-89328.0;Cluster-59945.0;Cluster-55382.1;Cluster-89258.0;Cluster-85132.0;Cluster-77453.0;Cluster-77453.1;Cluster-44009.1	12
GO:0072329	monocarboxylic acid catabolic process	30/2819 1.06%	508/99184 0.51%	0.000169763534244287	0.00256612074019261	Cluster-19472.5;Cluster-19472.6;Cluster-64691.8;Cluster-80470.38;Cluster-81017.6;Cluster-85804.2;Cluster-81650.2;Cluster-22243.5;Cluster-42856.4;Cluster-89882.4;Cluster-85804.1;Cluster-81650.6;Cluster-17336.2;Cluster-76566.3;Cluster-17336.1;Cluster-25880.16;Cluster-75438.15;Cluster-75438.26;Cluster-76566.2;Cluster-35091.12;Cluster-35091.11;Cluster-80470.33;Cluster-64691.6;Cluster-76566.1;Cluster-…	30
GO:0009408	response to heat	75/2819 2.66%	1710/99184 1.72%	0.000187888637800718	0.00282288444307866	Cluster-70915.4;Cluster-10367.90;Cluster-50837.2;Cluster-88960.2;Cluster-62447.20;Cluster-60996.2;Cluster-81834.0;Cluster-10655.4;Cluster-80654.1;Cluster-30894.153;Cluster-82700.4;Cluster-77612.1;Cluster-10367.78;Cluster-70482.0;Cluster-30894.155;Cluster-30894.105;Cluster-73011.0;Cluster-30894.146;Cluster-4088.8;Cluster-50837.3;Cluster-86592.9;Cluster-30894.158;Cluster-14042.10;Cluster-73765.14;C…	75
GO:0044242	cellular lipid catabolic process	35/2819 1.24%	634/99184 0.64%	0.000189595192009004	0.00283136434331519	Cluster-19472.5;Cluster-19472.6;Cluster-84688.4;Cluster-42945.25;Cluster-64691.8;Cluster-80470.38;Cluster-16988.5;Cluster-84688.1;Cluster-81650.2;Cluster-16988.4;Cluster-64181.5;Cluster-22243.5;Cluster-42856.4;Cluster-89882.4;Cluster-16988.1;Cluster-64181.1;Cluster-81650.6;Cluster-76566.3;Cluster-81653.2;Cluster-25880.16;Cluster-75438.15;Cluster-75438.26;Cluster-68598.0;Cluster-76566.2;Cluster-62…	35
GO:0009862	systemic acquired resistance, salicylic acid mediated signaling pathway	11/2819 0.39%	106/99184 0.11%	0.000224546260885831	0.00333323461518549	Cluster-86940.7;Cluster-86940.0;Cluster-93076.2;Cluster-93076.1;Cluster-86940.5;Cluster-34591.13;Cluster-34591.8;Cluster-86940.1;Cluster-86940.4;Cluster-93076.0;Cluster-34591.5	11
GO:0110126	phloem loading	7/2819 0.25%	44/99184 0.04%	0.000226589232144464	0.00334353991956027	Cluster-4877.11;Cluster-4877.10;Cluster-41189.0;Cluster-4877.8;Cluster-4877.9;Cluster-46407.2;Cluster-4877.3	7
GO:0055129	L-proline biosynthetic process	8/2819 0.28%	58/99184 0.06%	0.000228108196827756	0.00334603680435507	Cluster-3087.4;Cluster-3087.10;Cluster-3087.7;Cluster-3087.5;Cluster-3087.2;Cluster-3087.23;Cluster-3269.0;Cluster-3087.19	8
GO:0009611	response to wounding	54/2819 1.92%	1140/99184 1.15%	0.000238283951685755	0.00347474068369992	Cluster-19472.5;Cluster-65447.13;Cluster-59365.3;Cluster-19472.6;Cluster-70915.4;Cluster-80849.4;Cluster-81263.31;Cluster-81263.30;Cluster-83476.10;Cluster-64653.4;Cluster-22334.7;Cluster-64653.7;Cluster-62447.20;Cluster-81263.43;Cluster-59365.0;Cluster-66189.8;Cluster-91376.5;Cluster-73408.4;Cluster-70482.0;Cluster-81650.2;Cluster-85044.0;Cluster-66189.1;Cluster-59365.2;Cluster-33631.2;Cluster-4…	54
GO:0016115	terpenoid catabolic process	10/2819 0.35%	90/99184 0.09%	0.000245128456561376	0.00355364587026696	Cluster-84688.4;Cluster-16988.5;Cluster-84688.1;Cluster-16988.4;Cluster-64181.5;Cluster-42856.4;Cluster-16988.1;Cluster-64181.1;Cluster-62413.0;Cluster-84688.0	10
GO:0046185	aldehyde catabolic process	12/2819 0.43%	125/99184 0.13%	0.000247353967751663	0.00356506096544403	Cluster-70646.6;Cluster-70646.10;Cluster-82236.2;Cluster-70646.9;Cluster-89204.7;Cluster-70646.8;Cluster-70646.2;Cluster-70646.3;Cluster-89204.0;Cluster-17336.2;Cluster-70646.13;Cluster-17336.1	12
GO:0055088	lipid homeostasis	17/2819 0.6%	224/99184 0.23%	0.000261010251531575	0.00373579620576629	Cluster-19472.5;Cluster-19472.6;Cluster-85200.1;Cluster-16988.5;Cluster-8817.7;Cluster-85200.10;Cluster-16988.4;Cluster-80232.9;Cluster-8817.4;Cluster-16988.1;Cluster-48538.66;Cluster-8817.6;Cluster-80232.2;Cluster-84105.0;Cluster-49815.0;Cluster-84105.1;Cluster-23687.1	17
GO:0030003	cellular cation homeostasis	39/2819 1.38%	747/99184 0.75%	0.000262214013635875	0.00373579620576629	Cluster-77066.5;Cluster-49302.6;Cluster-88960.2;Cluster-77066.4;Cluster-68448.3;Cluster-84027.4;Cluster-29242.7;Cluster-85797.11;Cluster-55102.6;Cluster-49302.2;Cluster-49302.4;Cluster-85797.6;Cluster-59471.18;Cluster-29242.15;Cluster-63006.1;Cluster-91895.8;Cluster-29242.6;Cluster-55102.5;Cluster-59471.21;Cluster-75319.1;Cluster-48324.11;Cluster-49302.3;Cluster-48324.7;Cluster-59471.15;Cluster-9…	39
GO:0006635	fatty acid beta-oxidation	21/2819 0.74%	311/99184 0.31%	0.000268010423129544	0.00379655907964652	Cluster-19472.5;Cluster-19472.6;Cluster-64691.8;Cluster-80470.38;Cluster-81650.2;Cluster-22243.5;Cluster-89882.4;Cluster-81650.6;Cluster-76566.3;Cluster-25880.16;Cluster-75438.15;Cluster-75438.26;Cluster-76566.2;Cluster-80470.33;Cluster-64691.6;Cluster-76566.1;Cluster-31997.1;Cluster-80470.31;Cluster-80470.30;Cluster-75438.19;Cluster-80470.32	21
GO:0120251	hydrocarbon biosynthetic process	17/2819 0.6%	226/99184 0.23%	0.000289577296315959	0.00407876203163217	Cluster-64568.0;Cluster-79051.5;Cluster-79051.2;Cluster-20465.0;Cluster-79051.0;Cluster-79051.6;Cluster-38711.1;Cluster-38711.16;Cluster-67495.0;Cluster-22334.8;Cluster-79051.7;Cluster-38711.2;Cluster-22334.1;Cluster-79051.8;Cluster-79051.3;Cluster-58569.2;Cluster-58569.3	17
GO:1901071	glucosamine-containing compound metabolic process	12/2819 0.43%	128/99184 0.13%	0.000308239557888488	0.00431709527686758	Cluster-87294.2;Cluster-77453.6;Cluster-87917.0;Cluster-89328.15;Cluster-89328.0;Cluster-59945.0;Cluster-55382.1;Cluster-89258.0;Cluster-85132.0;Cluster-77453.0;Cluster-77453.1;Cluster-44009.1	12
GO:0006995	cellular response to nitrogen starvation	10/2819 0.35%	93/99184 0.09%	0.000320650711350363	0.00446569164852556	Cluster-82056.10;Cluster-82056.9;Cluster-91155.4;Cluster-82056.6;Cluster-47761.1;Cluster-58125.1;Cluster-68439.2;Cluster-47761.2;Cluster-47761.0;Cluster-58125.5	10
GO:0015865	purine nucleotide transport	15/2819 0.53%	187/99184 0.19%	0.000326168033331899	0.0044920586368321	Cluster-73383.5;Cluster-60909.9;Cluster-35200.1;Cluster-60909.5;Cluster-7782.33;Cluster-6312.4;Cluster-7782.412;Cluster-7782.71;Cluster-7782.69;Cluster-7782.416;Cluster-7782.414;Cluster-60909.1;Cluster-7782.70;Cluster-7782.17;Cluster-60686.0	15
GO:0051503	adenine nucleotide transport	15/2819 0.53%	187/99184 0.19%	0.000326168033331899	0.0044920586368321	Cluster-73383.5;Cluster-60909.9;Cluster-35200.1;Cluster-60909.5;Cluster-7782.33;Cluster-6312.4;Cluster-7782.412;Cluster-7782.71;Cluster-7782.69;Cluster-7782.416;Cluster-7782.414;Cluster-60909.1;Cluster-7782.70;Cluster-7782.17;Cluster-60686.0	15
GO:0016226	iron-sulfur cluster assembly	16/2819 0.57%	208/99184 0.21%	0.000336073747154777	0.00457761988569611	Cluster-83978.0;Cluster-83978.3;Cluster-85797.11;Cluster-85797.6;Cluster-52329.1;Cluster-11624.15;Cluster-66706.21;Cluster-66706.0;Cluster-66706.2;Cluster-42374.3;Cluster-42374.5;Cluster-66706.4;Cluster-84216.0;Cluster-66706.13;Cluster-58815.0;Cluster-62506.0	16
GO:0031163	metallo-sulfur cluster assembly	16/2819 0.57%	208/99184 0.21%	0.000336073747154777	0.00457761988569611	Cluster-83978.0;Cluster-83978.3;Cluster-85797.11;Cluster-85797.6;Cluster-52329.1;Cluster-11624.15;Cluster-66706.21;Cluster-66706.0;Cluster-66706.2;Cluster-42374.3;Cluster-42374.5;Cluster-66706.4;Cluster-84216.0;Cluster-66706.13;Cluster-58815.0;Cluster-62506.0	16
GO:0040034	regulation of development, heterochronic	23/2819 0.82%	364/99184 0.37%	0.000364121768057391	0.00493255662849329	Cluster-84957.6;Cluster-84957.11;Cluster-84957.27;Cluster-84957.32;Cluster-84957.22;Cluster-84957.29;Cluster-84957.33;Cluster-84957.25;Cluster-84957.8;Cluster-84957.17;Cluster-84957.28;Cluster-50615.2;Cluster-84957.34;Cluster-84957.24;Cluster-903.6;Cluster-903.2;Cluster-84957.19;Cluster-53414.2;Cluster-84957.7;Cluster-903.3;Cluster-84957.21;Cluster-92262.0;Cluster-84957.10	23
GO:0006081	cellular aldehyde metabolic process	27/2819 0.96%	459/99184 0.46%	0.000370189442268658	0.00498749797491307	Cluster-70646.6;Cluster-80871.4;Cluster-63971.11;Cluster-82750.4;Cluster-70646.10;Cluster-82750.3;Cluster-82236.2;Cluster-70646.9;Cluster-89204.7;Cluster-70646.8;Cluster-70646.2;Cluster-70646.3;Cluster-89204.0;Cluster-17336.2;Cluster-70646.13;Cluster-73852.1;Cluster-82117.5;Cluster-82750.0;Cluster-17336.1;Cluster-91094.1;Cluster-82117.0;Cluster-82117.1;Cluster-82221.2;Cluster-82117.6;Cluster-9112…	27
GO:0015711	organic anion transport	41/2819 1.45%	815/99184 0.82%	0.000393211780746641	0.00526903786200499	Cluster-76885.3;Cluster-76885.1;Cluster-77066.5;Cluster-77066.4;Cluster-60909.9;Cluster-35200.1;Cluster-85835.3;Cluster-85835.2;Cluster-69510.3;Cluster-5179.9;Cluster-89999.7;Cluster-67747.0;Cluster-60909.5;Cluster-74675.2;Cluster-7782.33;Cluster-88563.9;Cluster-6312.4;Cluster-5179.17;Cluster-7782.412;Cluster-76885.4;Cluster-5179.7;Cluster-7782.71;Cluster-66825.8;Cluster-7782.69;Cluster-88563.10;…	41
GO:0080187	floral organ senescence	5/2819 0.18%	23/99184 0.02%	0.000405337833036206	0.00540232520482126	Cluster-93076.2;Cluster-93076.1;Cluster-93076.0;Cluster-55040.6;Cluster-55040.3	5
GO:1990542	mitochondrial transmembrane transport	28/2819 0.99%	488/99184 0.49%	0.00043253077261958	0.00573392398568952	Cluster-90963.17;Cluster-49302.6;Cluster-90963.11;Cluster-35200.1;Cluster-49302.2;Cluster-8134.2;Cluster-90963.15;Cluster-90963.14;Cluster-74675.2;Cluster-7782.33;Cluster-49302.3;Cluster-6312.4;Cluster-69923.1;Cluster-7782.412;Cluster-7782.71;Cluster-7782.69;Cluster-7782.416;Cluster-87306.10;Cluster-7782.414;Cluster-53657.4;Cluster-7782.70;Cluster-70572.3;Cluster-49302.0;Cluster-57045.0;Cluster-7…	28
GO:0055067	monovalent inorganic cation homeostasis	24/2819 0.85%	393/99184 0.4%	0.000448960031944888	0.00592006339995414	Cluster-77066.5;Cluster-88960.2;Cluster-77066.4;Cluster-29242.7;Cluster-29242.15;Cluster-33759.9;Cluster-59712.3;Cluster-16218.4;Cluster-91895.8;Cluster-29242.6;Cluster-48324.11;Cluster-48324.7;Cluster-91895.6;Cluster-48324.15;Cluster-93954.2;Cluster-69511.0;Cluster-29242.4;Cluster-16218.6;Cluster-48324.9;Cluster-81042.3;Cluster-69511.1;Cluster-29242.20;Cluster-29242.8;Cluster-81042.9	24
GO:0009685	gibberellin metabolic process	16/2819 0.57%	214/99184 0.22%	0.000460046188277597	0.006034150797567	Cluster-86751.0;Cluster-84688.4;Cluster-33734.1;Cluster-16988.5;Cluster-84688.1;Cluster-16988.4;Cluster-64181.5;Cluster-50615.2;Cluster-16988.1;Cluster-64181.1;Cluster-48633.4;Cluster-33734.2;Cluster-48633.1;Cluster-78501.5;Cluster-62413.0;Cluster-84688.0	16
GO:0006873	cellular ion homeostasis	39/2819 1.38%	771/99184 0.78%	0.000483110434836896	0.00628345322232627	Cluster-77066.5;Cluster-49302.6;Cluster-88960.2;Cluster-77066.4;Cluster-68448.3;Cluster-84027.4;Cluster-29242.7;Cluster-85797.11;Cluster-55102.6;Cluster-49302.2;Cluster-49302.4;Cluster-85797.6;Cluster-59471.18;Cluster-29242.15;Cluster-63006.1;Cluster-91895.8;Cluster-29242.6;Cluster-55102.5;Cluster-59471.21;Cluster-75319.1;Cluster-48324.11;Cluster-49302.3;Cluster-48324.7;Cluster-59471.15;Cluster-9…	39
GO:0009825	multidimensional cell growth	16/2819 0.57%	215/99184 0.22%	0.000484122454806098	0.00628345322232627	Cluster-8817.5;Cluster-10115.8;Cluster-10115.7;Cluster-37255.3;Cluster-8817.11;Cluster-15435.12;Cluster-22334.8;Cluster-15435.22;Cluster-10115.5;Cluster-92488.15;Cluster-18732.1;Cluster-8817.12;Cluster-38514.1;Cluster-22334.1;Cluster-92488.17;Cluster-38514.4	16
GO:0035821	modulation of process of another organism	5/2819 0.18%	24/99184 0.02%	0.000500055013851439	0.00642298642143895	Cluster-75811.3;Cluster-50849.0;Cluster-75811.5;Cluster-43058.0;Cluster-75811.2	5
GO:1901787	benzoyl-CoA metabolic process	5/2819 0.18%	24/99184 0.02%	0.000500055013851439	0.00642298642143895	Cluster-72782.0;Cluster-72782.7;Cluster-72782.4;Cluster-72782.8;Cluster-18318.0	5
GO:0048528	post-embryonic root development	39/2819 1.38%	773/99184 0.78%	0.000507438129501405	0.0064415691924775	Cluster-90963.3;Cluster-87833.5;Cluster-65918.20;Cluster-65918.3;Cluster-46412.12;Cluster-90963.6;Cluster-81427.0;Cluster-71545.3;Cluster-90963.5;Cluster-80976.1;Cluster-90963.1;Cluster-65918.23;Cluster-80833.0;Cluster-63720.3;Cluster-42581.6;Cluster-58847.6;Cluster-50615.2;Cluster-36504.25;Cluster-87833.1;Cluster-55040.6;Cluster-36504.29;Cluster-65918.15;Cluster-55892.3;Cluster-84449.19;Cluster-…	39
GO:0045128	negative regulation of reciprocal meiotic recombination	7/2819 0.25%	50/99184 0.05%	0.000509297120502457	0.0064415691924775	Cluster-25880.5;Cluster-25880.7;Cluster-25880.10;Cluster-25880.4;Cluster-25880.8;Cluster-25880.9;Cluster-25880.6	7
GO:0045835	negative regulation of meiotic nuclear division	7/2819 0.25%	50/99184 0.05%	0.000509297120502457	0.0064415691924775	Cluster-25880.5;Cluster-25880.7;Cluster-25880.10;Cluster-25880.4;Cluster-25880.8;Cluster-25880.9;Cluster-25880.6	7
GO:0051031	tRNA transport	4/2819 0.14%	14/99184 0.01%	0.000518611948376054	0.00649867974159568	Cluster-90963.17;Cluster-90963.11;Cluster-90963.15;Cluster-90963.14	4
GO:0010102	lateral root morphogenesis	21/2819 0.74%	327/99184 0.33%	0.00051905550174907	0.00649867974159568	Cluster-65918.20;Cluster-65918.3;Cluster-46412.12;Cluster-71545.3;Cluster-80976.1;Cluster-65918.23;Cluster-42581.6;Cluster-58847.6;Cluster-36504.25;Cluster-36504.29;Cluster-65918.15;Cluster-55892.3;Cluster-84449.19;Cluster-92628.0;Cluster-46945.0;Cluster-84449.7;Cluster-58847.7;Cluster-42581.3;Cluster-84449.4;Cluster-58847.16;Cluster-35466.0	21
GO:0000103	sulfate assimilation	9/2819 0.32%	82/99184 0.08%	0.000541883587382312	0.0067503990609083	Cluster-64533.1;Cluster-57675.3;Cluster-57675.2;Cluster-76844.3;Cluster-69833.23;Cluster-64533.2;Cluster-57675.6;Cluster-76844.4;Cluster-76844.5	9
GO:0000302	response to reactive oxygen species	44/2819 1.56%	909/99184 0.92%	0.000549752268275067	0.00681417936526946	Cluster-89357.0;Cluster-46412.12;Cluster-91640.0;Cluster-83476.10;Cluster-50837.2;Cluster-88960.2;Cluster-93076.2;Cluster-56330.10;Cluster-56330.18;Cluster-93076.1;Cluster-55752.7;Cluster-50837.3;Cluster-55752.11;Cluster-56330.4;Cluster-93076.0;Cluster-56330.12;Cluster-51238.0;Cluster-72079.25;Cluster-55040.6;Cluster-90514.4;Cluster-72079.26;Cluster-56330.3;Cluster-50837.4;Cluster-77625.48;Cluste…	44
GO:0006862	nucleotide transport	16/2819 0.57%	218/99184 0.22%	0.000562943073418239	0.00694296457215829	Cluster-73383.5;Cluster-60909.9;Cluster-35200.1;Cluster-69031.0;Cluster-60909.5;Cluster-7782.33;Cluster-6312.4;Cluster-7782.412;Cluster-7782.71;Cluster-7782.69;Cluster-7782.416;Cluster-7782.414;Cluster-60909.1;Cluster-7782.70;Cluster-7782.17;Cluster-60686.0	16
GO:0016134	saponin metabolic process	6/2819 0.21%	37/99184 0.04%	0.000571998487171273	0.00701972400840389	Cluster-13424.18;Cluster-70290.0;Cluster-56938.6;Cluster-13424.14;Cluster-55075.2;Cluster-75060.1	6
GO:0010520	regulation of reciprocal meiotic recombination	7/2819 0.25%	51/99184 0.05%	0.000575949904569448	0.00703339809570277	Cluster-25880.5;Cluster-25880.7;Cluster-25880.10;Cluster-25880.4;Cluster-25880.8;Cluster-25880.9;Cluster-25880.6	7
GO:0006566	threonine metabolic process	9/2819 0.32%	83/99184 0.08%	0.000592625189837266	0.00716642851515407	Cluster-83815.7;Cluster-78568.5;Cluster-83815.2;Cluster-83815.3;Cluster-78568.2;Cluster-83815.9;Cluster-88408.4;Cluster-81360.63;Cluster-85754.8	9
GO:0016560	protein import into peroxisome matrix, docking	9/2819 0.32%	83/99184 0.08%	0.000592625189837266	0.00716642851515407	Cluster-90963.3;Cluster-90963.6;Cluster-90963.5;Cluster-90963.1;Cluster-75438.15;Cluster-75438.26;Cluster-90963.0;Cluster-16540.0;Cluster-75438.19	9
GO:0006885	regulation of pH	19/2819 0.67%	286/99184 0.29%	0.000623009044086469	0.00749727873927358	Cluster-77066.5;Cluster-77066.4;Cluster-29242.7;Cluster-29242.15;Cluster-33759.9;Cluster-91895.8;Cluster-29242.6;Cluster-48324.11;Cluster-48324.7;Cluster-91895.6;Cluster-48324.15;Cluster-69511.0;Cluster-29242.4;Cluster-48324.9;Cluster-81042.3;Cluster-69511.1;Cluster-29242.20;Cluster-29242.8;Cluster-81042.9	19
GO:0010101	post-embryonic root morphogenesis	21/2819 0.74%	332/99184 0.33%	0.00063111172278373	0.00755809642889308	Cluster-65918.20;Cluster-65918.3;Cluster-46412.12;Cluster-71545.3;Cluster-80976.1;Cluster-65918.23;Cluster-42581.6;Cluster-58847.6;Cluster-36504.25;Cluster-36504.29;Cluster-65918.15;Cluster-55892.3;Cluster-84449.19;Cluster-92628.0;Cluster-46945.0;Cluster-84449.7;Cluster-58847.7;Cluster-42581.3;Cluster-84449.4;Cluster-58847.16;Cluster-35466.0	21
GO:0007584	response to nutrient	7/2819 0.25%	52/99184 0.05%	0.000649346969011484	0.00773909200086283	Cluster-88683.7;Cluster-83476.10;Cluster-64653.4;Cluster-64653.7;Cluster-43023.0;Cluster-88683.4;Cluster-88843.7	7
GO:0009813	flavonoid biosynthetic process	25/2819 0.89%	430/99184 0.43%	0.000704871695596485	0.00836065518365401	Cluster-66842.0;Cluster-93570.60;Cluster-93570.2;Cluster-77095.10;Cluster-77095.3;Cluster-80849.4;Cluster-84283.0;Cluster-81017.6;Cluster-93570.1;Cluster-93570.5;Cluster-15594.18;Cluster-22563.5;Cluster-77095.9;Cluster-76718.2;Cluster-77095.4;Cluster-93570.20;Cluster-67613.5;Cluster-78322.2;Cluster-35610.1;Cluster-93570.22;Cluster-77095.5;Cluster-15594.6;Cluster-25253.0;Cluster-83299.2;Cluster-82…	25
GO:0120254	olefinic compound metabolic process	26/2819 0.92%	455/99184 0.46%	0.000719370943397196	0.00848348102993427	Cluster-93485.2;Cluster-79051.5;Cluster-79051.2;Cluster-40655.45;Cluster-42945.25;Cluster-20465.0;Cluster-93485.3;Cluster-40655.37;Cluster-80861.8;Cluster-79051.0;Cluster-79051.6;Cluster-38711.1;Cluster-93485.0;Cluster-40655.38;Cluster-38711.16;Cluster-67495.0;Cluster-42856.4;Cluster-40655.49;Cluster-79051.7;Cluster-40655.65;Cluster-38711.2;Cluster-79051.8;Cluster-40655.11;Cluster-79051.3;Cluster…	26
GO:0035725	sodium ion transmembrane transport	10/2819 0.35%	103/99184 0.1%	0.000725493335355411	0.00848348102993427	Cluster-29242.7;Cluster-29242.15;Cluster-91895.8;Cluster-29242.6;Cluster-91895.6;Cluster-29242.4;Cluster-81042.3;Cluster-29242.20;Cluster-29242.8;Cluster-81042.9	10
GO:0098719	sodium ion import across plasma membrane	10/2819 0.35%	103/99184 0.1%	0.000725493335355411	0.00848348102993427	Cluster-29242.7;Cluster-29242.15;Cluster-91895.8;Cluster-29242.6;Cluster-91895.6;Cluster-29242.4;Cluster-81042.3;Cluster-29242.20;Cluster-29242.8;Cluster-81042.9	10
GO:0009695	jasmonic acid biosynthetic process	12/2819 0.43%	141/99184 0.14%	0.0007394649591927	0.008606261191731	Cluster-19472.5;Cluster-19472.6;Cluster-83476.10;Cluster-81650.2;Cluster-82534.3;Cluster-22243.5;Cluster-81650.6;Cluster-19862.8;Cluster-19862.13;Cluster-19862.20;Cluster-19862.15;Cluster-19862.2	12
GO:0009751	response to salicylic acid	52/2819 1.84%	1143/99184 1.15%	0.000761051332404578	0.00881610398612592	Cluster-70915.4;Cluster-86940.7;Cluster-86940.0;Cluster-81427.0;Cluster-83476.10;Cluster-93621.2;Cluster-52160.1;Cluster-93076.2;Cluster-81017.6;Cluster-93076.1;Cluster-86940.5;Cluster-34591.13;Cluster-34591.8;Cluster-92926.1;Cluster-82267.4;Cluster-70482.0;Cluster-47558.6;Cluster-86940.1;Cluster-23279.2;Cluster-86940.4;Cluster-85044.0;Cluster-69605.0;Cluster-58847.6;Cluster-52160.6;Cluster-93076…	52
GO:0051447	negative regulation of meiotic cell cycle	7/2819 0.25%	54/99184 0.05%	0.000818293811818555	0.00943511795115441	Cluster-25880.5;Cluster-25880.7;Cluster-25880.10;Cluster-25880.4;Cluster-25880.8;Cluster-25880.9;Cluster-25880.6	7
GO:0019395	fatty acid oxidation	21/2819 0.74%	340/99184 0.34%	0.000853994587710895	0.00977191123401176	Cluster-19472.5;Cluster-19472.6;Cluster-64691.8;Cluster-80470.38;Cluster-81650.2;Cluster-22243.5;Cluster-89882.4;Cluster-81650.6;Cluster-76566.3;Cluster-25880.16;Cluster-75438.15;Cluster-75438.26;Cluster-76566.2;Cluster-80470.33;Cluster-64691.6;Cluster-76566.1;Cluster-31997.1;Cluster-80470.31;Cluster-80470.30;Cluster-75438.19;Cluster-80470.32	21
GO:0120252	hydrocarbon metabolic process	18/2819 0.64%	271/99184 0.27%	0.000855387147148266	0.00977191123401176	Cluster-64568.0;Cluster-79051.5;Cluster-79051.2;Cluster-42945.25;Cluster-20465.0;Cluster-79051.0;Cluster-79051.6;Cluster-38711.1;Cluster-38711.16;Cluster-67495.0;Cluster-22334.8;Cluster-79051.7;Cluster-38711.2;Cluster-22334.1;Cluster-79051.8;Cluster-79051.3;Cluster-58569.2;Cluster-58569.3	18
GO:0030004	cellular monovalent inorganic cation homeostasis	18/2819 0.64%	272/99184 0.27%	0.000892112964073425	0.0101447157703579	Cluster-77066.5;Cluster-88960.2;Cluster-77066.4;Cluster-29242.7;Cluster-29242.15;Cluster-91895.8;Cluster-29242.6;Cluster-48324.11;Cluster-48324.7;Cluster-91895.6;Cluster-48324.15;Cluster-93954.2;Cluster-29242.4;Cluster-48324.9;Cluster-81042.3;Cluster-29242.20;Cluster-29242.8;Cluster-81042.9	18
GO:0006563	L-serine metabolic process	16/2819 0.57%	228/99184 0.23%	0.000909839571617369	0.0102620057062738	Cluster-86018.6;Cluster-86018.3;Cluster-77080.5;Cluster-78568.5;Cluster-86128.7;Cluster-86128.2;Cluster-87395.3;Cluster-87395.8;Cluster-87395.5;Cluster-87395.4;Cluster-86018.4;Cluster-86128.15;Cluster-78568.2;Cluster-86128.9;Cluster-86018.1;Cluster-87395.2	16
GO:0019346	transsulfuration	7/2819 0.25%	55/99184 0.06%	0.000914846010926383	0.0102620057062738	Cluster-40928.1;Cluster-88037.2;Cluster-88037.7;Cluster-88037.0;Cluster-40928.10;Cluster-40928.9;Cluster-88037.6	7
GO:0050667	homocysteine metabolic process	7/2819 0.25%	55/99184 0.06%	0.000914846010926383	0.0102620057062738	Cluster-40928.1;Cluster-88037.2;Cluster-88037.7;Cluster-88037.0;Cluster-40928.10;Cluster-40928.9;Cluster-88037.6	7
GO:0015868	purine ribonucleotide transport	14/2819 0.5%	186/99184 0.19%	0.000949637887677061	0.0106042897457272	Cluster-60909.9;Cluster-35200.1;Cluster-60909.5;Cluster-7782.33;Cluster-6312.4;Cluster-7782.412;Cluster-7782.71;Cluster-7782.69;Cluster-7782.416;Cluster-7782.414;Cluster-60909.1;Cluster-7782.70;Cluster-7782.17;Cluster-60686.0	14
GO:0015996	chlorophyll catabolic process	10/2819 0.35%	107/99184 0.11%	0.000975977554927193	0.0108495442092579	Cluster-80186.1;Cluster-55040.13;Cluster-80186.3;Cluster-80186.5;Cluster-80186.4;Cluster-80186.0;Cluster-37165.0;Cluster-80186.2;Cluster-80186.7;Cluster-17757.3	10
GO:2000904	regulation of starch metabolic process	9/2819 0.32%	89/99184 0.09%	0.000985009719129044	0.0109010673826826	Cluster-77675.31;Cluster-15538.9;Cluster-15538.7;Cluster-77675.28;Cluster-77675.4;Cluster-77675.33;Cluster-15538.12;Cluster-77675.3;Cluster-15538.11	9
GO:1901136	carbohydrate derivative catabolic process	18/2819 0.64%	275/99184 0.28%	0.00101048223097034	0.0111332686692243	Cluster-87294.2;Cluster-59872.2;Cluster-77453.6;Cluster-87917.0;Cluster-84454.11;Cluster-59872.1;Cluster-89328.15;Cluster-89328.0;Cluster-59945.0;Cluster-55382.1;Cluster-84454.0;Cluster-89258.0;Cluster-85132.0;Cluster-83610.1;Cluster-77453.0;Cluster-77453.1;Cluster-46205.3;Cluster-44009.1	18
GO:0006522	alanine metabolic process	7/2819 0.25%	56/99184 0.06%	0.00102014664864021	0.0111407204492471	Cluster-78842.9;Cluster-78842.11;Cluster-78842.1;Cluster-65423.27;Cluster-65423.22;Cluster-17336.2;Cluster-17336.1	7
GO:0009078	pyruvate family amino acid metabolic process	7/2819 0.25%	56/99184 0.06%	0.00102014664864021	0.0111407204492471	Cluster-78842.9;Cluster-78842.11;Cluster-78842.1;Cluster-65423.27;Cluster-65423.22;Cluster-17336.2;Cluster-17336.1	7
GO:0008300	isoprenoid catabolic process	11/2819 0.39%	127/99184 0.13%	0.00104750840588603	0.0113396215641548	Cluster-84688.4;Cluster-42945.25;Cluster-16988.5;Cluster-84688.1;Cluster-16988.4;Cluster-64181.5;Cluster-42856.4;Cluster-16988.1;Cluster-64181.1;Cluster-62413.0;Cluster-84688.0	11
GO:0055081	anion homeostasis	11/2819 0.39%	127/99184 0.13%	0.00104750840588603	0.0113396215641548	Cluster-88960.2;Cluster-33734.1;Cluster-8817.7;Cluster-8817.4;Cluster-59712.3;Cluster-51891.11;Cluster-8817.6;Cluster-48633.4;Cluster-33734.2;Cluster-48633.1;Cluster-51891.5	11
GO:1900055	regulation of leaf senescence	19/2819 0.67%	299/99184 0.3%	0.00105544286705704	0.0113758385540626	Cluster-65447.13;Cluster-71812.3;Cluster-19952.23;Cluster-55040.13;Cluster-4401.3;Cluster-93586.10;Cluster-93076.2;Cluster-71812.5;Cluster-19952.25;Cluster-93076.1;Cluster-69605.0;Cluster-93076.0;Cluster-55040.6;Cluster-17346.13;Cluster-78322.2;Cluster-29473.0;Cluster-19952.20;Cluster-71812.4;Cluster-55040.3	19
GO:0009062	fatty acid catabolic process	21/2819 0.74%	346/99184 0.35%	0.0010628948590677	0.0114065643100815	Cluster-19472.5;Cluster-19472.6;Cluster-64691.8;Cluster-80470.38;Cluster-81650.2;Cluster-22243.5;Cluster-89882.4;Cluster-81650.6;Cluster-76566.3;Cluster-25880.16;Cluster-75438.15;Cluster-75438.26;Cluster-76566.2;Cluster-80470.33;Cluster-64691.6;Cluster-76566.1;Cluster-31997.1;Cluster-80470.31;Cluster-80470.30;Cluster-75438.19;Cluster-80470.32	21
GO:1901679	nucleotide transmembrane transport	13/2819 0.46%	168/99184 0.17%	0.00110441201580747	0.0118010232206324	Cluster-73383.5;Cluster-35200.1;Cluster-69031.0;Cluster-7782.33;Cluster-6312.4;Cluster-7782.412;Cluster-7782.71;Cluster-7782.69;Cluster-7782.416;Cluster-7782.414;Cluster-7782.70;Cluster-7782.17;Cluster-60686.0	13
GO:0009311	oligosaccharide metabolic process	34/2819 1.21%	674/99184 0.68%	0.00111532840185145	0.0118665197776384	Cluster-78158.12;Cluster-52552.9;Cluster-52133.7;Cluster-51931.10;Cluster-85788.5;Cluster-51931.11;Cluster-73408.4;Cluster-52133.2;Cluster-51931.6;Cluster-69939.0;Cluster-74285.2;Cluster-51931.4;Cluster-60697.0;Cluster-64843.13;Cluster-78158.7;Cluster-78158.14;Cluster-22334.8;Cluster-51931.0;Cluster-85299.3;Cluster-73142.0;Cluster-78322.2;Cluster-52552.4;Cluster-73244.4;Cluster-22334.1;Cluster-45…	34
GO:0030574	collagen catabolic process	4/2819 0.14%	17/99184 0.02%	0.00115183032634849	0.0122025101667432	Cluster-93586.10;Cluster-37550.0;Cluster-93586.6;Cluster-93586.9	4
GO:0000096	sulfur amino acid metabolic process	25/2819 0.89%	446/99184 0.45%	0.0011742410784225	0.0123869941847207	Cluster-86018.6;Cluster-86018.3;Cluster-77080.5;Cluster-86128.7;Cluster-40928.1;Cluster-86128.2;Cluster-88037.2;Cluster-88037.7;Cluster-88037.0;Cluster-67495.0;Cluster-72961.0;Cluster-86018.4;Cluster-86128.15;Cluster-86128.9;Cluster-40928.10;Cluster-40928.9;Cluster-62955.2;Cluster-86018.1;Cluster-26329.8;Cluster-81360.63;Cluster-88037.6;Cluster-58616.0;Cluster-85754.8;Cluster-58569.2;Cluster-5856…	25
GO:0009970	cellular response to sulfate starvation	8/2819 0.28%	74/99184 0.07%	0.00120248657218883	0.0126312042900682	Cluster-40928.1;Cluster-76844.3;Cluster-40928.10;Cluster-40928.9;Cluster-74740.16;Cluster-76844.4;Cluster-76844.5;Cluster-74740.10	8
GO:0070588	calcium ion transmembrane transport	15/2819 0.53%	213/99184 0.21%	0.00125027708600517	0.0130606702887593	Cluster-49302.6;Cluster-60909.9;Cluster-55102.6;Cluster-49302.2;Cluster-59471.18;Cluster-63006.1;Cluster-55102.5;Cluster-60909.5;Cluster-59471.21;Cluster-49302.3;Cluster-59471.15;Cluster-59471.24;Cluster-60909.1;Cluster-49302.0;Cluster-55102.2	15
GO:0031668	cellular response to extracellular stimulus	44/2819 1.56%	948/99184 0.96%	0.00125856462727396	0.0130606702887593	Cluster-80849.4;Cluster-93995.5;Cluster-40928.1;Cluster-33734.1;Cluster-47258.12;Cluster-76844.3;Cluster-68886.2;Cluster-82056.10;Cluster-23561.49;Cluster-82056.9;Cluster-93995.13;Cluster-51891.11;Cluster-68886.6;Cluster-88526.7;Cluster-86126.1;Cluster-91155.4;Cluster-82056.6;Cluster-48633.4;Cluster-40928.10;Cluster-47258.9;Cluster-47761.1;Cluster-40928.9;Cluster-68544.2;Cluster-85775.0;Cluster-3…	44
GO:0051289	protein homotetramerization	7/2819 0.25%	58/99184 0.06%	0.00125917716781504	0.0130606702887593	Cluster-75492.28;Cluster-40928.1;Cluster-75492.6;Cluster-40928.10;Cluster-89727.4;Cluster-40928.9;Cluster-75492.29	7
GO:0046149	pigment catabolic process	10/2819 0.35%	111/99184 0.11%	0.00129320728987392	0.013357753631656	Cluster-80186.1;Cluster-55040.13;Cluster-80186.3;Cluster-80186.5;Cluster-80186.4;Cluster-80186.0;Cluster-37165.0;Cluster-80186.2;Cluster-80186.7;Cluster-17757.3	10
GO:0009066	aspartate family amino acid metabolic process	24/2819 0.85%	425/99184 0.43%	0.00131770461746244	0.0135543143016158	Cluster-83815.7;Cluster-78568.5;Cluster-83815.2;Cluster-40928.1;Cluster-83815.3;Cluster-88037.2;Cluster-88037.7;Cluster-90431.5;Cluster-65423.27;Cluster-88037.0;Cluster-60692.0;Cluster-67495.0;Cluster-72961.0;Cluster-65423.22;Cluster-78568.2;Cluster-40928.10;Cluster-40928.9;Cluster-83815.9;Cluster-88408.4;Cluster-26329.8;Cluster-81360.63;Cluster-88037.6;Cluster-58616.0;Cluster-85754.8	24
GO:0042126	nitrate metabolic process	14/2819 0.5%	195/99184 0.2%	0.00149080709608432	0.0152086863835104	Cluster-57675.3;Cluster-57675.2;Cluster-80232.9;Cluster-5179.9;Cluster-80232.2;Cluster-91108.7;Cluster-5179.17;Cluster-5179.7;Cluster-57675.6;Cluster-91108.0;Cluster-91108.3;Cluster-49815.0;Cluster-5179.13;Cluster-5179.5	14
GO:0042128	nitrate assimilation	14/2819 0.5%	195/99184 0.2%	0.00149080709608432	0.0152086863835104	Cluster-57675.3;Cluster-57675.2;Cluster-80232.9;Cluster-5179.9;Cluster-80232.2;Cluster-91108.7;Cluster-5179.17;Cluster-5179.7;Cluster-57675.6;Cluster-91108.0;Cluster-91108.3;Cluster-49815.0;Cluster-5179.13;Cluster-5179.5	14
GO:0034440	lipid oxidation	23/2819 0.82%	405/99184 0.41%	0.00152448179723639	0.015488485144873	Cluster-19472.5;Cluster-19472.6;Cluster-58836.0;Cluster-64691.8;Cluster-80470.38;Cluster-81650.2;Cluster-22243.5;Cluster-89882.4;Cluster-53566.10;Cluster-81650.6;Cluster-76566.3;Cluster-25880.16;Cluster-75438.15;Cluster-75438.26;Cluster-76566.2;Cluster-80470.33;Cluster-64691.6;Cluster-76566.1;Cluster-31997.1;Cluster-80470.31;Cluster-80470.30;Cluster-75438.19;Cluster-80470.32	23
GO:0006820	anion transport	57/2819 2.02%	1323/99184 1.33%	0.00153416412682992	0.0155232362057607	Cluster-4877.11;Cluster-76885.3;Cluster-4877.10;Cluster-41189.0;Cluster-76885.1;Cluster-77066.5;Cluster-4877.8;Cluster-4877.9;Cluster-77066.4;Cluster-60909.9;Cluster-35200.1;Cluster-85835.3;Cluster-85835.2;Cluster-59712.3;Cluster-46407.2;Cluster-69510.3;Cluster-5179.9;Cluster-17770.8;Cluster-88526.7;Cluster-89999.7;Cluster-67747.0;Cluster-60909.5;Cluster-74675.2;Cluster-7782.33;Cluster-70189.3;Cl…	57
GO:0005991	trehalose metabolic process	16/2819 0.57%	240/99184 0.24%	0.00155106339813204	0.0156304315608509	Cluster-52552.9;Cluster-51931.10;Cluster-51931.11;Cluster-51931.6;Cluster-74285.2;Cluster-51931.4;Cluster-64843.13;Cluster-51931.0;Cluster-85299.3;Cluster-78322.2;Cluster-52552.4;Cluster-45461.13;Cluster-85812.2;Cluster-77451.1;Cluster-51931.5;Cluster-52552.0	16
GO:0009991	response to extracellular stimulus	61/2819 2.16%	1439/99184 1.45%	0.00156849762949063	0.0157421280303938	Cluster-63579.5;Cluster-88683.7;Cluster-80849.4;Cluster-83476.10;Cluster-64653.4;Cluster-93995.5;Cluster-64653.7;Cluster-40928.1;Cluster-33734.1;Cluster-47258.12;Cluster-76844.3;Cluster-68886.2;Cluster-80833.0;Cluster-63720.3;Cluster-82056.10;Cluster-23561.49;Cluster-82056.9;Cluster-43023.0;Cluster-93995.13;Cluster-51891.11;Cluster-68886.6;Cluster-88526.7;Cluster-86126.1;Cluster-91155.4;Cluster-8…	61
GO:0006749	glutathione metabolic process	25/2819 0.89%	456/99184 0.46%	0.001588057634871	0.0158741728905049	Cluster-87833.5;Cluster-73019.0;Cluster-73019.2;Cluster-47389.16;Cluster-73019.12;Cluster-85316.0;Cluster-41756.5;Cluster-47389.15;Cluster-47389.0;Cluster-87833.1;Cluster-82903.0;Cluster-51971.0;Cluster-85124.6;Cluster-41322.12;Cluster-64444.1;Cluster-25763.0;Cluster-53028.2;Cluster-51971.1;Cluster-73019.13;Cluster-73019.18;Cluster-53028.13;Cluster-37075.0;Cluster-41322.20;Cluster-41756.0;Cluster…	25
GO:0090696	post-embryonic plant organ development	47/2819 1.67%	1048/99184 1.06%	0.00174840665398648	0.0174068276916967	Cluster-78158.12;Cluster-90963.3;Cluster-87833.5;Cluster-65918.20;Cluster-65918.3;Cluster-46412.12;Cluster-90963.6;Cluster-70365.0;Cluster-81427.0;Cluster-71545.3;Cluster-90963.5;Cluster-80976.1;Cluster-90963.1;Cluster-65918.23;Cluster-80833.0;Cluster-63720.3;Cluster-42581.6;Cluster-58847.6;Cluster-78158.7;Cluster-50615.2;Cluster-78158.14;Cluster-36504.25;Cluster-87833.1;Cluster-55040.6;Cluster-3…	47
GO:0050821	protein stabilization	18/2819 0.64%	289/99184 0.29%	0.00175581967609058	0.0174107079081142	Cluster-10367.90;Cluster-65803.0;Cluster-10367.78;Cluster-10367.79;Cluster-10367.25;Cluster-47761.1;Cluster-10367.97;Cluster-87123.5;Cluster-11295.0;Cluster-10367.21;Cluster-10367.46;Cluster-68439.2;Cluster-47761.2;Cluster-47761.0;Cluster-11778.0;Cluster-10367.103;Cluster-10367.83;Cluster-30362.15	18
GO:0016558	protein import into peroxisome matrix	10/2819 0.35%	116/99184 0.12%	0.0018027957111039	0.0178053010670381	Cluster-90963.3;Cluster-90963.6;Cluster-90963.5;Cluster-90963.1;Cluster-25880.16;Cluster-75438.15;Cluster-75438.26;Cluster-90963.0;Cluster-16540.0;Cluster-75438.19	10
GO:0030641	regulation of cellular pH	16/2819 0.57%	244/99184 0.25%	0.00183526839175358	0.0179179301202814	Cluster-77066.5;Cluster-77066.4;Cluster-29242.7;Cluster-29242.15;Cluster-91895.8;Cluster-29242.6;Cluster-48324.11;Cluster-48324.7;Cluster-91895.6;Cluster-48324.15;Cluster-29242.4;Cluster-48324.9;Cluster-81042.3;Cluster-29242.20;Cluster-29242.8;Cluster-81042.9	16
GO:0051453	regulation of intracellular pH	16/2819 0.57%	244/99184 0.25%	0.00183526839175358	0.0179179301202814	Cluster-77066.5;Cluster-77066.4;Cluster-29242.7;Cluster-29242.15;Cluster-91895.8;Cluster-29242.6;Cluster-48324.11;Cluster-48324.7;Cluster-91895.6;Cluster-48324.15;Cluster-29242.4;Cluster-48324.9;Cluster-81042.3;Cluster-29242.20;Cluster-29242.8;Cluster-81042.9	16
GO:0009864	induced systemic resistance, jasmonic acid mediated signaling pathway	8/2819 0.28%	79/99184 0.08%	0.0018380455692567	0.0179179301202814	Cluster-83476.10;Cluster-93076.2;Cluster-93076.1;Cluster-93076.0;Cluster-93220.6;Cluster-93220.7;Cluster-93220.0;Cluster-93220.3	8
GO:0009267	cellular response to starvation	32/2819 1.14%	642/99184 0.65%	0.00184311100470825	0.0179179301202814	Cluster-80849.4;Cluster-93995.5;Cluster-40928.1;Cluster-33734.1;Cluster-76844.3;Cluster-82056.10;Cluster-82056.9;Cluster-93995.13;Cluster-51891.11;Cluster-88526.7;Cluster-91155.4;Cluster-82056.6;Cluster-48633.4;Cluster-40928.10;Cluster-47761.1;Cluster-40928.9;Cluster-33734.2;Cluster-88526.8;Cluster-74740.16;Cluster-48633.1;Cluster-76844.4;Cluster-58125.1;Cluster-51891.5;Cluster-68439.2;Cluster-58…	32
GO:0009113	purine nucleobase biosynthetic process	6/2819 0.21%	46/99184 0.05%	0.00185477982138785	0.0179228341512822	Cluster-87216.6;Cluster-87216.9;Cluster-87216.8;Cluster-45897.1;Cluster-87216.16;Cluster-45897.4	6
GO:0043574	peroxisomal transport	13/2819 0.46%	178/99184 0.18%	0.00185807518228299	0.0179228341512822	Cluster-90963.3;Cluster-90963.6;Cluster-64691.8;Cluster-90963.5;Cluster-90963.1;Cluster-8134.2;Cluster-25880.16;Cluster-75438.15;Cluster-75438.26;Cluster-90963.0;Cluster-64691.6;Cluster-16540.0;Cluster-75438.19	13
GO:1902679	negative regulation of RNA biosynthetic process	56/2819 1.99%	1308/99184 1.32%	0.00191899171151627	0.0183674920959415	Cluster-45274.4;Cluster-71812.3;Cluster-64533.1;Cluster-93995.5;Cluster-56230.7;Cluster-93076.2;Cluster-71812.5;Cluster-33734.1;Cluster-82273.5;Cluster-56230.9;Cluster-93076.1;Cluster-77675.31;Cluster-82700.4;Cluster-56230.8;Cluster-77675.28;Cluster-80833.0;Cluster-63720.3;Cluster-82273.1;Cluster-64533.2;Cluster-23561.49;Cluster-93076.0;Cluster-93995.13;Cluster-82700.1;Cluster-22334.8;Cluster-587…	56
GO:1903507	negative regulation of nucleic acid-templated transcription	56/2819 1.99%	1308/99184 1.32%	0.00191899171151627	0.0183674920959415	Cluster-45274.4;Cluster-71812.3;Cluster-64533.1;Cluster-93995.5;Cluster-56230.7;Cluster-93076.2;Cluster-71812.5;Cluster-33734.1;Cluster-82273.5;Cluster-56230.9;Cluster-93076.1;Cluster-77675.31;Cluster-82700.4;Cluster-56230.8;Cluster-77675.28;Cluster-80833.0;Cluster-63720.3;Cluster-82273.1;Cluster-64533.2;Cluster-23561.49;Cluster-93076.0;Cluster-93995.13;Cluster-82700.1;Cluster-22334.8;Cluster-587…	56
GO:0001887	selenium compound metabolic process	5/2819 0.18%	32/99184 0.03%	0.00196257022303911	0.0187123522419767	Cluster-88037.2;Cluster-88037.7;Cluster-69833.23;Cluster-88037.0;Cluster-88037.6	5
GO:0009051	pentose-phosphate shunt, oxidative branch	7/2819 0.25%	63/99184 0.06%	0.00204964320762765	0.0193196407289313	Cluster-85804.2;Cluster-85804.1;Cluster-89755.5;Cluster-55105.1;Cluster-35091.12;Cluster-35091.11;Cluster-35091.1	7
GO:0046292	formaldehyde metabolic process	7/2819 0.25%	63/99184 0.06%	0.00204964320762765	0.0193196407289313	Cluster-70646.6;Cluster-70646.10;Cluster-70646.9;Cluster-70646.8;Cluster-70646.2;Cluster-70646.3;Cluster-70646.13	7
GO:0046294	formaldehyde catabolic process	7/2819 0.25%	63/99184 0.06%	0.00204964320762765	0.0193196407289313	Cluster-70646.6;Cluster-70646.10;Cluster-70646.9;Cluster-70646.8;Cluster-70646.2;Cluster-70646.3;Cluster-70646.13	7
GO:0015867	ATP transport	12/2819 0.43%	159/99184 0.16%	0.0020795375804646	0.0195271729620142	Cluster-60909.9;Cluster-60909.5;Cluster-7782.33;Cluster-7782.412;Cluster-7782.71;Cluster-7782.69;Cluster-7782.416;Cluster-7782.414;Cluster-60909.1;Cluster-7782.70;Cluster-7782.17;Cluster-60686.0	12
GO:0009443	pyridoxal 5'-phosphate salvage	4/2819 0.14%	20/99184 0.02%	0.00219079079125063	0.0204942278170201	Cluster-82117.5;Cluster-82117.0;Cluster-82117.1;Cluster-82117.6	4
GO:0009312	oligosaccharide biosynthetic process	19/2819 0.67%	319/99184 0.32%	0.00220925499533317	0.0205892599001163	Cluster-78158.12;Cluster-52552.9;Cluster-51931.10;Cluster-51931.11;Cluster-51931.6;Cluster-74285.2;Cluster-51931.4;Cluster-64843.13;Cluster-78158.7;Cluster-78158.14;Cluster-51931.0;Cluster-85299.3;Cluster-78322.2;Cluster-52552.4;Cluster-45461.13;Cluster-85812.2;Cluster-77451.1;Cluster-51931.5;Cluster-52552.0	19
GO:0034484	raffinose catabolic process	5/2819 0.18%	33/99184 0.03%	0.00225941527293095	0.0208995912746113	Cluster-52133.7;Cluster-85788.5;Cluster-52133.2;Cluster-60697.0;Cluster-73142.0	5
GO:0046177	D-gluconate catabolic process	5/2819 0.18%	33/99184 0.03%	0.00225941527293095	0.0208995912746113	Cluster-85804.2;Cluster-85804.1;Cluster-35091.12;Cluster-35091.11;Cluster-35091.1	5
GO:0006631	fatty acid metabolic process	71/2819 2.52%	1756/99184 1.77%	0.00228153995010731	0.0210257900978291	Cluster-19472.5;Cluster-43070.0;Cluster-19472.6;Cluster-88412.1;Cluster-35019.8;Cluster-85943.4;Cluster-72782.0;Cluster-49591.1;Cluster-58836.0;Cluster-83476.10;Cluster-64691.8;Cluster-80470.38;Cluster-72782.7;Cluster-63596.6;Cluster-56322.0;Cluster-71660.4;Cluster-36169.0;Cluster-40834.0;Cluster-81650.2;Cluster-88412.6;Cluster-8061.31;Cluster-43070.1;Cluster-19454.6;Cluster-82534.3;Cluster-22243…	71
GO:0019725	cellular homeostasis	50/2819 1.77%	1148/99184 1.16%	0.00230812285916604	0.0211919872884171	Cluster-77066.5;Cluster-49302.6;Cluster-88960.2;Cluster-77066.4;Cluster-68448.3;Cluster-84027.4;Cluster-29242.7;Cluster-42313.9;Cluster-85797.11;Cluster-55102.6;Cluster-55752.7;Cluster-49302.2;Cluster-49302.4;Cluster-85797.6;Cluster-59471.18;Cluster-29242.15;Cluster-55752.11;Cluster-59712.3;Cluster-63006.1;Cluster-91895.8;Cluster-29242.6;Cluster-55102.5;Cluster-59471.21;Cluster-85124.6;Cluster-75…	50
GO:0002252	immune effector process	10/2819 0.35%	121/99184 0.12%	0.00246352447058446	0.0225353400833169	Cluster-83476.10;Cluster-93076.2;Cluster-93076.1;Cluster-61002.0;Cluster-93076.0;Cluster-93220.6;Cluster-67222.4;Cluster-93220.7;Cluster-93220.0;Cluster-93220.3	10
GO:0045934	negative regulation of nucleobase-containing compound metabolic process	63/2819 2.23%	1529/99184 1.54%	0.00255332827853888	0.0232709588327128	Cluster-25880.5;Cluster-45274.4;Cluster-71812.3;Cluster-64533.1;Cluster-93995.5;Cluster-56230.7;Cluster-93076.2;Cluster-71812.5;Cluster-33734.1;Cluster-82273.5;Cluster-56230.9;Cluster-93076.1;Cluster-77675.31;Cluster-82700.4;Cluster-56230.8;Cluster-77675.28;Cluster-80833.0;Cluster-63720.3;Cluster-82273.1;Cluster-25880.7;Cluster-64533.2;Cluster-25880.10;Cluster-23561.49;Cluster-93076.0;Cluster-939…	63
GO:0006534	cysteine metabolic process	14/2819 0.5%	208/99184 0.21%	0.0027069690901722	0.0245808658407945	Cluster-77080.5;Cluster-86128.7;Cluster-40928.1;Cluster-86128.2;Cluster-88037.2;Cluster-88037.7;Cluster-88037.0;Cluster-86128.15;Cluster-86128.9;Cluster-40928.10;Cluster-40928.9;Cluster-62955.2;Cluster-81360.63;Cluster-88037.6	14
GO:0006625	protein targeting to peroxisome	11/2819 0.39%	144/99184 0.15%	0.00285147156204209	0.0256115869648635	Cluster-90963.3;Cluster-90963.6;Cluster-90963.5;Cluster-90963.1;Cluster-8134.2;Cluster-25880.16;Cluster-75438.15;Cluster-75438.26;Cluster-90963.0;Cluster-16540.0;Cluster-75438.19	11
GO:0072662	protein localization to peroxisome	11/2819 0.39%	144/99184 0.15%	0.00285147156204209	0.0256115869648635	Cluster-90963.3;Cluster-90963.6;Cluster-90963.5;Cluster-90963.1;Cluster-8134.2;Cluster-25880.16;Cluster-75438.15;Cluster-75438.26;Cluster-90963.0;Cluster-16540.0;Cluster-75438.19	11
GO:0072663	establishment of protein localization to peroxisome	11/2819 0.39%	144/99184 0.15%	0.00285147156204209	0.0256115869648635	Cluster-90963.3;Cluster-90963.6;Cluster-90963.5;Cluster-90963.1;Cluster-8134.2;Cluster-25880.16;Cluster-75438.15;Cluster-75438.26;Cluster-90963.0;Cluster-16540.0;Cluster-75438.19	11
GO:0019427	acetyl-CoA biosynthetic process from acetate	5/2819 0.18%	35/99184 0.04%	0.00294902366103086	0.0262972289773219	Cluster-88429.11;Cluster-88429.13;Cluster-88429.2;Cluster-88429.19;Cluster-46233.0	5
GO:0046176	aldonic acid catabolic process	5/2819 0.18%	35/99184 0.04%	0.00294902366103086	0.0262972289773219	Cluster-85804.2;Cluster-85804.1;Cluster-35091.12;Cluster-35091.11;Cluster-35091.1	5
GO:0071941	nitrogen cycle metabolic process	14/2819 0.5%	211/99184 0.21%	0.00308037142259428	0.0272434776149525	Cluster-57675.3;Cluster-57675.2;Cluster-80232.9;Cluster-5179.9;Cluster-80232.2;Cluster-91108.7;Cluster-5179.17;Cluster-5179.7;Cluster-57675.6;Cluster-91108.0;Cluster-91108.3;Cluster-49815.0;Cluster-5179.13;Cluster-5179.5	14
GO:0055082	cellular chemical homeostasis	42/2819 1.49%	939/99184 0.95%	0.00309518455255083	0.0272434776149525	Cluster-77066.5;Cluster-49302.6;Cluster-88960.2;Cluster-77066.4;Cluster-68448.3;Cluster-84027.4;Cluster-29242.7;Cluster-85797.11;Cluster-55102.6;Cluster-49302.2;Cluster-49302.4;Cluster-85797.6;Cluster-59471.18;Cluster-29242.15;Cluster-63006.1;Cluster-91895.8;Cluster-29242.6;Cluster-55102.5;Cluster-59471.21;Cluster-75319.1;Cluster-50803.4;Cluster-48324.11;Cluster-49302.3;Cluster-48324.7;Cluster-59…	42
GO:0009627	systemic acquired resistance	19/2819 0.67%	329/99184 0.33%	0.00310255627599739	0.0272434776149525	Cluster-86940.7;Cluster-86940.0;Cluster-53833.0;Cluster-51662.1;Cluster-93076.2;Cluster-93076.1;Cluster-86940.5;Cluster-34591.13;Cluster-34591.8;Cluster-86940.1;Cluster-86940.4;Cluster-30688.1;Cluster-93076.0;Cluster-89429.4;Cluster-30688.8;Cluster-30688.3;Cluster-27520.0;Cluster-38345.0;Cluster-34591.5	19
GO:0015866	ADP transport	12/2819 0.43%	167/99184 0.17%	0.00311659182845063	0.0272434776149525	Cluster-60909.9;Cluster-60909.5;Cluster-7782.33;Cluster-7782.412;Cluster-7782.71;Cluster-7782.69;Cluster-7782.416;Cluster-7782.414;Cluster-60909.1;Cluster-7782.70;Cluster-7782.17;Cluster-60686.0	12
GO:0015919	peroxisomal membrane transport	12/2819 0.43%	167/99184 0.17%	0.00311659182845063	0.0272434776149525	Cluster-90963.3;Cluster-90963.6;Cluster-64691.8;Cluster-90963.5;Cluster-90963.1;Cluster-25880.16;Cluster-75438.15;Cluster-75438.26;Cluster-90963.0;Cluster-64691.6;Cluster-16540.0;Cluster-75438.19	12
GO:0071230	cellular response to amino acid stimulus	10/2819 0.35%	125/99184 0.13%	0.00312107609626725	0.0272434776149525	Cluster-65180.12;Cluster-87359.3;Cluster-87359.4;Cluster-65180.4;Cluster-93220.6;Cluster-87359.6;Cluster-93220.7;Cluster-93220.0;Cluster-65180.7;Cluster-93220.3	10
GO:0019079	viral genome replication	8/2819 0.28%	86/99184 0.09%	0.00314225910087099	0.0272568439710446	Cluster-16.410;Cluster-16.289;Cluster-16.446;Cluster-16.457;Cluster-16.290;Cluster-16.288;Cluster-16.397;Cluster-16.280	8
GO:0009836	fruit ripening, climacteric	4/2819 0.14%	22/99184 0.02%	0.00316157780476481	0.0272568439710446	Cluster-86128.7;Cluster-86128.2;Cluster-86128.15;Cluster-86128.9	4
GO:0019499	cyanide metabolic process	4/2819 0.14%	22/99184 0.02%	0.00316157780476481	0.0272568439710446	Cluster-86128.7;Cluster-86128.2;Cluster-86128.15;Cluster-86128.9	4
GO:0000098	sulfur amino acid catabolic process	3/2819 0.11%	11/99184 0.01%	0.0031885779554671	0.0272568439710446	Cluster-40928.1;Cluster-40928.10;Cluster-40928.9	3
GO:0009087	methionine catabolic process	3/2819 0.11%	11/99184 0.01%	0.0031885779554671	0.0272568439710446	Cluster-40928.1;Cluster-40928.10;Cluster-40928.9	3
GO:0019458	methionine catabolic process via 2-oxobutanoate	3/2819 0.11%	11/99184 0.01%	0.0031885779554671	0.0272568439710446	Cluster-40928.1;Cluster-40928.10;Cluster-40928.9	3
GO:0042364	water-soluble vitamin biosynthetic process	20/2819 0.71%	355/99184 0.36%	0.00325022244639485	0.027688321115508	Cluster-72993.9;Cluster-82750.4;Cluster-44097.10;Cluster-82750.3;Cluster-89591.0;Cluster-93466.0;Cluster-72993.2;Cluster-86921.7;Cluster-73852.1;Cluster-82117.5;Cluster-82750.0;Cluster-82117.0;Cluster-82117.1;Cluster-53855.1;Cluster-82117.6;Cluster-24336.3;Cluster-24336.1;Cluster-73852.0;Cluster-82750.5;Cluster-68832.0	20
GO:0009851	auxin biosynthetic process	11/2819 0.39%	147/99184 0.15%	0.00334145764636852	0.0283052887811021	Cluster-58989.3;Cluster-17332.6;Cluster-58989.2;Cluster-58989.9;Cluster-92984.17;Cluster-67495.0;Cluster-68156.1;Cluster-58989.5;Cluster-17332.5;Cluster-58989.8;Cluster-17332.0	11
GO:0019521	D-gluconate metabolic process	5/2819 0.18%	36/99184 0.04%	0.00334548189304676	0.0283052887811021	Cluster-85804.2;Cluster-85804.1;Cluster-35091.12;Cluster-35091.11;Cluster-35091.1	5
GO:0009092	homoserine metabolic process	8/2819 0.28%	87/99184 0.09%	0.00337580827137222	0.0284647234854821	Cluster-40928.1;Cluster-88037.2;Cluster-88037.7;Cluster-88037.0;Cluster-40928.10;Cluster-40928.9;Cluster-88408.4;Cluster-88037.6	8
GO:0042631	cellular response to water deprivation	15/2819 0.53%	237/99184 0.24%	0.0034952174635218	0.0291033330259101	Cluster-40928.1;Cluster-47258.12;Cluster-68886.2;Cluster-23561.49;Cluster-68886.6;Cluster-86126.1;Cluster-40928.10;Cluster-47258.9;Cluster-40928.9;Cluster-68544.2;Cluster-85775.0;Cluster-47258.3;Cluster-47258.4;Cluster-37974.2;Cluster-68544.1	15
GO:0071462	cellular response to water stimulus	15/2819 0.53%	237/99184 0.24%	0.0034952174635218	0.0291033330259101	Cluster-40928.1;Cluster-47258.12;Cluster-68886.2;Cluster-23561.49;Cluster-68886.6;Cluster-86126.1;Cluster-40928.10;Cluster-47258.9;Cluster-40928.9;Cluster-68544.2;Cluster-85775.0;Cluster-47258.3;Cluster-47258.4;Cluster-37974.2;Cluster-68544.1	15
GO:0006787	porphyrin-containing compound catabolic process	10/2819 0.35%	127/99184 0.13%	0.00349850473647487	0.0291033330259101	Cluster-80186.1;Cluster-55040.13;Cluster-80186.3;Cluster-80186.5;Cluster-80186.4;Cluster-80186.0;Cluster-37165.0;Cluster-80186.2;Cluster-80186.7;Cluster-17757.3	10
GO:0033015	tetrapyrrole catabolic process	10/2819 0.35%	127/99184 0.13%	0.00349850473647487	0.0291033330259101	Cluster-80186.1;Cluster-55040.13;Cluster-80186.3;Cluster-80186.5;Cluster-80186.4;Cluster-80186.0;Cluster-37165.0;Cluster-80186.2;Cluster-80186.7;Cluster-17757.3	10
GO:0006022	aminoglycan metabolic process	13/2819 0.46%	192/99184 0.19%	0.00358205629573242	0.029698720926825	Cluster-87294.2;Cluster-55770.0;Cluster-77453.6;Cluster-87917.0;Cluster-89328.15;Cluster-89328.0;Cluster-59945.0;Cluster-55382.1;Cluster-89258.0;Cluster-85132.0;Cluster-77453.0;Cluster-77453.1;Cluster-44009.1	13
GO:0019058	viral life cycle	8/2819 0.28%	88/99184 0.09%	0.00362258842648373	0.029912293547584	Cluster-16.410;Cluster-16.289;Cluster-16.446;Cluster-16.457;Cluster-16.290;Cluster-16.288;Cluster-16.397;Cluster-16.280	8
GO:0042744	hydrogen peroxide catabolic process	29/2819 1.03%	591/99184 0.6%	0.00363194851061831	0.029912293547584	Cluster-74327.5;Cluster-76660.9;Cluster-84234.2;Cluster-58202.10;Cluster-74327.0;Cluster-91522.1;Cluster-74327.1;Cluster-55752.7;Cluster-84234.4;Cluster-55752.11;Cluster-25523.2;Cluster-72079.25;Cluster-49869.0;Cluster-72079.26;Cluster-91522.0;Cluster-69678.0;Cluster-84234.1;Cluster-83297.6;Cluster-76660.4;Cluster-25523.0;Cluster-58202.2;Cluster-74327.3;Cluster-84234.6;Cluster-24677.0;Cluster-743…	29
GO:0051253	negative regulation of RNA metabolic process	56/2819 1.99%	1349/99184 1.36%	0.00365074697164497	0.0299675554394301	Cluster-45274.4;Cluster-71812.3;Cluster-64533.1;Cluster-93995.5;Cluster-56230.7;Cluster-93076.2;Cluster-71812.5;Cluster-33734.1;Cluster-82273.5;Cluster-56230.9;Cluster-93076.1;Cluster-77675.31;Cluster-82700.4;Cluster-56230.8;Cluster-77675.28;Cluster-80833.0;Cluster-63720.3;Cluster-82273.1;Cluster-64533.2;Cluster-23561.49;Cluster-93076.0;Cluster-93995.13;Cluster-82700.1;Cluster-22334.8;Cluster-587…	56
GO:0046351	disaccharide biosynthetic process	16/2819 0.57%	264/99184 0.27%	0.00399003886962269	0.0326445754382662	Cluster-52552.9;Cluster-51931.10;Cluster-51931.11;Cluster-51931.6;Cluster-74285.2;Cluster-51931.4;Cluster-64843.13;Cluster-51931.0;Cluster-85299.3;Cluster-78322.2;Cluster-52552.4;Cluster-45461.13;Cluster-85812.2;Cluster-77451.1;Cluster-51931.5;Cluster-52552.0	16
GO:0140115	export across plasma membrane	23/2819 0.82%	438/99184 0.44%	0.00402909203933738	0.0328556551497282	Cluster-46514.6;Cluster-82222.4;Cluster-32096.0;Cluster-87095.0;Cluster-63987.0;Cluster-41791.28;Cluster-81239.1;Cluster-73882.2;Cluster-41791.14;Cluster-41791.6;Cluster-41791.21;Cluster-46514.7;Cluster-13588.3;Cluster-90574.0;Cluster-48324.11;Cluster-48324.7;Cluster-41791.10;Cluster-41791.24;Cluster-48324.15;Cluster-46514.8;Cluster-19084.1;Cluster-41791.29;Cluster-48324.9	23
GO:0009691	cytokinin biosynthetic process	8/2819 0.28%	90/99184 0.09%	0.00415780917637176	0.0337173805535061	Cluster-66936.2;Cluster-88842.3;Cluster-66936.3;Cluster-66936.0;Cluster-77752.4;Cluster-71366.9;Cluster-71366.23;Cluster-71366.7	8
GO:0045861	negative regulation of proteolysis	3/2819 0.11%	12/99184 0.01%	0.00416196791019478	0.0337173805535061	Cluster-93059.17;Cluster-66825.8;Cluster-93059.16	3
GO:0071695	anatomical structure maturation	42/2819 1.49%	956/99184 0.96%	0.00421499368345088	0.0340357307533379	Cluster-8817.5;Cluster-20465.0;Cluster-86128.7;Cluster-83231.0;Cluster-88960.2;Cluster-89357.8;Cluster-86128.2;Cluster-82273.5;Cluster-89357.21;Cluster-41791.28;Cluster-86431.4;Cluster-80159.2;Cluster-79051.0;Cluster-82273.1;Cluster-48538.31;Cluster-79051.6;Cluster-38711.1;Cluster-48538.68;Cluster-8817.11;Cluster-38711.16;Cluster-89357.13;Cluster-87513.0;Cluster-89882.4;Cluster-86128.15;Cluster-8…	42
GO:0006083	acetate metabolic process	5/2819 0.18%	38/99184 0.04%	0.00425093311936094	0.0341037644106659	Cluster-88429.11;Cluster-88429.13;Cluster-88429.2;Cluster-88429.19;Cluster-46233.0	5
GO:0019520	aldonic acid metabolic process	5/2819 0.18%	38/99184 0.04%	0.00425093311936094	0.0341037644106659	Cluster-85804.2;Cluster-85804.1;Cluster-35091.12;Cluster-35091.11;Cluster-35091.1	5
GO:0071496	cellular response to external stimulus	47/2819 1.67%	1099/99184 1.11%	0.00426885471438252	0.0341370672159815	Cluster-80849.4;Cluster-93995.5;Cluster-40928.1;Cluster-33734.1;Cluster-47258.12;Cluster-76844.3;Cluster-68886.2;Cluster-82056.10;Cluster-23561.49;Cluster-82056.9;Cluster-93995.13;Cluster-51891.11;Cluster-68886.6;Cluster-88526.7;Cluster-86126.1;Cluster-91155.4;Cluster-82056.6;Cluster-48633.4;Cluster-40928.10;Cluster-47258.9;Cluster-47761.1;Cluster-40928.9;Cluster-68544.2;Cluster-85775.0;Cluster-3…	47
GO:0046688	response to copper ion	7/2819 0.25%	72/99184 0.07%	0.00438004649330083	0.0345501426647924	Cluster-66189.8;Cluster-66189.1;Cluster-51238.0;Cluster-29556.0;Cluster-66189.4;Cluster-77785.6;Cluster-74321.3	7
GO:0002215	defense response to nematode	4/2819 0.14%	24/99184 0.02%	0.00439019561896313	0.0345501426647924	Cluster-10115.8;Cluster-10115.7;Cluster-92926.1;Cluster-10115.5	4
GO:0010453	regulation of cell fate commitment	4/2819 0.14%	24/99184 0.02%	0.00439019561896313	0.0345501426647924	Cluster-19952.23;Cluster-19952.25;Cluster-29473.0;Cluster-19952.20	4
GO:0042659	regulation of cell fate specification	4/2819 0.14%	24/99184 0.02%	0.00439019561896313	0.0345501426647924	Cluster-19952.23;Cluster-19952.25;Cluster-29473.0;Cluster-19952.20	4
GO:1905435	regulation of histone H3-K4 trimethylation	4/2819 0.14%	24/99184 0.02%	0.00439019561896313	0.0345501426647924	Cluster-40123.17;Cluster-80795.7;Cluster-80795.4;Cluster-40123.7	4
GO:0120255	olefinic compound biosynthetic process	22/2819 0.78%	416/99184 0.42%	0.00445379986717246	0.0349397780719004	Cluster-79051.5;Cluster-79051.2;Cluster-40655.45;Cluster-42945.25;Cluster-20465.0;Cluster-40655.37;Cluster-80861.8;Cluster-79051.0;Cluster-79051.6;Cluster-38711.1;Cluster-40655.38;Cluster-38711.16;Cluster-67495.0;Cluster-40655.49;Cluster-79051.7;Cluster-40655.65;Cluster-38711.2;Cluster-79051.8;Cluster-40655.11;Cluster-79051.3;Cluster-58569.2;Cluster-58569.3	22
GO:0040020	regulation of meiotic nuclear division	7/2819 0.25%	74/99184 0.07%	0.00509631406991953	0.0398541406288029	Cluster-25880.5;Cluster-25880.7;Cluster-25880.10;Cluster-25880.4;Cluster-25880.8;Cluster-25880.9;Cluster-25880.6	7
GO:0055072	iron ion homeostasis	16/2819 0.57%	271/99184 0.27%	0.00511541169807893	0.0398776905645838	Cluster-4189.8;Cluster-4189.3;Cluster-4189.6;Cluster-68448.3;Cluster-4189.9;Cluster-85797.11;Cluster-85797.6;Cluster-50803.1;Cluster-50803.4;Cluster-4189.10;Cluster-4189.5;Cluster-4189.2;Cluster-85266.5;Cluster-85266.3;Cluster-84216.0;Cluster-20659.29	16
GO:0072530	purine-containing compound transmembrane transport	12/2819 0.43%	178/99184 0.18%	0.00518704790706837	0.040075619858581	Cluster-73383.5;Cluster-35200.1;Cluster-7782.33;Cluster-6312.4;Cluster-7782.412;Cluster-7782.71;Cluster-7782.69;Cluster-7782.416;Cluster-7782.414;Cluster-7782.70;Cluster-7782.17;Cluster-60686.0	12
GO:0010034	response to acetate	3/2819 0.11%	13/99184 0.01%	0.00529686843628371	0.040075619858581	Cluster-87359.3;Cluster-87359.4;Cluster-87359.6	3
GO:0010446	response to alkaline pH	3/2819 0.11%	13/99184 0.01%	0.00529686843628371	0.040075619858581	Cluster-82056.10;Cluster-82056.9;Cluster-82056.6	3
GO:0071311	cellular response to acetate	3/2819 0.11%	13/99184 0.01%	0.00529686843628371	0.040075619858581	Cluster-87359.3;Cluster-87359.4;Cluster-87359.6	3
GO:0080121	AMP transport	3/2819 0.11%	13/99184 0.01%	0.00529686843628371	0.040075619858581	Cluster-60909.9;Cluster-60909.5;Cluster-60909.1	3
GO:0090352	regulation of nitrate assimilation	3/2819 0.11%	13/99184 0.01%	0.00529686843628371	0.040075619858581	Cluster-57675.3;Cluster-57675.2;Cluster-57675.6	3
GO:1900058	regulation of sulfate assimilation	3/2819 0.11%	13/99184 0.01%	0.00529686843628371	0.040075619858581	Cluster-57675.3;Cluster-57675.2;Cluster-57675.6	3
GO:1903314	regulation of nitrogen cycle metabolic process	3/2819 0.11%	13/99184 0.01%	0.00529686843628371	0.040075619858581	Cluster-57675.3;Cluster-57675.2;Cluster-57675.6	3
GO:0006587	serotonin biosynthetic process from tryptophan	5/2819 0.18%	40/99184 0.04%	0.00531862804900087	0.040075619858581	Cluster-38971.14;Cluster-38971.19;Cluster-38971.17;Cluster-23037.4;Cluster-38971.0	5
GO:0042427	serotonin biosynthetic process	5/2819 0.18%	40/99184 0.04%	0.00531862804900087	0.040075619858581	Cluster-38971.14;Cluster-38971.19;Cluster-38971.17;Cluster-23037.4;Cluster-38971.0	5
GO:0042428	serotonin metabolic process	5/2819 0.18%	40/99184 0.04%	0.00531862804900087	0.040075619858581	Cluster-38971.14;Cluster-38971.19;Cluster-38971.17;Cluster-23037.4;Cluster-38971.0	5
GO:0071417	cellular response to organonitrogen compound	14/2819 0.5%	225/99184 0.23%	0.00542092688163139	0.0406285476113118	Cluster-65180.12;Cluster-87359.3;Cluster-52354.14;Cluster-87359.4;Cluster-65180.4;Cluster-93220.6;Cluster-87359.6;Cluster-93220.7;Cluster-52354.15;Cluster-93220.0;Cluster-52354.29;Cluster-52354.37;Cluster-65180.7;Cluster-93220.3	14
GO:0042446	hormone biosynthetic process	20/2819 0.71%	372/99184 0.38%	0.00542478792228488	0.0406285476113118	Cluster-66936.2;Cluster-88842.3;Cluster-66936.3;Cluster-58989.3;Cluster-17332.6;Cluster-58989.2;Cluster-66936.0;Cluster-77752.4;Cluster-58989.9;Cluster-92984.17;Cluster-67495.0;Cluster-68156.1;Cluster-58989.5;Cluster-17332.5;Cluster-58989.8;Cluster-71366.9;Cluster-71366.23;Cluster-17332.0;Cluster-71366.7;Cluster-23687.1	20
GO:0031667	response to nutrient levels	49/2819 1.74%	1172/99184 1.18%	0.00545410485898057	0.0407250781488338	Cluster-63579.5;Cluster-88683.7;Cluster-80849.4;Cluster-83476.10;Cluster-64653.4;Cluster-93995.5;Cluster-64653.7;Cluster-40928.1;Cluster-33734.1;Cluster-76844.3;Cluster-80833.0;Cluster-63720.3;Cluster-82056.10;Cluster-82056.9;Cluster-43023.0;Cluster-93995.13;Cluster-51891.11;Cluster-88526.7;Cluster-91155.4;Cluster-82056.6;Cluster-48633.4;Cluster-40928.10;Cluster-47761.1;Cluster-40928.9;Cluster-78…	49
GO:0006814	sodium ion transport	11/2819 0.39%	157/99184 0.16%	0.00547989883616662	0.0407948024470181	Cluster-29242.7;Cluster-29242.15;Cluster-63006.1;Cluster-91895.8;Cluster-29242.6;Cluster-91895.6;Cluster-29242.4;Cluster-81042.3;Cluster-29242.20;Cluster-29242.8;Cluster-81042.9	11
GO:0019748	secondary metabolic process	67/2819 2.38%	1704/99184 1.72%	0.005525127315439	0.0410083551346506	Cluster-93485.2;Cluster-79051.5;Cluster-31079.0;Cluster-87833.5;Cluster-79051.2;Cluster-33913.2;Cluster-47658.11;Cluster-40655.45;Cluster-91640.0;Cluster-35019.8;Cluster-93485.3;Cluster-93076.2;Cluster-23561.31;Cluster-33734.1;Cluster-78774.1;Cluster-56322.0;Cluster-40655.37;Cluster-93076.1;Cluster-9869.23;Cluster-40834.0;Cluster-23561.40;Cluster-67728.0;Cluster-23561.33;Cluster-82267.4;Cluster-2…	67
GO:0055065	metal ion homeostasis	39/2819 1.38%	887/99184 0.89%	0.00557804606213054	0.041277540859766	Cluster-4189.8;Cluster-4189.3;Cluster-4189.6;Cluster-49302.6;Cluster-88960.2;Cluster-68448.3;Cluster-84027.4;Cluster-4189.9;Cluster-85797.11;Cluster-55102.6;Cluster-49302.2;Cluster-49302.4;Cluster-85797.6;Cluster-59471.18;Cluster-59712.3;Cluster-63006.1;Cluster-50803.1;Cluster-55102.5;Cluster-64750.9;Cluster-59471.21;Cluster-75319.1;Cluster-50803.4;Cluster-64750.5;Cluster-49302.3;Cluster-4189.10;…	39
GO:0010043	response to zinc ion	11/2819 0.39%	158/99184 0.16%	0.00574234653998872	0.0423668960495001	Cluster-91640.0;Cluster-66189.8;Cluster-66189.1;Cluster-43023.0;Cluster-66189.4;Cluster-90514.4;Cluster-85526.12;Cluster-77785.6;Cluster-3279.23;Cluster-81279.14;Cluster-90514.1	11
GO:0002181	cytoplasmic translation	38/2819 1.35%	861/99184 0.87%	0.00580403091024079	0.0424993173146756	Cluster-67985.0;Cluster-93074.5;Cluster-56244.11;Cluster-15473.0;Cluster-93737.6;Cluster-93074.3;Cluster-6809.9;Cluster-8381.12;Cluster-6977.0;Cluster-47262.0;Cluster-10800.0;Cluster-10800.2;Cluster-3221.4;Cluster-7638.0;Cluster-3864.5;Cluster-3888.0;Cluster-9895.0;Cluster-10432.0;Cluster-7275.0;Cluster-93074.14;Cluster-5571.13;Cluster-2039.0;Cluster-11806.0;Cluster-56244.9;Cluster-76220.3;Cluste…	38
GO:0010452	histone H3-K36 methylation	7/2819 0.25%	76/99184 0.08%	0.00589709431135887	0.0424993173146756	Cluster-58756.7;Cluster-81248.4;Cluster-58376.13;Cluster-81248.3;Cluster-66181.2;Cluster-81248.2;Cluster-58376.3	7
GO:0009084	glutamine family amino acid biosynthetic process	15/2819 0.53%	251/99184 0.25%	0.00589734227311716	0.0424993173146756	Cluster-3087.4;Cluster-3087.10;Cluster-73089.0;Cluster-3087.7;Cluster-75033.4;Cluster-78322.2;Cluster-3087.5;Cluster-75033.7;Cluster-54373.0;Cluster-75913.3;Cluster-3087.2;Cluster-3087.23;Cluster-35712.0;Cluster-3269.0;Cluster-3087.19	15
GO:0032963	collagen metabolic process	4/2819 0.14%	26/99184 0.03%	0.00590503224520708	0.0424993173146756	Cluster-93586.10;Cluster-37550.0;Cluster-93586.6;Cluster-93586.9	4
GO:0016101	diterpenoid metabolic process	20/2819 0.71%	375/99184 0.38%	0.00591095394656124	0.0424993173146756	Cluster-86751.0;Cluster-84688.4;Cluster-52440.188;Cluster-33734.1;Cluster-32321.0;Cluster-16988.5;Cluster-84688.1;Cluster-16988.4;Cluster-64181.5;Cluster-50615.2;Cluster-16988.1;Cluster-64181.1;Cluster-48633.4;Cluster-33734.2;Cluster-58521.3;Cluster-48633.1;Cluster-78501.5;Cluster-62413.0;Cluster-52440.171;Cluster-84688.0	20
GO:0006524	alanine catabolic process	5/2819 0.18%	41/99184 0.04%	0.00591783021825228	0.0424993173146756	Cluster-78842.9;Cluster-78842.11;Cluster-78842.1;Cluster-17336.2;Cluster-17336.1	5
GO:0009080	pyruvate family amino acid catabolic process	5/2819 0.18%	41/99184 0.04%	0.00591783021825228	0.0424993173146756	Cluster-78842.9;Cluster-78842.11;Cluster-78842.1;Cluster-17336.2;Cluster-17336.1	5
GO:0042851	L-alanine metabolic process	5/2819 0.18%	41/99184 0.04%	0.00591783021825228	0.0424993173146756	Cluster-78842.9;Cluster-78842.11;Cluster-78842.1;Cluster-17336.2;Cluster-17336.1	5
GO:0042853	L-alanine catabolic process	5/2819 0.18%	41/99184 0.04%	0.00591783021825228	0.0424993173146756	Cluster-78842.9;Cluster-78842.11;Cluster-78842.1;Cluster-17336.2;Cluster-17336.1	5
GO:0009074	aromatic amino acid family catabolic process	13/2819 0.46%	204/99184 0.21%	0.005931732065703	0.0424993173146756	Cluster-40655.45;Cluster-40655.37;Cluster-40655.38;Cluster-67495.0;Cluster-40655.49;Cluster-41322.12;Cluster-25763.0;Cluster-40655.65;Cluster-53028.2;Cluster-42457.0;Cluster-53028.13;Cluster-40655.11;Cluster-41322.20	13
GO:0051784	negative regulation of nuclear division	8/2819 0.28%	96/99184 0.1%	0.00613308115271534	0.0438152973417329	Cluster-25880.5;Cluster-25880.7;Cluster-25880.10;Cluster-25880.4;Cluster-25880.8;Cluster-77597.0;Cluster-25880.9;Cluster-25880.6	8
GO:0070417	cellular response to cold	14/2819 0.5%	230/99184 0.23%	0.00654088357256701	0.0460886552854263	Cluster-82267.4;Cluster-23279.2;Cluster-54568.0;Cluster-53414.6;Cluster-87359.3;Cluster-52354.14;Cluster-87359.4;Cluster-82267.3;Cluster-87359.6;Cluster-23279.3;Cluster-52354.15;Cluster-52354.29;Cluster-52354.37;Cluster-70343.3	14
GO:0043562	cellular response to nitrogen levels	10/2819 0.35%	139/99184 0.14%	0.00658505982083937	0.0460886552854263	Cluster-82056.10;Cluster-82056.9;Cluster-91155.4;Cluster-82056.6;Cluster-47761.1;Cluster-58125.1;Cluster-68439.2;Cluster-47761.2;Cluster-47761.0;Cluster-58125.5	10
GO:0010055	atrichoblast differentiation	3/2819 0.11%	14/99184 0.01%	0.00660002929662216	0.0460886552854263	Cluster-80833.0;Cluster-63720.3;Cluster-63720.5	3
GO:0019354	siroheme biosynthetic process	3/2819 0.11%	14/99184 0.01%	0.00660002929662216	0.0460886552854263	Cluster-57675.3;Cluster-57675.2;Cluster-57675.6	3
GO:0046156	siroheme metabolic process	3/2819 0.11%	14/99184 0.01%	0.00660002929662216	0.0460886552854263	Cluster-57675.3;Cluster-57675.2;Cluster-57675.6	3
GO:0051290	protein heterotetramerization	3/2819 0.11%	14/99184 0.01%	0.00660002929662216	0.0460886552854263	Cluster-75492.28;Cluster-75492.6;Cluster-75492.29	3
GO:0055073	cadmium ion homeostasis	3/2819 0.11%	14/99184 0.01%	0.00660002929662216	0.0460886552854263	Cluster-64750.9;Cluster-64750.5;Cluster-64750.6	3
GO:1990573	potassium ion import across plasma membrane	3/2819 0.11%	14/99184 0.01%	0.00660002929662216	0.0460886552854263	Cluster-88683.7;Cluster-59712.3;Cluster-88683.4	3
GO:0048509	regulation of meristem development	24/2819 0.85%	484/99184 0.49%	0.00672400162496677	0.046822471989586	Cluster-84957.6;Cluster-84957.11;Cluster-84957.27;Cluster-84957.32;Cluster-84957.22;Cluster-84957.29;Cluster-84957.33;Cluster-84957.25;Cluster-84957.8;Cluster-84957.17;Cluster-84957.28;Cluster-50615.2;Cluster-84957.34;Cluster-84957.24;Cluster-903.6;Cluster-903.2;Cluster-66825.8;Cluster-84957.19;Cluster-53414.2;Cluster-84957.7;Cluster-903.3;Cluster-84957.21;Cluster-92262.0;Cluster-84957.10	24
GO:0006168	adenine salvage	4/2819 0.14%	27/99184 0.03%	0.00677809696750138	0.0470083687088145	Cluster-87216.6;Cluster-87216.9;Cluster-87216.8;Cluster-87216.16	4
GO:0009812	flavonoid metabolic process	25/2819 0.89%	511/99184 0.52%	0.00678862283088165	0.0470083687088145	Cluster-66842.0;Cluster-93570.60;Cluster-93570.2;Cluster-77095.10;Cluster-77095.3;Cluster-80849.4;Cluster-84283.0;Cluster-81017.6;Cluster-93570.1;Cluster-93570.5;Cluster-15594.18;Cluster-22563.5;Cluster-77095.9;Cluster-76718.2;Cluster-77095.4;Cluster-93570.20;Cluster-67613.5;Cluster-78322.2;Cluster-35610.1;Cluster-93570.22;Cluster-77095.5;Cluster-15594.6;Cluster-25253.0;Cluster-83299.2;Cluster-82…	25
GO:1901336	lactone biosynthetic process	8/2819 0.28%	98/99184 0.1%	0.00692845895604542	0.0478430355209933	Cluster-63917.3;Cluster-63917.4;Cluster-93466.0;Cluster-63917.2;Cluster-63917.0;Cluster-86921.7;Cluster-53855.1;Cluster-68832.0	8
GO:0009740	gibberellic acid mediated signaling pathway	22/2819 0.78%	433/99184 0.44%	0.00701085427580882	0.048277521527028	Cluster-78158.12;Cluster-33734.1;Cluster-48538.31;Cluster-48538.68;Cluster-78158.7;Cluster-78158.14;Cluster-58756.7;Cluster-48538.66;Cluster-84105.0;Cluster-48633.4;Cluster-81248.4;Cluster-33734.2;Cluster-48633.1;Cluster-58376.13;Cluster-81248.3;Cluster-71333.3;Cluster-66181.2;Cluster-48538.28;Cluster-48538.43;Cluster-81248.2;Cluster-58376.3;Cluster-84105.1	22
GO:0097428	protein maturation by iron-sulfur cluster transfer	6/2819 0.21%	60/99184 0.06%	0.00708910475724942	0.0486811376543526	Cluster-52329.1;Cluster-66706.21;Cluster-66706.0;Cluster-66706.2;Cluster-66706.4;Cluster-66706.13	6
GO:0009863	salicylic acid mediated signaling pathway	25/2819 0.89%	513/99184 0.52%	0.00711413185936608	0.0487180466280898	Cluster-86940.7;Cluster-86940.0;Cluster-93621.2;Cluster-93076.2;Cluster-93076.1;Cluster-86940.5;Cluster-34591.13;Cluster-34591.8;Cluster-86940.1;Cluster-86940.4;Cluster-85044.0;Cluster-93076.0;Cluster-16644.1;Cluster-73228.8;Cluster-42316.0;Cluster-77030.4;Cluster-93621.0;Cluster-34591.5;Cluster-93621.5;Cluster-79887.3;Cluster-78621.3;Cluster-61477.2;Cluster-92203.10;Cluster-55537.12;Cluster-2734…	25
GO:0009073	aromatic amino acid family biosynthetic process	21/2819 0.74%	409/99184 0.41%	0.00740249004395333	0.0504173336778858	Cluster-68667.7;Cluster-28760.7;Cluster-28760.6;Cluster-69205.6;Cluster-85943.4;Cluster-34679.5;Cluster-17332.6;Cluster-73929.1;Cluster-44097.10;Cluster-69205.11;Cluster-92984.17;Cluster-68667.5;Cluster-92984.23;Cluster-34679.1;Cluster-17332.5;Cluster-94321.22;Cluster-69205.17;Cluster-67461.3;Cluster-60670.13;Cluster-17332.0;Cluster-92984.20	21
GO:0031669	cellular response to nutrient levels	32/2819 1.14%	706/99184 0.71%	0.00740294855133135	0.0504173336778858	Cluster-80849.4;Cluster-93995.5;Cluster-40928.1;Cluster-33734.1;Cluster-76844.3;Cluster-82056.10;Cluster-82056.9;Cluster-93995.13;Cluster-51891.11;Cluster-88526.7;Cluster-91155.4;Cluster-82056.6;Cluster-48633.4;Cluster-40928.10;Cluster-47761.1;Cluster-40928.9;Cluster-33734.2;Cluster-88526.8;Cluster-74740.16;Cluster-48633.1;Cluster-76844.4;Cluster-58125.1;Cluster-51891.5;Cluster-68439.2;Cluster-58…	32
GO:1901699	cellular response to nitrogen compound	17/2819 0.6%	308/99184 0.31%	0.00766376548714907	0.0520506154592946	Cluster-65180.12;Cluster-70189.3;Cluster-87359.3;Cluster-18132.5;Cluster-52354.14;Cluster-87359.4;Cluster-65180.4;Cluster-93220.6;Cluster-87359.6;Cluster-93220.7;Cluster-71289.26;Cluster-52354.15;Cluster-93220.0;Cluster-52354.29;Cluster-52354.37;Cluster-65180.7;Cluster-93220.3	17
GO:0043096	purine nucleobase salvage	4/2819 0.14%	28/99184 0.03%	0.00773241085012882	0.0520887133083406	Cluster-87216.6;Cluster-87216.9;Cluster-87216.8;Cluster-87216.16	4
GO:0046083	adenine metabolic process	4/2819 0.14%	28/99184 0.03%	0.00773241085012882	0.0520887133083406	Cluster-87216.6;Cluster-87216.9;Cluster-87216.8;Cluster-87216.16	4
GO:0046084	adenine biosynthetic process	4/2819 0.14%	28/99184 0.03%	0.00773241085012882	0.0520887133083406	Cluster-87216.6;Cluster-87216.9;Cluster-87216.8;Cluster-87216.16	4
GO:0010431	seed maturation	13/2819 0.46%	211/99184 0.21%	0.0077874156149684	0.0523170821395845	Cluster-83231.0;Cluster-88960.2;Cluster-89357.8;Cluster-89357.21;Cluster-80159.2;Cluster-48538.31;Cluster-48538.68;Cluster-89357.13;Cluster-80159.4;Cluster-89357.6;Cluster-80159.8;Cluster-48538.28;Cluster-48538.43	13
GO:0010476	gibberellin mediated signaling pathway	22/2819 0.78%	438/99184 0.44%	0.00795811515121585	0.0533193715131462	Cluster-78158.12;Cluster-33734.1;Cluster-48538.31;Cluster-48538.68;Cluster-78158.7;Cluster-78158.14;Cluster-58756.7;Cluster-48538.66;Cluster-84105.0;Cluster-48633.4;Cluster-81248.4;Cluster-33734.2;Cluster-48633.1;Cluster-58376.13;Cluster-81248.3;Cluster-71333.3;Cluster-66181.2;Cluster-48538.28;Cluster-48538.43;Cluster-81248.2;Cluster-58376.3;Cluster-84105.1	22
GO:0051560	mitochondrial calcium ion homeostasis	5/2819 0.18%	44/99184 0.04%	0.00799795085386545	0.0534418333335107	Cluster-49302.6;Cluster-49302.2;Cluster-49302.4;Cluster-49302.3;Cluster-49302.0	5
GO:0030258	lipid modification	30/2819 1.06%	655/99184 0.66%	0.00808285694775993	0.0538639848749916	Cluster-19472.5;Cluster-19472.6;Cluster-74036.0;Cluster-58836.0;Cluster-64653.4;Cluster-64653.7;Cluster-64691.8;Cluster-80470.38;Cluster-88210.0;Cluster-81650.2;Cluster-88210.5;Cluster-22243.5;Cluster-89882.4;Cluster-53566.10;Cluster-81650.6;Cluster-76566.3;Cluster-25880.16;Cluster-75438.15;Cluster-75438.26;Cluster-76566.2;Cluster-88210.2;Cluster-80470.33;Cluster-64691.6;Cluster-88210.12;Cluster-…	30
GO:0072348	sulfur compound transport	9/2819 0.32%	122/99184 0.12%	0.00827035180030177	0.0549656893108528	Cluster-4877.11;Cluster-4877.10;Cluster-41189.0;Cluster-4877.8;Cluster-4877.9;Cluster-46407.2;Cluster-89999.7;Cluster-49890.2;Cluster-4877.3	9
GO:1901698	response to nitrogen compound	60/2819 2.13%	1529/99184 1.54%	0.00858214144216379	0.0568853706821499	Cluster-89505.0;Cluster-87833.5;Cluster-89505.9;Cluster-83476.10;Cluster-92747.10;Cluster-87567.4;Cluster-47558.6;Cluster-82056.10;Cluster-4088.8;Cluster-82056.9;Cluster-31266.18;Cluster-80776.5;Cluster-31266.14;Cluster-87833.1;Cluster-65180.12;Cluster-21911.18;Cluster-82056.6;Cluster-56130.5;Cluster-91108.7;Cluster-31266.5;Cluster-92747.11;Cluster-88804.19;Cluster-70189.3;Cluster-85775.0;Cluster…	60
GO:0090698	post-embryonic plant morphogenesis	40/2819 1.42%	941/99184 0.95%	0.00863341303439899	0.0570726157660669	Cluster-64118.8;Cluster-78158.12;Cluster-65918.20;Cluster-65918.3;Cluster-46412.12;Cluster-70365.0;Cluster-71545.3;Cluster-80976.1;Cluster-65918.23;Cluster-87807.0;Cluster-42581.6;Cluster-64118.1;Cluster-58847.6;Cluster-78158.7;Cluster-78158.14;Cluster-36504.25;Cluster-36504.29;Cluster-75428.6;Cluster-65918.15;Cluster-92896.4;Cluster-55892.3;Cluster-84706.1;Cluster-54849.0;Cluster-84449.19;Cluste…	40
GO:0046864	isoprenoid transport	5/2819 0.18%	45/99184 0.05%	0.00879117687386166	0.0575021832989527	Cluster-5179.9;Cluster-5179.17;Cluster-5179.7;Cluster-5179.13;Cluster-5179.5	5
GO:0046865	terpenoid transport	5/2819 0.18%	45/99184 0.05%	0.00879117687386166	0.0575021832989527	Cluster-5179.9;Cluster-5179.17;Cluster-5179.7;Cluster-5179.13;Cluster-5179.5	5
GO:0080168	abscisic acid transport	5/2819 0.18%	45/99184 0.05%	0.00879117687386166	0.0575021832989527	Cluster-5179.9;Cluster-5179.17;Cluster-5179.7;Cluster-5179.13;Cluster-5179.5	5
GO:1901162	primary amino compound biosynthetic process	5/2819 0.18%	45/99184 0.05%	0.00879117687386166	0.0575021832989527	Cluster-38971.14;Cluster-38971.19;Cluster-38971.17;Cluster-23037.4;Cluster-38971.0	5
GO:0050826	response to freezing	9/2819 0.32%	124/99184 0.13%	0.00915476871660684	0.0595660673188146	Cluster-88960.2;Cluster-63671.2;Cluster-82267.4;Cluster-23279.2;Cluster-54568.0;Cluster-53414.6;Cluster-82267.3;Cluster-23279.3;Cluster-52354.39	9
GO:0050829	defense response to Gram-negative bacterium	9/2819 0.32%	124/99184 0.13%	0.00915476871660684	0.0595660673188146	Cluster-72730.14;Cluster-72730.3;Cluster-80976.1;Cluster-72730.11;Cluster-36504.25;Cluster-85795.5;Cluster-36504.29;Cluster-72730.2;Cluster-62958.1	9
GO:0021700	developmental maturation	43/2819 1.53%	1035/99184 1.04%	0.00968142493013203	0.0625721661966549	Cluster-8817.5;Cluster-20465.0;Cluster-86128.7;Cluster-83231.0;Cluster-88960.2;Cluster-89357.8;Cluster-86128.2;Cluster-82273.5;Cluster-89357.21;Cluster-41791.28;Cluster-86431.4;Cluster-80159.2;Cluster-79051.0;Cluster-82273.1;Cluster-48538.31;Cluster-79051.6;Cluster-38711.1;Cluster-48538.68;Cluster-8817.11;Cluster-38711.16;Cluster-89357.13;Cluster-87513.0;Cluster-89882.4;Cluster-86128.15;Cluster-8…	43
GO:0006559	L-phenylalanine catabolic process	11/2819 0.39%	170/99184 0.17%	0.00972651706458595	0.0625721661966549	Cluster-40655.45;Cluster-40655.37;Cluster-40655.38;Cluster-40655.49;Cluster-41322.12;Cluster-25763.0;Cluster-40655.65;Cluster-53028.2;Cluster-53028.13;Cluster-40655.11;Cluster-41322.20	11
GO:0044092	negative regulation of molecular function	11/2819 0.39%	170/99184 0.17%	0.00972651706458595	0.0625721661966549	Cluster-66764.8;Cluster-61120.0;Cluster-26834.159;Cluster-63909.0;Cluster-93059.17;Cluster-66825.8;Cluster-92185.0;Cluster-93954.2;Cluster-93059.16;Cluster-15331.1;Cluster-15331.2	11
GO:1902222	erythrose 4-phosphate/phosphoenolpyruvate family amino acid catabolic process	11/2819 0.39%	170/99184 0.17%	0.00972651706458595	0.0625721661966549	Cluster-40655.45;Cluster-40655.37;Cluster-40655.38;Cluster-40655.49;Cluster-41322.12;Cluster-25763.0;Cluster-40655.65;Cluster-53028.2;Cluster-53028.13;Cluster-40655.11;Cluster-41322.20	11
GO:0090697	post-embryonic plant organ morphogenesis	28/2819 0.99%	609/99184 0.61%	0.00974298352235127	0.0625721661966549	Cluster-78158.12;Cluster-65918.20;Cluster-65918.3;Cluster-46412.12;Cluster-70365.0;Cluster-71545.3;Cluster-80976.1;Cluster-65918.23;Cluster-42581.6;Cluster-58847.6;Cluster-78158.7;Cluster-78158.14;Cluster-36504.25;Cluster-36504.29;Cluster-65918.15;Cluster-55892.3;Cluster-84449.19;Cluster-59286.0;Cluster-92628.0;Cluster-46945.0;Cluster-84449.7;Cluster-82033.1;Cluster-58847.7;Cluster-92117.2;Cluste…	28
GO:1901600	strigolactone metabolic process	4/2819 0.14%	30/99184 0.03%	0.00989632765497046	0.0632293717955458	Cluster-63917.3;Cluster-63917.4;Cluster-63917.2;Cluster-63917.0	4
GO:1901601	strigolactone biosynthetic process	4/2819 0.14%	30/99184 0.03%	0.00989632765497046	0.0632293717955458	Cluster-63917.3;Cluster-63917.4;Cluster-63917.2;Cluster-63917.0	4
GO:0006515	protein quality control for misfolded or incompletely synthesized proteins	11/2819 0.39%	171/99184 0.17%	0.0101357992300535	0.0645929210573334	Cluster-90963.3;Cluster-90963.6;Cluster-65803.0;Cluster-90963.5;Cluster-90963.1;Cluster-40408.8;Cluster-90963.0;Cluster-16540.0;Cluster-40408.1;Cluster-76642.7;Cluster-76642.10	11
GO:0006108	malate metabolic process	11/2819 0.39%	172/99184 0.17%	0.010558174497209	0.0669717358170152	Cluster-36699.2;Cluster-36699.0;Cluster-91003.0;Cluster-88231.8;Cluster-51097.9;Cluster-51097.14;Cluster-36699.1;Cluster-51097.16;Cluster-61771.0;Cluster-91094.1;Cluster-59364.0	11
GO:0015748	organophosphate ester transport	21/2819 0.74%	423/99184 0.43%	0.0105631096024417	0.0669717358170152	Cluster-73383.5;Cluster-60909.9;Cluster-35200.1;Cluster-69031.0;Cluster-89999.7;Cluster-67747.0;Cluster-60909.5;Cluster-7782.33;Cluster-88563.9;Cluster-6312.4;Cluster-7782.412;Cluster-7782.71;Cluster-7782.69;Cluster-88563.10;Cluster-7782.416;Cluster-7782.414;Cluster-60909.1;Cluster-7782.70;Cluster-7782.17;Cluster-78641.1;Cluster-60686.0	21
GO:0072507	divalent inorganic cation homeostasis	19/2819 0.67%	372/99184 0.38%	0.0110098791299193	0.0696262509261991	Cluster-49302.6;Cluster-55102.6;Cluster-49302.2;Cluster-49302.4;Cluster-59471.18;Cluster-63006.1;Cluster-55102.5;Cluster-64750.9;Cluster-59471.21;Cluster-75319.1;Cluster-64750.5;Cluster-49302.3;Cluster-59471.15;Cluster-90583.1;Cluster-59471.24;Cluster-49302.0;Cluster-64750.6;Cluster-55102.2;Cluster-85997.4	19
GO:1901348	positive regulation of secondary cell wall biogenesis	4/2819 0.14%	31/99184 0.03%	0.0111113030253538	0.0698590924364647	Cluster-81263.31;Cluster-81263.30;Cluster-81263.43;Cluster-91844.4	4
GO:1903340	positive regulation of cell wall organization or biogenesis	4/2819 0.14%	31/99184 0.03%	0.0111113030253538	0.0698590924364647	Cluster-81263.31;Cluster-81263.30;Cluster-81263.43;Cluster-91844.4	4
GO:0071446	cellular response to salicylic acid stimulus	25/2819 0.89%	533/99184 0.54%	0.0111312390126678	0.0698590924364647	Cluster-86940.7;Cluster-86940.0;Cluster-93621.2;Cluster-93076.2;Cluster-93076.1;Cluster-86940.5;Cluster-34591.13;Cluster-34591.8;Cluster-86940.1;Cluster-86940.4;Cluster-85044.0;Cluster-93076.0;Cluster-16644.1;Cluster-73228.8;Cluster-42316.0;Cluster-77030.4;Cluster-93621.0;Cluster-34591.5;Cluster-93621.5;Cluster-79887.3;Cluster-78621.3;Cluster-61477.2;Cluster-92203.10;Cluster-55537.12;Cluster-2734…	25
GO:0031647	regulation of protein stability	19/2819 0.67%	374/99184 0.38%	0.0115985164770958	0.0726078847139404	Cluster-10367.90;Cluster-65803.0;Cluster-10367.78;Cluster-10367.79;Cluster-10367.25;Cluster-47761.1;Cluster-10367.97;Cluster-87123.5;Cluster-11295.0;Cluster-10367.21;Cluster-10367.46;Cluster-68439.2;Cluster-47761.2;Cluster-47761.0;Cluster-11778.0;Cluster-10367.103;Cluster-10367.83;Cluster-30362.15;Cluster-76642.10	19
GO:0006874	cellular calcium ion homeostasis	14/2819 0.5%	247/99184 0.25%	0.0117883908617741	0.0736106321066451	Cluster-49302.6;Cluster-55102.6;Cluster-49302.2;Cluster-49302.4;Cluster-59471.18;Cluster-63006.1;Cluster-55102.5;Cluster-59471.21;Cluster-75319.1;Cluster-49302.3;Cluster-59471.15;Cluster-59471.24;Cluster-49302.0;Cluster-55102.2	14
GO:0009081	branched-chain amino acid metabolic process	15/2819 0.53%	272/99184 0.27%	0.0118241730339801	0.0736485551538608	Cluster-78568.5;Cluster-85189.5;Cluster-83621.1;Cluster-78568.2;Cluster-25559.0;Cluster-90312.6;Cluster-85189.0;Cluster-89468.2;Cluster-90312.9;Cluster-88843.7;Cluster-90312.4;Cluster-25559.5;Cluster-85754.8;Cluster-87875.1;Cluster-85189.1	15
GO:0007267	cell-cell signaling	8/2819 0.28%	108/99184 0.11%	0.012122012965292	0.0753144615061625	Cluster-21159.18;Cluster-21159.15;Cluster-93220.6;Cluster-21159.10;Cluster-21159.13;Cluster-93220.7;Cluster-93220.0;Cluster-93220.3	8
GO:0015851	nucleobase transport	7/2819 0.25%	88/99184 0.09%	0.0128027685920535	0.0789504063176632	Cluster-73383.4;Cluster-73383.5;Cluster-83891.5;Cluster-72403.0;Cluster-79879.7;Cluster-79879.8;Cluster-29864.3	7
GO:0110095	cellular detoxification of aldehyde	7/2819 0.25%	88/99184 0.09%	0.0128027685920535	0.0789504063176632	Cluster-70646.6;Cluster-70646.10;Cluster-70646.9;Cluster-70646.8;Cluster-70646.2;Cluster-70646.3;Cluster-70646.13	7
GO:0110096	cellular response to aldehyde	7/2819 0.25%	88/99184 0.09%	0.0128027685920535	0.0789504063176632	Cluster-70646.6;Cluster-70646.10;Cluster-70646.9;Cluster-70646.8;Cluster-70646.2;Cluster-70646.3;Cluster-70646.13	7
GO:0000097	sulfur amino acid biosynthetic process	18/2819 0.64%	352/99184 0.35%	0.0129277346188021	0.0795232112159065	Cluster-77080.5;Cluster-86128.7;Cluster-40928.1;Cluster-86128.2;Cluster-88037.2;Cluster-88037.7;Cluster-88037.0;Cluster-72961.0;Cluster-86128.15;Cluster-86128.9;Cluster-40928.10;Cluster-40928.9;Cluster-62955.2;Cluster-26329.8;Cluster-81360.63;Cluster-88037.6;Cluster-58616.0;Cluster-85754.8	18
GO:0009686	gibberellin biosynthetic process	10/2819 0.35%	154/99184 0.16%	0.0130171998444432	0.0798149167302676	Cluster-86751.0;Cluster-33734.1;Cluster-16988.5;Cluster-16988.4;Cluster-50615.2;Cluster-16988.1;Cluster-48633.4;Cluster-33734.2;Cluster-48633.1;Cluster-78501.5	10
GO:0098656	anion transmembrane transport	33/2819 1.17%	765/99184 0.77%	0.0130395487195475	0.0798149167302676	Cluster-77066.5;Cluster-77066.4;Cluster-60909.9;Cluster-35200.1;Cluster-59712.3;Cluster-69510.3;Cluster-17770.8;Cluster-89999.7;Cluster-67747.0;Cluster-60909.5;Cluster-74675.2;Cluster-7782.33;Cluster-70189.3;Cluster-88563.9;Cluster-6312.4;Cluster-7782.412;Cluster-18132.5;Cluster-7782.71;Cluster-66825.8;Cluster-7782.69;Cluster-88563.10;Cluster-78765.2;Cluster-7782.416;Cluster-87306.10;Cluster-7782…	33
GO:0007031	peroxisome organization	16/2819 0.57%	302/99184 0.3%	0.013564689763829	0.0822121731328788	Cluster-90963.3;Cluster-90963.6;Cluster-64691.8;Cluster-90963.5;Cluster-90963.1;Cluster-81650.2;Cluster-8134.2;Cluster-14644.1;Cluster-81650.6;Cluster-25880.16;Cluster-75438.15;Cluster-75438.26;Cluster-90963.0;Cluster-64691.6;Cluster-16540.0;Cluster-75438.19	16
GO:0009313	oligosaccharide catabolic process	10/2819 0.35%	155/99184 0.16%	0.0135712551426575	0.0822121731328788	Cluster-52133.7;Cluster-85788.5;Cluster-52133.2;Cluster-69939.0;Cluster-60697.0;Cluster-73142.0;Cluster-88344.5;Cluster-46070.1;Cluster-88344.10;Cluster-88344.4	10
GO:0009625	response to insect	10/2819 0.35%	155/99184 0.16%	0.0135712551426575	0.0822121731328788	Cluster-83476.10;Cluster-93076.2;Cluster-63671.2;Cluster-93076.1;Cluster-80479.4;Cluster-92926.1;Cluster-80479.5;Cluster-93076.0;Cluster-55516.0;Cluster-55516.1	10
GO:0009759	indole glucosinolate biosynthetic process	3/2819 0.11%	18/99184 0.02%	0.0135970112886165	0.0822121731328788	Cluster-93076.2;Cluster-93076.1;Cluster-93076.0	3
GO:0072488	ammonium transmembrane transport	3/2819 0.11%	18/99184 0.02%	0.0135970112886165	0.0822121731328788	Cluster-86501.0;Cluster-16218.4;Cluster-16218.6	3
GO:0010558	negative regulation of macromolecule biosynthetic process	72/2819 2.55%	1936/99184 1.95%	0.0139338859777163	0.0840440470529411	Cluster-45274.4;Cluster-33177.1;Cluster-71812.3;Cluster-64533.1;Cluster-93995.5;Cluster-56230.7;Cluster-78651.2;Cluster-93076.2;Cluster-71812.5;Cluster-33734.1;Cluster-82273.5;Cluster-56230.9;Cluster-60431.0;Cluster-93076.1;Cluster-77675.31;Cluster-82700.4;Cluster-56230.8;Cluster-37005.21;Cluster-77675.28;Cluster-80833.0;Cluster-63720.3;Cluster-77253.3;Cluster-82273.1;Cluster-93610.7;Cluster-6453…	72
GO:0055074	calcium ion homeostasis	14/2819 0.5%	253/99184 0.26%	0.0142707346282132	0.0858668717071373	Cluster-49302.6;Cluster-55102.6;Cluster-49302.2;Cluster-49302.4;Cluster-59471.18;Cluster-63006.1;Cluster-55102.5;Cluster-59471.21;Cluster-75319.1;Cluster-49302.3;Cluster-59471.15;Cluster-59471.24;Cluster-49302.0;Cluster-55102.2	14
GO:0000305	response to oxygen radical	7/2819 0.25%	90/99184 0.09%	0.0143575150217409	0.0861798540893361	Cluster-46412.12;Cluster-93059.17;Cluster-84449.19;Cluster-92628.0;Cluster-84449.7;Cluster-93059.16;Cluster-84449.4	7
GO:0072525	pyridine-containing compound biosynthetic process	11/2819 0.39%	180/99184 0.18%	0.0144399432495969	0.0864652640477069	Cluster-82750.4;Cluster-82750.3;Cluster-86052.5;Cluster-73852.1;Cluster-82117.5;Cluster-82750.0;Cluster-82117.0;Cluster-82117.1;Cluster-82117.6;Cluster-73852.0;Cluster-82750.5	11
GO:0006144	purine nucleobase metabolic process	9/2819 0.32%	134/99184 0.14%	0.0146864673063617	0.0874528381106324	Cluster-87216.6;Cluster-84332.14;Cluster-87216.9;Cluster-84332.4;Cluster-87216.8;Cluster-45897.1;Cluster-84332.1;Cluster-87216.16;Cluster-45897.4	9
GO:0010200	response to chitin	9/2819 0.32%	134/99184 0.14%	0.0146864673063617	0.0874528381106324	Cluster-47558.6;Cluster-4088.8;Cluster-56130.5;Cluster-85775.0;Cluster-47558.0;Cluster-56130.2;Cluster-47558.2;Cluster-12035.0;Cluster-62783.9	9
GO:1901160	primary amino compound metabolic process	5/2819 0.18%	51/99184 0.05%	0.0147107033046122	0.0874528381106324	Cluster-38971.14;Cluster-38971.19;Cluster-38971.17;Cluster-23037.4;Cluster-38971.0	5
GO:0010371	regulation of gibberellin biosynthetic process	4/2819 0.14%	34/99184 0.03%	0.0153170678592595	0.0903917691192606	Cluster-33734.1;Cluster-48633.4;Cluster-33734.2;Cluster-48633.1	4
GO:0033481	galacturonate biosynthetic process	4/2819 0.14%	34/99184 0.03%	0.0153170678592595	0.0903917691192606	Cluster-72730.14;Cluster-72730.3;Cluster-72730.11;Cluster-72730.2	4
GO:0140021	mitochondrial ADP transmembrane transport	9/2819 0.32%	135/99184 0.14%	0.0153509216616413	0.0903917691192606	Cluster-7782.33;Cluster-7782.412;Cluster-7782.71;Cluster-7782.69;Cluster-7782.416;Cluster-7782.414;Cluster-7782.70;Cluster-7782.17;Cluster-60686.0	9
GO:1990544	mitochondrial ATP transmembrane transport	9/2819 0.32%	135/99184 0.14%	0.0153509216616413	0.0903917691192606	Cluster-7782.33;Cluster-7782.412;Cluster-7782.71;Cluster-7782.69;Cluster-7782.416;Cluster-7782.414;Cluster-7782.70;Cluster-7782.17;Cluster-60686.0	9
GO:0042908	xenobiotic transport	11/2819 0.39%	182/99184 0.18%	0.0155596415634786	0.0909725269713759	Cluster-46514.6;Cluster-82222.4;Cluster-32096.0;Cluster-87095.0;Cluster-63987.0;Cluster-81239.1;Cluster-46514.7;Cluster-13588.3;Cluster-90574.0;Cluster-46514.8;Cluster-19084.1	11
GO:0046618	xenobiotic export from cell	11/2819 0.39%	182/99184 0.18%	0.0155596415634786	0.0909725269713759	Cluster-46514.6;Cluster-82222.4;Cluster-32096.0;Cluster-87095.0;Cluster-63987.0;Cluster-81239.1;Cluster-46514.7;Cluster-13588.3;Cluster-90574.0;Cluster-46514.8;Cluster-19084.1	11
GO:1990961	xenobiotic detoxification by transmembrane export across the plasma membrane	11/2819 0.39%	182/99184 0.18%	0.0155596415634786	0.0909725269713759	Cluster-46514.6;Cluster-82222.4;Cluster-32096.0;Cluster-87095.0;Cluster-63987.0;Cluster-81239.1;Cluster-46514.7;Cluster-13588.3;Cluster-90574.0;Cluster-46514.8;Cluster-19084.1	11
GO:0001731	formation of translation preinitiation complex	6/2819 0.21%	71/99184 0.07%	0.0156173729619	0.091095217817765	Cluster-56244.11;Cluster-56244.9;Cluster-56244.5;Cluster-56244.3;Cluster-37314.0;Cluster-56244.16	6
GO:0042343	indole glucosinolate metabolic process	3/2819 0.11%	19/99184 0.02%	0.0158103136746174	0.0916340765275037	Cluster-93076.2;Cluster-93076.1;Cluster-93076.0	3
GO:0044211	CTP salvage	3/2819 0.11%	19/99184 0.02%	0.0158103136746174	0.0916340765275037	Cluster-85134.8;Cluster-85134.5;Cluster-85134.4	3
GO:0010581	regulation of starch biosynthetic process	5/2819 0.18%	52/99184 0.05%	0.015904358435481	0.0916340765275037	Cluster-77675.31;Cluster-77675.28;Cluster-77675.4;Cluster-77675.33;Cluster-77675.3	5
GO:0042440	pigment metabolic process	37/2819 1.31%	893/99184 0.9%	0.0160125263159939	0.0916340765275037	Cluster-64568.0;Cluster-77095.10;Cluster-80186.1;Cluster-77095.3;Cluster-55040.13;Cluster-80849.4;Cluster-80186.3;Cluster-54459.9;Cluster-57675.3;Cluster-84283.0;Cluster-80186.5;Cluster-57675.2;Cluster-49270.8;Cluster-80861.8;Cluster-54459.2;Cluster-22563.5;Cluster-77095.9;Cluster-80186.4;Cluster-58342.0;Cluster-54459.7;Cluster-77095.4;Cluster-46172.14;Cluster-54459.15;Cluster-67613.5;Cluster-801…	37
GO:0003013	circulatory system process	7/2819 0.25%	92/99184 0.09%	0.0160424321149401	0.0916340765275037	Cluster-4877.11;Cluster-4877.10;Cluster-41189.0;Cluster-4877.8;Cluster-4877.9;Cluster-46407.2;Cluster-4877.3	7
GO:0003018	vascular process in circulatory system	7/2819 0.25%	92/99184 0.09%	0.0160424321149401	0.0916340765275037	Cluster-4877.11;Cluster-4877.10;Cluster-41189.0;Cluster-4877.8;Cluster-4877.9;Cluster-46407.2;Cluster-4877.3	7
GO:0010232	vascular transport	7/2819 0.25%	92/99184 0.09%	0.0160424321149401	0.0916340765275037	Cluster-4877.11;Cluster-4877.10;Cluster-41189.0;Cluster-4877.8;Cluster-4877.9;Cluster-46407.2;Cluster-4877.3	7
GO:0010233	phloem transport	7/2819 0.25%	92/99184 0.09%	0.0160424321149401	0.0916340765275037	Cluster-4877.11;Cluster-4877.10;Cluster-41189.0;Cluster-4877.8;Cluster-4877.9;Cluster-46407.2;Cluster-4877.3	7
GO:0046513	ceramide biosynthetic process	7/2819 0.25%	92/99184 0.09%	0.0160424321149401	0.0916340765275037	Cluster-61074.4;Cluster-15202.7;Cluster-15202.8;Cluster-15202.4;Cluster-79122.0;Cluster-84553.0;Cluster-15202.6	7
GO:0015850	organic hydroxy compound transport	7/2819 0.25%	93/99184 0.09%	0.0169353491132529	0.0965120240270203	Cluster-86880.5;Cluster-5179.9;Cluster-5179.17;Cluster-5179.7;Cluster-86880.3;Cluster-5179.13;Cluster-5179.5	7
GO:0072503	cellular divalent inorganic cation homeostasis	16/2819 0.57%	311/99184 0.31%	0.017401994504565	0.0989439091211391	Cluster-49302.6;Cluster-55102.6;Cluster-49302.2;Cluster-49302.4;Cluster-59471.18;Cluster-63006.1;Cluster-55102.5;Cluster-59471.21;Cluster-75319.1;Cluster-49302.3;Cluster-59471.15;Cluster-90583.1;Cluster-59471.24;Cluster-49302.0;Cluster-55102.2;Cluster-85997.4	16
GO:0003008	system process	7/2819 0.25%	94/99184 0.09%	0.0178627599070572	0.101331308488775	Cluster-4877.11;Cluster-4877.10;Cluster-41189.0;Cluster-4877.8;Cluster-4877.9;Cluster-46407.2;Cluster-4877.3	7
GO:0072593	reactive oxygen species metabolic process	46/2819 1.63%	1167/99184 1.18%	0.0179566734936873	0.101631492216554	Cluster-74327.5;Cluster-76660.9;Cluster-46412.12;Cluster-84234.2;Cluster-58202.10;Cluster-74327.0;Cluster-91522.1;Cluster-74327.1;Cluster-68886.2;Cluster-55752.7;Cluster-84234.4;Cluster-55752.11;Cluster-31266.18;Cluster-25523.2;Cluster-72079.25;Cluster-80776.5;Cluster-31266.14;Cluster-68886.6;Cluster-49869.0;Cluster-72079.26;Cluster-91522.0;Cluster-31266.5;Cluster-78322.2;Cluster-69678.0;Cluster-…	46
GO:0010325	raffinose family oligosaccharide biosynthetic process	3/2819 0.11%	20/99184 0.02%	0.0182137588893292	0.102617973378743	Cluster-78158.12;Cluster-78158.7;Cluster-78158.14	3
GO:0050687	negative regulation of defense response to virus	3/2819 0.11%	20/99184 0.02%	0.0182137588893292	0.102617973378743	Cluster-59688.1;Cluster-59688.2;Cluster-59688.4	3
GO:0031327	negative regulation of cellular biosynthetic process	73/2819 2.59%	1994/99184 2.01%	0.0183698532798703	0.103262735330609	Cluster-45274.4;Cluster-33177.1;Cluster-71812.3;Cluster-64533.1;Cluster-93995.5;Cluster-56230.7;Cluster-78651.2;Cluster-93076.2;Cluster-71812.5;Cluster-33734.1;Cluster-82273.5;Cluster-56230.9;Cluster-60431.0;Cluster-93076.1;Cluster-77675.31;Cluster-82700.4;Cluster-56230.8;Cluster-37005.21;Cluster-77675.28;Cluster-80833.0;Cluster-63720.3;Cluster-77253.3;Cluster-82273.1;Cluster-93610.7;Cluster-6453…	73
GO:0035265	organ growth	9/2819 0.32%	140/99184 0.14%	0.0190081663248649	0.106609150043756	Cluster-4401.3;Cluster-21201.9;Cluster-21201.8;Cluster-36771.0;Cluster-21201.5;Cluster-21201.4;Cluster-38514.1;Cluster-38514.4;Cluster-21201.2	9
GO:0071370	cellular response to gibberellin stimulus	22/2819 0.78%	477/99184 0.48%	0.0194513260884806	0.108848391361949	Cluster-78158.12;Cluster-33734.1;Cluster-48538.31;Cluster-48538.68;Cluster-78158.7;Cluster-78158.14;Cluster-58756.7;Cluster-48538.66;Cluster-84105.0;Cluster-48633.4;Cluster-81248.4;Cluster-33734.2;Cluster-48633.1;Cluster-58376.13;Cluster-81248.3;Cluster-71333.3;Cluster-66181.2;Cluster-48538.28;Cluster-48538.43;Cluster-81248.2;Cluster-58376.3;Cluster-84105.1	22
GO:0010311	lateral root formation	13/2819 0.46%	238/99184 0.24%	0.0195290564808175	0.108996148896515	Cluster-65918.20;Cluster-65918.3;Cluster-71545.3;Cluster-65918.23;Cluster-42581.6;Cluster-58847.6;Cluster-65918.15;Cluster-55892.3;Cluster-46945.0;Cluster-58847.7;Cluster-42581.3;Cluster-58847.16;Cluster-35466.0	13
GO:0031408	oxylipin biosynthetic process	12/2819 0.43%	213/99184 0.21%	0.0195656660988098	0.108996148896515	Cluster-43070.0;Cluster-58836.0;Cluster-81650.2;Cluster-43070.1;Cluster-82534.3;Cluster-53566.10;Cluster-81650.6;Cluster-19862.8;Cluster-19862.13;Cluster-19862.20;Cluster-19862.15;Cluster-19862.2	12
GO:0046942	carboxylic acid transport	21/2819 0.74%	451/99184 0.45%	0.0200869024053294	0.111648948571327	Cluster-76885.3;Cluster-76885.1;Cluster-77066.5;Cluster-77066.4;Cluster-85835.3;Cluster-85835.2;Cluster-5179.9;Cluster-67747.0;Cluster-74675.2;Cluster-88563.9;Cluster-5179.17;Cluster-76885.4;Cluster-5179.7;Cluster-66825.8;Cluster-88563.10;Cluster-74490.3;Cluster-87306.10;Cluster-72687.19;Cluster-57045.0;Cluster-5179.13;Cluster-5179.5	21
GO:0015812	gamma-aminobutyric acid transport	4/2819 0.14%	37/99184 0.04%	0.020406457806212	0.113171384567337	Cluster-76885.3;Cluster-76885.1;Cluster-76885.4;Cluster-74490.3	4
GO:0005983	starch catabolic process	9/2819 0.32%	142/99184 0.14%	0.0206344786859682	0.114180519335971	Cluster-84209.9;Cluster-84209.15;Cluster-84209.1;Cluster-84209.13;Cluster-84209.7;Cluster-84209.2;Cluster-88344.5;Cluster-88344.10;Cluster-88344.4	9
GO:0006021	inositol biosynthetic process	3/2819 0.11%	21/99184 0.02%	0.0208084184605339	0.114886568738672	Cluster-83801.1;Cluster-83801.2;Cluster-83801.4	3
GO:0019344	cysteine biosynthetic process	10/2819 0.35%	166/99184 0.17%	0.0208879753913798	0.115069535544957	Cluster-77080.5;Cluster-86128.7;Cluster-40928.1;Cluster-86128.2;Cluster-86128.15;Cluster-86128.9;Cluster-40928.10;Cluster-40928.9;Cluster-62955.2;Cluster-81360.63	10
GO:0055076	transition metal ion homeostasis	22/2819 0.78%	481/99184 0.48%	0.0211317544783621	0.116154366633835	Cluster-4189.8;Cluster-4189.3;Cluster-4189.6;Cluster-68448.3;Cluster-84027.4;Cluster-4189.9;Cluster-85797.11;Cluster-85797.6;Cluster-50803.1;Cluster-64750.9;Cluster-50803.4;Cluster-64750.5;Cluster-4189.10;Cluster-90583.1;Cluster-4189.5;Cluster-4189.2;Cluster-85266.5;Cluster-64750.6;Cluster-85266.3;Cluster-84216.0;Cluster-20659.29;Cluster-85997.4	22
GO:0006809	nitric oxide biosynthetic process	5/2819 0.18%	56/99184 0.06%	0.0213185560095246	0.116406828959496	Cluster-46412.12;Cluster-84449.19;Cluster-92628.0;Cluster-84449.7;Cluster-84449.4	5
GO:0008655	pyrimidine-containing compound salvage	5/2819 0.18%	56/99184 0.06%	0.0213185560095246	0.116406828959496	Cluster-79879.7;Cluster-79879.8;Cluster-85134.8;Cluster-85134.5;Cluster-85134.4	5
GO:0046209	nitric oxide metabolic process	5/2819 0.18%	56/99184 0.06%	0.0213185560095246	0.116406828959496	Cluster-46412.12;Cluster-84449.19;Cluster-92628.0;Cluster-84449.7;Cluster-84449.4	5
GO:0045892	negative regulation of DNA-templated transcription	49/2819 1.74%	1271/99184 1.28%	0.0213763883436592	0.116466080667981	Cluster-45274.4;Cluster-71812.3;Cluster-64533.1;Cluster-93995.5;Cluster-56230.7;Cluster-93076.2;Cluster-71812.5;Cluster-33734.1;Cluster-82273.5;Cluster-56230.9;Cluster-93076.1;Cluster-77675.31;Cluster-82700.4;Cluster-56230.8;Cluster-77675.28;Cluster-80833.0;Cluster-63720.3;Cluster-82273.1;Cluster-64533.2;Cluster-23561.49;Cluster-93076.0;Cluster-93995.13;Cluster-82700.1;Cluster-22334.8;Cluster-776…	49
GO:0009718	anthocyanin-containing compound biosynthetic process	11/2819 0.39%	192/99184 0.19%	0.022157129609349	0.119955141345489	Cluster-77095.10;Cluster-77095.3;Cluster-80849.4;Cluster-84283.0;Cluster-77095.9;Cluster-77095.4;Cluster-67613.5;Cluster-78322.2;Cluster-35610.1;Cluster-77095.5;Cluster-83299.2	11
GO:0006063	uronic acid metabolic process	4/2819 0.14%	38/99184 0.04%	0.022307107769371	0.119955141345489	Cluster-72730.14;Cluster-72730.3;Cluster-72730.11;Cluster-72730.2	4
GO:0019586	galacturonate metabolic process	4/2819 0.14%	38/99184 0.04%	0.022307107769371	0.119955141345489	Cluster-72730.14;Cluster-72730.3;Cluster-72730.11;Cluster-72730.2	4
GO:0032468	Golgi calcium ion homeostasis	4/2819 0.14%	38/99184 0.04%	0.022307107769371	0.119955141345489	Cluster-59471.18;Cluster-59471.21;Cluster-59471.15;Cluster-59471.24	4
GO:0032472	Golgi calcium ion transport	4/2819 0.14%	38/99184 0.04%	0.022307107769371	0.119955141345489	Cluster-59471.18;Cluster-59471.21;Cluster-59471.15;Cluster-59471.24	4
GO:0071421	manganese ion transmembrane transport	4/2819 0.14%	38/99184 0.04%	0.022307107769371	0.119955141345489	Cluster-59471.18;Cluster-59471.21;Cluster-59471.15;Cluster-59471.24	4
GO:0051262	protein tetramerization	7/2819 0.25%	99/99184 0.1%	0.023038669347884	0.123620911933776	Cluster-75492.28;Cluster-40928.1;Cluster-75492.6;Cluster-40928.10;Cluster-89727.4;Cluster-40928.9;Cluster-75492.29	7
GO:0007112	male meiosis cytokinesis	3/2819 0.11%	22/99184 0.02%	0.0235947617219711	0.125787987760788	Cluster-70591.4;Cluster-55892.3;Cluster-35466.0	3
GO:0019343	cysteine biosynthetic process via cystathionine	3/2819 0.11%	22/99184 0.02%	0.0235947617219711	0.125787987760788	Cluster-40928.1;Cluster-40928.10;Cluster-40928.9	3
GO:0033206	meiotic cytokinesis	3/2819 0.11%	22/99184 0.02%	0.0235947617219711	0.125787987760788	Cluster-70591.4;Cluster-55892.3;Cluster-35466.0	3
GO:0033356	UDP-L-arabinose metabolic process	6/2819 0.21%	78/99184 0.08%	0.0237439245285177	0.126311564176385	Cluster-87199.13;Cluster-87199.4;Cluster-76607.14;Cluster-76607.17;Cluster-87199.5;Cluster-76607.15	6
GO:0006040	amino sugar metabolic process	12/2819 0.43%	220/99184 0.22%	0.024415777677438	0.129607522189226	Cluster-87294.2;Cluster-77453.6;Cluster-87917.0;Cluster-89328.15;Cluster-89328.0;Cluster-59945.0;Cluster-55382.1;Cluster-89258.0;Cluster-85132.0;Cluster-77453.0;Cluster-77453.1;Cluster-44009.1	12
GO:0005984	disaccharide metabolic process	22/2819 0.78%	491/99184 0.5%	0.0258248910384126	0.136794668556036	Cluster-52552.9;Cluster-51931.10;Cluster-51931.11;Cluster-73408.4;Cluster-51931.6;Cluster-69939.0;Cluster-74285.2;Cluster-51931.4;Cluster-64843.13;Cluster-51931.0;Cluster-85299.3;Cluster-78322.2;Cluster-52552.4;Cluster-45461.13;Cluster-85812.2;Cluster-77451.1;Cluster-88344.5;Cluster-51931.5;Cluster-52552.0;Cluster-46070.1;Cluster-88344.10;Cluster-88344.4	22
GO:1990748	cellular detoxification	10/2819 0.35%	172/99184 0.17%	0.0259168336453741	0.136988977839835	Cluster-70646.6;Cluster-70646.10;Cluster-70646.9;Cluster-70646.8;Cluster-70646.2;Cluster-70646.3;Cluster-70646.13;Cluster-93059.17;Cluster-93059.16;Cluster-71499.0	10
GO:0016998	cell wall macromolecule catabolic process	13/2819 0.46%	248/99184 0.25%	0.0262235887934711	0.138263237361369	Cluster-80315.9;Cluster-89328.15;Cluster-89328.0;Cluster-55382.1;Cluster-80539.6;Cluster-87449.2;Cluster-85132.0;Cluster-81032.0;Cluster-71855.15;Cluster-58802.2;Cluster-71855.10;Cluster-44009.1;Cluster-45301.0	13
GO:0006875	cellular metal ion homeostasis	23/2819 0.82%	520/99184 0.52%	0.0262694573607119	0.138263237361369	Cluster-49302.6;Cluster-88960.2;Cluster-68448.3;Cluster-84027.4;Cluster-85797.11;Cluster-55102.6;Cluster-49302.2;Cluster-49302.4;Cluster-85797.6;Cluster-59471.18;Cluster-63006.1;Cluster-55102.5;Cluster-59471.21;Cluster-75319.1;Cluster-49302.3;Cluster-59471.15;Cluster-90583.1;Cluster-59471.24;Cluster-93954.2;Cluster-49302.0;Cluster-84216.0;Cluster-55102.2;Cluster-85997.4	23
GO:0006552	leucine catabolic process	4/2819 0.14%	40/99184 0.04%	0.0264224645919007	0.13871265732543	Cluster-85189.5;Cluster-85189.0;Cluster-89468.2;Cluster-85189.1	4
GO:0010243	response to organonitrogen compound	47/2819 1.67%	1228/99184 1.24%	0.0264667555122745	0.13871265732543	Cluster-89505.0;Cluster-87833.5;Cluster-89505.9;Cluster-83476.10;Cluster-87567.4;Cluster-47558.6;Cluster-4088.8;Cluster-31266.18;Cluster-80776.5;Cluster-31266.14;Cluster-87833.1;Cluster-65180.12;Cluster-21911.18;Cluster-56130.5;Cluster-31266.5;Cluster-88804.19;Cluster-85775.0;Cluster-31266.7;Cluster-47027.0;Cluster-47558.0;Cluster-51073.8;Cluster-87359.3;Cluster-66825.8;Cluster-52354.14;Cluster-8…	47
GO:0006555	methionine metabolic process	12/2819 0.43%	223/99184 0.22%	0.026743763534835	0.139868754858346	Cluster-40928.1;Cluster-88037.2;Cluster-88037.7;Cluster-88037.0;Cluster-67495.0;Cluster-72961.0;Cluster-40928.10;Cluster-40928.9;Cluster-26329.8;Cluster-88037.6;Cluster-58616.0;Cluster-85754.8	12
GO:0042537	benzene-containing compound metabolic process	21/2819 0.74%	466/99184 0.47%	0.0273920683575716	0.142957763070358	Cluster-93485.2;Cluster-40655.45;Cluster-86940.7;Cluster-86940.0;Cluster-93485.3;Cluster-81017.6;Cluster-44097.10;Cluster-40655.37;Cluster-86940.5;Cluster-28372.25;Cluster-81650.2;Cluster-86940.1;Cluster-86940.4;Cluster-93485.0;Cluster-40655.38;Cluster-70668.5;Cluster-40655.49;Cluster-81650.6;Cluster-40655.65;Cluster-40655.11;Cluster-92827.3	21
GO:0015802	basic amino acid transport	5/2819 0.18%	60/99184 0.06%	0.0278081922433103	0.144267452990581	Cluster-56458.61;Cluster-56458.27;Cluster-56458.26;Cluster-56458.52;Cluster-56458.68	5
GO:0062014	negative regulation of small molecule metabolic process	5/2819 0.18%	60/99184 0.06%	0.0278081922433103	0.144267452990581	Cluster-33734.1;Cluster-67495.0;Cluster-48633.4;Cluster-33734.2;Cluster-48633.1	5
GO:0016137	glycoside metabolic process	7/2819 0.25%	103/99184 0.1%	0.0278604515422	0.144267452990581	Cluster-13424.18;Cluster-70290.0;Cluster-56938.6;Cluster-13424.14;Cluster-91737.4;Cluster-55075.2;Cluster-75060.1	7
GO:0005982	starch metabolic process	20/2819 0.71%	439/99184 0.44%	0.0278758007190353	0.144267452990581	Cluster-37718.1;Cluster-84209.9;Cluster-84209.15;Cluster-79579.6;Cluster-77675.31;Cluster-15538.9;Cluster-15538.7;Cluster-77675.28;Cluster-84209.1;Cluster-84209.13;Cluster-77675.4;Cluster-77675.33;Cluster-15538.12;Cluster-77675.3;Cluster-15538.11;Cluster-84209.7;Cluster-84209.2;Cluster-88344.5;Cluster-88344.10;Cluster-88344.4	20
GO:0016042	lipid catabolic process	52/2819 1.84%	1387/99184 1.4%	0.0284695153425264	0.146990748934699	Cluster-19472.5;Cluster-19472.6;Cluster-84688.4;Cluster-42945.25;Cluster-64691.8;Cluster-80470.38;Cluster-13393.2;Cluster-53191.6;Cluster-16988.5;Cluster-52093.3;Cluster-53191.2;Cluster-84688.1;Cluster-81650.2;Cluster-16988.4;Cluster-64181.5;Cluster-22243.5;Cluster-53190.0;Cluster-40700.5;Cluster-42856.4;Cluster-89882.4;Cluster-16988.1;Cluster-64181.1;Cluster-81650.6;Cluster-76566.3;Cluster-81653…	52
GO:0006851	mitochondrial calcium ion transmembrane transport	4/2819 0.14%	41/99184 0.04%	0.0286391818214843	0.146990748934699	Cluster-49302.6;Cluster-49302.2;Cluster-49302.3;Cluster-49302.0	4
GO:0036444	calcium import into the mitochondrion	4/2819 0.14%	41/99184 0.04%	0.0286391818214843	0.146990748934699	Cluster-49302.6;Cluster-49302.2;Cluster-49302.3;Cluster-49302.0	4
GO:0051346	negative regulation of hydrolase activity	4/2819 0.14%	41/99184 0.04%	0.0286391818214843	0.146990748934699	Cluster-93059.17;Cluster-93059.16;Cluster-15331.1;Cluster-15331.2	4
GO:0051259	protein complex oligomerization	16/2819 0.57%	331/99184 0.33%	0.0288667230531266	0.147852492662605	Cluster-75492.28;Cluster-50837.2;Cluster-40928.1;Cluster-75492.6;Cluster-71651.4;Cluster-50837.3;Cluster-51238.0;Cluster-40928.10;Cluster-89727.4;Cluster-40928.9;Cluster-50837.4;Cluster-71651.0;Cluster-75492.29;Cluster-50837.6;Cluster-74321.3;Cluster-41231.62	16
GO:0009682	induced systemic resistance	8/2819 0.28%	127/99184 0.13%	0.0290363543720934	0.148414685543133	Cluster-83476.10;Cluster-93076.2;Cluster-93076.1;Cluster-93076.0;Cluster-93220.6;Cluster-93220.7;Cluster-93220.0;Cluster-93220.3	8
GO:0010135	ureide metabolic process	3/2819 0.11%	24/99184 0.02%	0.0297416293716339	0.151395275589898	Cluster-84332.14;Cluster-84332.4;Cluster-84332.1	3
GO:0010136	ureide catabolic process	3/2819 0.11%	24/99184 0.02%	0.0297416293716339	0.151395275589898	Cluster-84332.14;Cluster-84332.4;Cluster-84332.1	3
GO:0031407	oxylipin metabolic process	12/2819 0.43%	227/99184 0.23%	0.0300934939902559	0.152872482790665	Cluster-43070.0;Cluster-58836.0;Cluster-81650.2;Cluster-43070.1;Cluster-82534.3;Cluster-53566.10;Cluster-81650.6;Cluster-19862.8;Cluster-19862.13;Cluster-19862.20;Cluster-19862.15;Cluster-19862.2	12
GO:0010067	procambium histogenesis	4/2819 0.14%	42/99184 0.04%	0.0309629941109483	0.156967816771045	Cluster-46303.36;Cluster-57222.5;Cluster-46303.38;Cluster-36504.37	4
GO:0006767	water-soluble vitamin metabolic process	20/2819 0.71%	445/99184 0.45%	0.0314712198554759	0.159218681676989	Cluster-72993.9;Cluster-82750.4;Cluster-44097.10;Cluster-82750.3;Cluster-89591.0;Cluster-93466.0;Cluster-72993.2;Cluster-86921.7;Cluster-73852.1;Cluster-82117.5;Cluster-82750.0;Cluster-82117.0;Cluster-82117.1;Cluster-53855.1;Cluster-82117.6;Cluster-24336.3;Cluster-24336.1;Cluster-73852.0;Cluster-82750.5;Cluster-68832.0	20
GO:0009960	endosperm development	11/2819 0.39%	203/99184 0.2%	0.0315563999373697	0.159324471374215	Cluster-79579.6;Cluster-77675.31;Cluster-36504.34;Cluster-77675.28;Cluster-59220.1;Cluster-77675.4;Cluster-77675.33;Cluster-59220.3;Cluster-77675.3;Cluster-59220.2;Cluster-59220.0	11
GO:0015988	energy coupled proton transmembrane transport, against electrochemical gradient	3/2819 0.11%	25/99184 0.03%	0.0331004688965532	0.166442317230336	Cluster-3223.2;Cluster-14041.0;Cluster-26068.2	3
GO:0015990	electron transport coupled proton transport	3/2819 0.11%	25/99184 0.03%	0.0331004688965532	0.166442317230336	Cluster-3223.2;Cluster-14041.0;Cluster-26068.2	3
GO:0042278	purine nucleoside metabolic process	7/2819 0.25%	107/99184 0.11%	0.0333235522951987	0.166905193670971	Cluster-87216.6;Cluster-87216.9;Cluster-84454.11;Cluster-84454.0;Cluster-87216.8;Cluster-87216.16;Cluster-46205.3	7
GO:0051055	negative regulation of lipid biosynthetic process	4/2819 0.14%	43/99184 0.04%	0.0333945042601056	0.166905193670971	Cluster-33734.1;Cluster-48633.4;Cluster-33734.2;Cluster-48633.1	4
GO:1902171	regulation of tocopherol cyclase activity	4/2819 0.14%	43/99184 0.04%	0.0333945042601056	0.166905193670971	Cluster-47761.1;Cluster-68439.2;Cluster-47761.2;Cluster-47761.0	4
GO:0010192	mucilage biosynthetic process	12/2819 0.43%	231/99184 0.23%	0.0337351889547546	0.16826867891114	Cluster-23561.31;Cluster-23561.40;Cluster-23561.33;Cluster-23561.37;Cluster-23561.30;Cluster-23561.52;Cluster-75428.6;Cluster-23561.51;Cluster-23561.6;Cluster-52331.5;Cluster-75428.7;Cluster-23561.35	12
GO:0006558	L-phenylalanine metabolic process	13/2819 0.46%	258/99184 0.26%	0.0344663078562145	0.171226407165442	Cluster-40655.45;Cluster-73929.1;Cluster-40655.37;Cluster-40655.38;Cluster-67495.0;Cluster-40655.49;Cluster-41322.12;Cluster-25763.0;Cluster-40655.65;Cluster-53028.2;Cluster-53028.13;Cluster-40655.11;Cluster-41322.20	13
GO:1902221	erythrose 4-phosphate/phosphoenolpyruvate family amino acid metabolic process	13/2819 0.46%	258/99184 0.26%	0.0344663078562145	0.171226407165442	Cluster-40655.45;Cluster-73929.1;Cluster-40655.37;Cluster-40655.38;Cluster-67495.0;Cluster-40655.49;Cluster-41322.12;Cluster-25763.0;Cluster-40655.65;Cluster-53028.2;Cluster-53028.13;Cluster-40655.11;Cluster-41322.20	13
GO:0006575	cellular modified amino acid metabolic process	29/2819 1.03%	710/99184 0.72%	0.0350153533579247	0.173606121948591	Cluster-87833.5;Cluster-73019.0;Cluster-44097.10;Cluster-73019.2;Cluster-47389.16;Cluster-73019.12;Cluster-85316.0;Cluster-41756.5;Cluster-47389.15;Cluster-47389.0;Cluster-87833.1;Cluster-82903.0;Cluster-51971.0;Cluster-85124.6;Cluster-41322.12;Cluster-64444.1;Cluster-26329.8;Cluster-25763.0;Cluster-53028.2;Cluster-51971.1;Cluster-73019.13;Cluster-73019.18;Cluster-53028.13;Cluster-88231.3;Cluster…	29
GO:2000028	regulation of photoperiodism, flowering	30/2819 1.06%	741/99184 0.75%	0.035832787574629	0.177304352090829	Cluster-65447.13;Cluster-93586.10;Cluster-44761.4;Cluster-66189.8;Cluster-79410.3;Cluster-44761.8;Cluster-66189.1;Cluster-79410.0;Cluster-79410.9;Cluster-66189.4;Cluster-58756.7;Cluster-75319.1;Cluster-81248.4;Cluster-79410.6;Cluster-58376.13;Cluster-79410.2;Cluster-44761.9;Cluster-81248.3;Cluster-79410.13;Cluster-79410.4;Cluster-77785.6;Cluster-79410.14;Cluster-62705.18;Cluster-66181.2;Cluster-5…	30
GO:1901403	positive regulation of tetrapyrrole metabolic process	4/2819 0.14%	44/99184 0.04%	0.0359341596007296	0.177451756275316	Cluster-55040.13;Cluster-57675.3;Cluster-57675.2;Cluster-57675.6	4
GO:0046168	glycerol-3-phosphate catabolic process	3/2819 0.11%	26/99184 0.03%	0.0366476997641201	0.179809628051091	Cluster-59872.2;Cluster-59872.1;Cluster-83610.1	3
GO:0070861	regulation of protein exit from endoplasmic reticulum	3/2819 0.11%	26/99184 0.03%	0.0366476997641201	0.179809628051091	Cluster-85751.1;Cluster-39043.0;Cluster-85751.13	3
GO:0070863	positive regulation of protein exit from endoplasmic reticulum	3/2819 0.11%	26/99184 0.03%	0.0366476997641201	0.179809628051091	Cluster-85751.1;Cluster-39043.0;Cluster-85751.13	3
GO:1901334	lactone metabolic process	8/2819 0.28%	133/99184 0.13%	0.036701763531203	0.179809628051091	Cluster-63917.3;Cluster-63917.4;Cluster-93466.0;Cluster-63917.2;Cluster-63917.0;Cluster-86921.7;Cluster-53855.1;Cluster-68832.0	8
GO:0051260	protein homooligomerization	9/2819 0.32%	158/99184 0.16%	0.0373942473611781	0.181647843623033	Cluster-75492.28;Cluster-40928.1;Cluster-75492.6;Cluster-71651.4;Cluster-40928.10;Cluster-89727.4;Cluster-40928.9;Cluster-71651.0;Cluster-75492.29	9
GO:0015741	fumarate transport	2/2819 0.07%	11/99184 0.01%	0.0374569492654457	0.181647843623033	Cluster-85835.3;Cluster-85835.2	2
GO:0045471	response to ethanol	2/2819 0.07%	11/99184 0.01%	0.0374569492654457	0.181647843623033	Cluster-51238.0;Cluster-74321.3	2
GO:0055064	chloride ion homeostasis	2/2819 0.07%	11/99184 0.01%	0.0374569492654457	0.181647843623033	Cluster-88960.2;Cluster-59712.3	2
GO:0055083	monovalent inorganic anion homeostasis	2/2819 0.07%	11/99184 0.01%	0.0374569492654457	0.181647843623033	Cluster-88960.2;Cluster-59712.3	2
GO:0006863	purine nucleobase transport	5/2819 0.18%	65/99184 0.07%	0.0375166179649024	0.181647843623033	Cluster-73383.4;Cluster-73383.5;Cluster-83891.5;Cluster-72403.0;Cluster-29864.3	5
GO:0009110	vitamin biosynthetic process	21/2819 0.74%	483/99184 0.49%	0.0379280270760921	0.183281830646457	Cluster-72993.9;Cluster-82750.4;Cluster-44097.10;Cluster-82750.3;Cluster-89591.0;Cluster-93466.0;Cluster-72993.2;Cluster-86921.7;Cluster-89727.4;Cluster-73852.1;Cluster-82117.5;Cluster-82750.0;Cluster-82117.0;Cluster-82117.1;Cluster-53855.1;Cluster-82117.6;Cluster-24336.3;Cluster-24336.1;Cluster-73852.0;Cluster-82750.5;Cluster-68832.0	21
GO:0044272	sulfur compound biosynthetic process	36/2819 1.28%	925/99184 0.93%	0.0383778427261145	0.185094692836649	Cluster-77080.5;Cluster-72993.9;Cluster-86128.7;Cluster-40928.1;Cluster-93076.2;Cluster-86128.2;Cluster-93076.1;Cluster-88037.2;Cluster-76844.3;Cluster-88037.7;Cluster-69833.23;Cluster-88037.0;Cluster-72993.2;Cluster-93076.0;Cluster-72961.0;Cluster-85519.0;Cluster-86128.15;Cluster-86128.9;Cluster-40928.10;Cluster-88429.11;Cluster-88429.13;Cluster-78322.2;Cluster-40928.9;Cluster-62955.2;Cluster-26…	36
GO:0045833	negative regulation of lipid metabolic process	4/2819 0.14%	45/99184 0.05%	0.0385822554765216	0.185719245293781	Cluster-33734.1;Cluster-48633.4;Cluster-33734.2;Cluster-48633.1	4
GO:0006414	translational elongation	19/2819 0.67%	428/99184 0.43%	0.0391532097890155	0.188102339277072	Cluster-11771.110;Cluster-11771.39;Cluster-11771.117;Cluster-10800.0;Cluster-10800.2;Cluster-2652.7;Cluster-8591.0;Cluster-9895.0;Cluster-9985.5;Cluster-11771.111;Cluster-7275.0;Cluster-7272.0;Cluster-11771.106;Cluster-11771.61;Cluster-11771.57;Cluster-11771.53;Cluster-9012.1;Cluster-84933.9;Cluster-92894.0	19
GO:0009630	gravitropism	21/2819 0.74%	485/99184 0.49%	0.0393402834653068	0.188635517815272	Cluster-6007.16;Cluster-69540.3;Cluster-85092.6;Cluster-64653.4;Cluster-64653.7;Cluster-17332.6;Cluster-6007.17;Cluster-41791.28;Cluster-85092.1;Cluster-41791.6;Cluster-41791.21;Cluster-58173.11;Cluster-41791.24;Cluster-93220.6;Cluster-93220.7;Cluster-85092.5;Cluster-17332.0;Cluster-83299.2;Cluster-6834.1;Cluster-93220.0;Cluster-93220.3	21
GO:0043086	negative regulation of catalytic activity	8/2819 0.28%	135/99184 0.14%	0.0395325452164515	0.189191466393018	Cluster-66764.8;Cluster-61120.0;Cluster-93059.17;Cluster-66825.8;Cluster-92185.0;Cluster-93059.16;Cluster-15331.1;Cluster-15331.2	8
GO:0018958	phenol-containing compound metabolic process	17/2819 0.6%	373/99184 0.38%	0.0399655887559821	0.190895365175491	Cluster-93485.2;Cluster-38971.14;Cluster-86940.7;Cluster-86940.0;Cluster-93485.3;Cluster-38971.19;Cluster-81017.6;Cluster-86940.5;Cluster-28372.25;Cluster-86940.1;Cluster-86940.4;Cluster-93485.0;Cluster-70668.5;Cluster-38971.17;Cluster-23037.4;Cluster-38971.0;Cluster-92827.3	17
GO:0044743	protein transmembrane import into intracellular organelle	14/2819 0.5%	291/99184 0.29%	0.040309861632155	0.191772971038038	Cluster-90963.3;Cluster-90963.6;Cluster-90963.5;Cluster-90963.1;Cluster-8134.2;Cluster-69923.1;Cluster-25880.16;Cluster-75438.15;Cluster-75438.26;Cluster-90963.0;Cluster-91064.0;Cluster-16540.0;Cluster-79697.2;Cluster-75438.19	14
GO:0061687	detoxification of inorganic compound	3/2819 0.11%	27/99184 0.03%	0.0403814001136975	0.191772971038038	Cluster-64750.9;Cluster-64750.5;Cluster-64750.6	3
GO:0071585	detoxification of cadmium ion	3/2819 0.11%	27/99184 0.03%	0.0403814001136975	0.191772971038038	Cluster-64750.9;Cluster-64750.5;Cluster-64750.6	3
GO:0006241	CTP biosynthetic process	7/2819 0.25%	112/99184 0.11%	0.0410970673742611	0.193319981064124	Cluster-90382.3;Cluster-85134.8;Cluster-8906.0;Cluster-7044.3;Cluster-85134.5;Cluster-79940.11;Cluster-85134.4	7
GO:0009208	pyrimidine ribonucleoside triphosphate metabolic process	7/2819 0.25%	112/99184 0.11%	0.0410970673742611	0.193319981064124	Cluster-90382.3;Cluster-85134.8;Cluster-8906.0;Cluster-7044.3;Cluster-85134.5;Cluster-79940.11;Cluster-85134.4	7
GO:0009209	pyrimidine ribonucleoside triphosphate biosynthetic process	7/2819 0.25%	112/99184 0.11%	0.0410970673742611	0.193319981064124	Cluster-90382.3;Cluster-85134.8;Cluster-8906.0;Cluster-7044.3;Cluster-85134.5;Cluster-79940.11;Cluster-85134.4	7
GO:0046036	CTP metabolic process	7/2819 0.25%	112/99184 0.11%	0.0410970673742611	0.193319981064124	Cluster-90382.3;Cluster-85134.8;Cluster-8906.0;Cluster-7044.3;Cluster-85134.5;Cluster-79940.11;Cluster-85134.4	7
GO:0051445	regulation of meiotic cell cycle	7/2819 0.25%	112/99184 0.11%	0.0410970673742611	0.193319981064124	Cluster-25880.5;Cluster-25880.7;Cluster-25880.10;Cluster-25880.4;Cluster-25880.8;Cluster-25880.9;Cluster-25880.6	7
GO:0016052	carbohydrate catabolic process	58/2819 2.06%	1610/99184 1.62%	0.0416587442615909	0.195590960273644	Cluster-84209.9;Cluster-84209.15;Cluster-84673.0;Cluster-52133.7;Cluster-80315.9;Cluster-5395.18;Cluster-5395.17;Cluster-87294.2;Cluster-85788.5;Cluster-57942.30;Cluster-52133.2;Cluster-85804.2;Cluster-77453.6;Cluster-5395.1;Cluster-69939.0;Cluster-41896.0;Cluster-63196.4;Cluster-60697.0;Cluster-87917.0;Cluster-84209.1;Cluster-84209.13;Cluster-36504.25;Cluster-76100.4;Cluster-89328.15;Cluster-893…	58
GO:0015976	carbon utilization	5/2819 0.18%	67/99184 0.07%	0.0419124314735561	0.196410052217289	Cluster-78278.9;Cluster-93059.17;Cluster-78278.5;Cluster-93059.16;Cluster-78278.6	5
GO:0072523	purine-containing compound catabolic process	6/2819 0.21%	90/99184 0.09%	0.0434500638487297	0.203231525058492	Cluster-84332.14;Cluster-84454.11;Cluster-84332.4;Cluster-84454.0;Cluster-84332.1;Cluster-46205.3	6
GO:0010315	auxin export across the plasma membrane	7/2819 0.25%	114/99184 0.11%	0.0445097726143572	0.20779609474763	Cluster-41791.28;Cluster-41791.14;Cluster-41791.6;Cluster-41791.21;Cluster-41791.10;Cluster-41791.24;Cluster-41791.29	7
GO:0009967	positive regulation of signal transduction	24/2819 0.85%	579/99184 0.58%	0.0446143759699535	0.207892928626907	Cluster-78158.12;Cluster-93076.2;Cluster-39299.2;Cluster-39299.4;Cluster-93076.1;Cluster-91638.1;Cluster-81650.2;Cluster-76865.0;Cluster-39299.1;Cluster-78158.7;Cluster-93076.0;Cluster-78158.14;Cluster-87671.1;Cluster-17346.13;Cluster-87671.6;Cluster-81650.6;Cluster-77030.4;Cluster-69165.1;Cluster-87671.3;Cluster-87671.5;Cluster-87671.7;Cluster-61477.2;Cluster-92203.10;Cluster-92203.7	24
GO:0023056	positive regulation of signaling	24/2819 0.85%	580/99184 0.58%	0.0453379039483399	0.210868037313198	Cluster-78158.12;Cluster-93076.2;Cluster-39299.2;Cluster-39299.4;Cluster-93076.1;Cluster-91638.1;Cluster-81650.2;Cluster-76865.0;Cluster-39299.1;Cluster-78158.7;Cluster-93076.0;Cluster-78158.14;Cluster-87671.1;Cluster-17346.13;Cluster-87671.6;Cluster-81650.6;Cluster-77030.4;Cluster-69165.1;Cluster-87671.3;Cluster-87671.5;Cluster-87671.7;Cluster-61477.2;Cluster-92203.10;Cluster-92203.7	24
GO:0033198	response to ATP	4/2819 0.14%	48/99184 0.05%	0.0471779392690689	0.217736420540401	Cluster-52354.14;Cluster-52354.15;Cluster-52354.29;Cluster-52354.37	4
GO:0071318	cellular response to ATP	4/2819 0.14%	48/99184 0.05%	0.0471779392690689	0.217736420540401	Cluster-52354.14;Cluster-52354.15;Cluster-52354.29;Cluster-52354.37	4
GO:0106167	extracellular ATP signaling	4/2819 0.14%	48/99184 0.05%	0.0471779392690689	0.217736420540401	Cluster-52354.14;Cluster-52354.15;Cluster-52354.29;Cluster-52354.37	4
GO:1902001	fatty acid transmembrane transport	4/2819 0.14%	48/99184 0.05%	0.0471779392690689	0.217736420540401	Cluster-64691.8;Cluster-85200.1;Cluster-85200.10;Cluster-64691.6	4
GO:0046148	pigment biosynthetic process	27/2819 0.96%	671/99184 0.68%	0.0472538097017893	0.217736420540401	Cluster-64568.0;Cluster-77095.10;Cluster-77095.3;Cluster-80849.4;Cluster-54459.9;Cluster-57675.3;Cluster-84283.0;Cluster-57675.2;Cluster-49270.8;Cluster-80861.8;Cluster-54459.2;Cluster-22563.5;Cluster-77095.9;Cluster-58342.0;Cluster-54459.7;Cluster-77095.4;Cluster-46172.14;Cluster-54459.15;Cluster-67613.5;Cluster-78322.2;Cluster-35610.1;Cluster-45127.1;Cluster-57675.6;Cluster-87123.5;Cluster-7709…	27
GO:0055062	phosphate ion homeostasis	6/2819 0.21%	92/99184 0.09%	0.0474967268880656	0.218045159176879	Cluster-33734.1;Cluster-51891.11;Cluster-48633.4;Cluster-33734.2;Cluster-48633.1;Cluster-51891.5	6
GO:0072506	trivalent inorganic anion homeostasis	6/2819 0.21%	92/99184 0.09%	0.0474967268880656	0.218045159176879	Cluster-33734.1;Cluster-51891.11;Cluster-48633.4;Cluster-33734.2;Cluster-48633.1;Cluster-51891.5	6
GO:0010647	positive regulation of cell communication	26/2819 0.92%	642/99184 0.65%	0.0476710367838067	0.218440850623026	Cluster-78158.12;Cluster-93076.2;Cluster-39299.2;Cluster-39299.4;Cluster-93076.1;Cluster-91638.1;Cluster-81650.2;Cluster-76865.0;Cluster-39299.1;Cluster-78158.7;Cluster-93076.0;Cluster-78158.14;Cluster-51891.11;Cluster-87671.1;Cluster-17346.13;Cluster-87671.6;Cluster-81650.6;Cluster-77030.4;Cluster-69165.1;Cluster-87671.3;Cluster-87671.5;Cluster-51891.5;Cluster-87671.7;Cluster-61477.2;Cluster-922…	26
GO:0006721	terpenoid metabolic process	37/2819 1.31%	973/99184 0.98%	0.047900763617184	0.219088547983393	Cluster-64568.0;Cluster-86751.0;Cluster-84688.4;Cluster-52440.188;Cluster-42945.25;Cluster-54459.9;Cluster-33734.1;Cluster-32321.0;Cluster-16988.5;Cluster-63822.0;Cluster-80861.8;Cluster-63917.3;Cluster-84688.1;Cluster-63917.4;Cluster-54459.2;Cluster-16988.4;Cluster-64181.5;Cluster-58342.0;Cluster-54459.7;Cluster-50615.2;Cluster-63917.2;Cluster-42856.4;Cluster-16988.1;Cluster-63917.0;Cluster-4617…	37
GO:0009148	pyrimidine nucleoside triphosphate biosynthetic process	7/2819 0.25%	116/99184 0.12%	0.0480994014436439	0.219591926664444	Cluster-90382.3;Cluster-85134.8;Cluster-8906.0;Cluster-7044.3;Cluster-85134.5;Cluster-79940.11;Cluster-85134.4	7
GO:0045851	pH reduction	3/2819 0.11%	29/99184 0.03%	0.048398707302516	0.22055219743187	Cluster-33759.9;Cluster-69511.0;Cluster-69511.1	3
GO:0009064	glutamine family amino acid metabolic process	24/2819 0.85%	585/99184 0.59%	0.0490842952157767	0.223265996036533	Cluster-3087.4;Cluster-3087.10;Cluster-44097.10;Cluster-81375.3;Cluster-73089.0;Cluster-68886.2;Cluster-3087.7;Cluster-65423.27;Cluster-60692.0;Cluster-75033.4;Cluster-65423.22;Cluster-68886.6;Cluster-78322.2;Cluster-3087.5;Cluster-75033.7;Cluster-54373.0;Cluster-45897.1;Cluster-75913.3;Cluster-60670.13;Cluster-3087.2;Cluster-3087.23;Cluster-35712.0;Cluster-3269.0;Cluster-3087.19	24
GO:0071365	cellular response to auxin stimulus	67/2819 2.38%	1914/99184 1.93%	0.0498173918487152	0.226185557496273	Cluster-59365.3;Cluster-88043.0;Cluster-71289.6;Cluster-83476.10;Cluster-58989.3;Cluster-59365.0;Cluster-71289.8;Cluster-8061.32;Cluster-8061.30;Cluster-58989.2;Cluster-53810.8;Cluster-58078.15;Cluster-21201.9;Cluster-41791.28;Cluster-92085.2;Cluster-58989.9;Cluster-78516.5;Cluster-67860.2;Cluster-53810.31;Cluster-59365.2;Cluster-58078.0;Cluster-78516.7;Cluster-78516.2;Cluster-41791.14;Cluster-21…	67
GO:0044572	[4Fe-4S] cluster assembly	2/2819 0.07%	13/99184 0.01%	0.0511739595547163	0.231920010486548	Cluster-85797.11;Cluster-85797.6	2
GO:0071260	cellular response to mechanical stimulus	3/2819 0.11%	30/99184 0.03%	0.0526767494855767	0.238295003603548	Cluster-87359.3;Cluster-87359.4;Cluster-87359.6	3
GO:0016102	diterpenoid biosynthetic process	14/2819 0.5%	303/99184 0.31%	0.0530535174387244	0.239562239946444	Cluster-86751.0;Cluster-52440.188;Cluster-33734.1;Cluster-32321.0;Cluster-16988.5;Cluster-16988.4;Cluster-50615.2;Cluster-16988.1;Cluster-48633.4;Cluster-33734.2;Cluster-58521.3;Cluster-48633.1;Cluster-78501.5;Cluster-52440.171	14
GO:0072524	pyridine-containing compound metabolic process	18/2819 0.64%	416/99184 0.42%	0.0534366784335658	0.240853683339654	Cluster-82750.4;Cluster-85804.2;Cluster-82750.3;Cluster-86052.5;Cluster-85804.1;Cluster-73852.1;Cluster-89755.5;Cluster-82117.5;Cluster-82750.0;Cluster-82117.0;Cluster-82117.1;Cluster-82117.6;Cluster-55105.1;Cluster-35091.12;Cluster-35091.11;Cluster-73852.0;Cluster-82750.5;Cluster-35091.1	18
GO:0080113	regulation of seed growth	7/2819 0.25%	119/99184 0.12%	0.0538197393660419	0.2421399889082	Cluster-21744.5;Cluster-59220.1;Cluster-59220.3;Cluster-59220.2;Cluster-59220.0;Cluster-17946.7;Cluster-17946.30	7
GO:0043200	response to amino acid	11/2819 0.39%	223/99184 0.22%	0.0553154159559519	0.248215319376374	Cluster-65180.12;Cluster-51073.8;Cluster-87359.3;Cluster-87359.4;Cluster-65180.4;Cluster-93220.6;Cluster-87359.6;Cluster-93220.7;Cluster-93220.0;Cluster-65180.7;Cluster-93220.3	11
GO:2000031	regulation of salicylic acid mediated signaling pathway	16/2819 0.57%	361/99184 0.36%	0.0553703394978358	0.248215319376374	Cluster-93621.2;Cluster-93076.2;Cluster-93076.1;Cluster-34591.13;Cluster-34591.8;Cluster-93076.0;Cluster-42316.0;Cluster-77030.4;Cluster-93621.0;Cluster-34591.5;Cluster-93621.5;Cluster-78621.3;Cluster-61477.2;Cluster-92203.10;Cluster-55537.12;Cluster-27344.28	16
GO:0009648	photoperiodism	45/2819 1.6%	1234/99184 1.24%	0.0561935929290799	0.250665029116152	Cluster-65447.13;Cluster-83476.10;Cluster-93586.10;Cluster-56330.10;Cluster-56330.18;Cluster-44761.4;Cluster-66189.8;Cluster-79410.3;Cluster-44761.8;Cluster-85044.0;Cluster-66189.1;Cluster-79410.0;Cluster-79410.9;Cluster-56330.4;Cluster-56330.12;Cluster-66189.4;Cluster-58756.7;Cluster-56330.3;Cluster-26454.9;Cluster-75319.1;Cluster-81248.4;Cluster-73228.8;Cluster-79410.6;Cluster-63909.0;Cluster-5…	45
GO:0015718	monocarboxylic acid transport	10/2819 0.35%	197/99184 0.2%	0.0562045403418385	0.250665029116152	Cluster-5179.9;Cluster-67747.0;Cluster-88563.9;Cluster-5179.17;Cluster-5179.7;Cluster-88563.10;Cluster-87306.10;Cluster-72687.19;Cluster-5179.13;Cluster-5179.5	10
GO:0009629	response to gravity	21/2819 0.74%	506/99184 0.51%	0.0565693130190824	0.250665029116152	Cluster-6007.16;Cluster-69540.3;Cluster-85092.6;Cluster-64653.4;Cluster-64653.7;Cluster-17332.6;Cluster-6007.17;Cluster-41791.28;Cluster-85092.1;Cluster-41791.6;Cluster-41791.21;Cluster-58173.11;Cluster-41791.24;Cluster-93220.6;Cluster-93220.7;Cluster-85092.5;Cluster-17332.0;Cluster-83299.2;Cluster-6834.1;Cluster-93220.0;Cluster-93220.3	21
GO:0005987	sucrose catabolic process	5/2819 0.18%	73/99184 0.07%	0.0568915778374781	0.250665029116152	Cluster-69939.0;Cluster-88344.5;Cluster-46070.1;Cluster-88344.10;Cluster-88344.4	5
GO:0090056	regulation of chlorophyll metabolic process	5/2819 0.18%	73/99184 0.07%	0.0568915778374781	0.250665029116152	Cluster-55040.13;Cluster-57675.3;Cluster-57675.2;Cluster-57675.6;Cluster-83299.2	5
GO:0010138	pyrimidine ribonucleotide salvage	3/2819 0.11%	31/99184 0.03%	0.0571301901777434	0.250665029116152	Cluster-85134.8;Cluster-85134.5;Cluster-85134.4	3
GO:0032262	pyrimidine nucleotide salvage	3/2819 0.11%	31/99184 0.03%	0.0571301901777434	0.250665029116152	Cluster-85134.8;Cluster-85134.5;Cluster-85134.4	3
GO:0043620	regulation of DNA-templated transcription in response to stress	3/2819 0.11%	31/99184 0.03%	0.0571301901777434	0.250665029116152	Cluster-80833.0;Cluster-63720.3;Cluster-63720.5	3
GO:0044206	UMP salvage	3/2819 0.11%	31/99184 0.03%	0.0571301901777434	0.250665029116152	Cluster-85134.8;Cluster-85134.5;Cluster-85134.4	3
GO:0051973	positive regulation of telomerase activity	3/2819 0.11%	31/99184 0.03%	0.0571301901777434	0.250665029116152	Cluster-80014.6;Cluster-72687.15;Cluster-80014.3	3
GO:0052482	defense response by cell wall thickening	3/2819 0.11%	31/99184 0.03%	0.0571301901777434	0.250665029116152	Cluster-17332.6;Cluster-86921.7;Cluster-17332.0	3
GO:0052544	defense response by callose deposition in cell wall	3/2819 0.11%	31/99184 0.03%	0.0571301901777434	0.250665029116152	Cluster-17332.6;Cluster-86921.7;Cluster-17332.0	3
GO:0009082	branched-chain amino acid biosynthetic process	8/2819 0.28%	146/99184 0.15%	0.0576900632214841	0.25267432283756	Cluster-78568.5;Cluster-78568.2;Cluster-25559.0;Cluster-90312.6;Cluster-90312.9;Cluster-90312.4;Cluster-25559.5;Cluster-85754.8	8
GO:0010111	glyoxysome organization	2/2819 0.07%	14/99184 0.01%	0.0586029479310654	0.256219943423476	Cluster-81650.2;Cluster-81650.6	2
GO:0043094	cellular metabolic compound salvage	22/2819 0.78%	538/99184 0.54%	0.0590676991432152	0.257797229183152	Cluster-32805.4;Cluster-32805.3;Cluster-87216.6;Cluster-86052.5;Cluster-87216.9;Cluster-17336.2;Cluster-87216.8;Cluster-51675.0;Cluster-82117.5;Cluster-17336.1;Cluster-82117.0;Cluster-82117.1;Cluster-79879.7;Cluster-82117.6;Cluster-79879.8;Cluster-85134.8;Cluster-87216.16;Cluster-53657.4;Cluster-85134.5;Cluster-85134.4;Cluster-58616.0;Cluster-75438.12	22
GO:0032527	protein exit from endoplasmic reticulum	5/2819 0.18%	74/99184 0.07%	0.0596505192551404	0.257978776293749	Cluster-85751.1;Cluster-39043.0;Cluster-85751.13;Cluster-76642.7;Cluster-76642.10	5
GO:0071472	cellular response to salt stress	11/2819 0.39%	226/99184 0.23%	0.0596897505189613	0.257978776293749	Cluster-62447.20;Cluster-47258.12;Cluster-68886.2;Cluster-68886.6;Cluster-86126.1;Cluster-47258.9;Cluster-68544.2;Cluster-47258.3;Cluster-47258.4;Cluster-37974.2;Cluster-68544.1	11
GO:0045910	negative regulation of DNA recombination	7/2819 0.25%	122/99184 0.12%	0.0599475751417855	0.257978776293749	Cluster-25880.5;Cluster-25880.7;Cluster-25880.10;Cluster-25880.4;Cluster-25880.8;Cluster-25880.9;Cluster-25880.6	7
GO:0009700	indole phytoalexin biosynthetic process	4/2819 0.14%	52/99184 0.05%	0.0601499526816405	0.257978776293749	Cluster-93076.2;Cluster-93076.1;Cluster-93076.0;Cluster-78322.2	4
GO:0010120	camalexin biosynthetic process	4/2819 0.14%	52/99184 0.05%	0.0601499526816405	0.257978776293749	Cluster-93076.2;Cluster-93076.1;Cluster-93076.0;Cluster-78322.2	4
GO:0031279	regulation of cyclase activity	4/2819 0.14%	52/99184 0.05%	0.0601499526816405	0.257978776293749	Cluster-47761.1;Cluster-68439.2;Cluster-47761.2;Cluster-47761.0	4
GO:0046217	indole phytoalexin metabolic process	4/2819 0.14%	52/99184 0.05%	0.0601499526816405	0.257978776293749	Cluster-93076.2;Cluster-93076.1;Cluster-93076.0;Cluster-78322.2	4
GO:0052317	camalexin metabolic process	4/2819 0.14%	52/99184 0.05%	0.0601499526816405	0.257978776293749	Cluster-93076.2;Cluster-93076.1;Cluster-93076.0;Cluster-78322.2	4
GO:0070814	hydrogen sulfide biosynthetic process	4/2819 0.14%	52/99184 0.05%	0.0601499526816405	0.257978776293749	Cluster-76844.3;Cluster-69833.23;Cluster-76844.4;Cluster-76844.5	4
GO:0080177	plastoglobule organization	4/2819 0.14%	52/99184 0.05%	0.0601499526816405	0.257978776293749	Cluster-47761.1;Cluster-68439.2;Cluster-47761.2;Cluster-47761.0	4
GO:0006549	isoleucine metabolic process	6/2819 0.21%	98/99184 0.1%	0.0609935728119572	0.2606949431049	Cluster-78568.5;Cluster-78568.2;Cluster-90312.6;Cluster-90312.9;Cluster-90312.4;Cluster-85754.8	6
GO:0009097	isoleucine biosynthetic process	6/2819 0.21%	98/99184 0.1%	0.0609935728119572	0.2606949431049	Cluster-78568.5;Cluster-78568.2;Cluster-90312.6;Cluster-90312.9;Cluster-90312.4;Cluster-85754.8	6
GO:2000242	negative regulation of reproductive process	21/2819 0.74%	512/99184 0.52%	0.0623408232274948	0.265994665715937	Cluster-25880.5;Cluster-34375.15;Cluster-63418.2;Cluster-25880.7;Cluster-40123.17;Cluster-25880.10;Cluster-80795.7;Cluster-25880.4;Cluster-58756.7;Cluster-25880.8;Cluster-80795.4;Cluster-81248.4;Cluster-25880.9;Cluster-40123.7;Cluster-58376.13;Cluster-81248.3;Cluster-62705.18;Cluster-66181.2;Cluster-81248.2;Cluster-58376.3;Cluster-25880.6	21
GO:0006828	manganese ion transport	4/2819 0.14%	53/99184 0.05%	0.0636592730938448	0.271153501717597	Cluster-59471.18;Cluster-59471.21;Cluster-59471.15;Cluster-59471.24	4
GO:0003032	detection of oxygen	5/2819 0.18%	76/99184 0.08%	0.065392747008839	0.27710875185455	Cluster-85614.6;Cluster-67468.3;Cluster-85614.1;Cluster-58852.1;Cluster-81029.15	5
GO:0070483	detection of hypoxia	5/2819 0.18%	76/99184 0.08%	0.065392747008839	0.27710875185455	Cluster-85614.6;Cluster-67468.3;Cluster-85614.1;Cluster-58852.1;Cluster-81029.15	5
GO:0097164	ammonium ion metabolic process	5/2819 0.18%	76/99184 0.08%	0.065392747008839	0.27710875185455	Cluster-38971.14;Cluster-38971.19;Cluster-38971.17;Cluster-23037.4;Cluster-38971.0	5
GO:0010441	guard cell development	2/2819 0.07%	15/99184 0.02%	0.0663761380539847	0.279146177528459	Cluster-75428.6;Cluster-75428.7	2
GO:0010442	guard cell morphogenesis	2/2819 0.07%	15/99184 0.02%	0.0663761380539847	0.279146177528459	Cluster-75428.6;Cluster-75428.7	2
GO:0051083	'de novo' cotranslational protein folding	2/2819 0.07%	15/99184 0.02%	0.0663761380539847	0.279146177528459	Cluster-30201.11;Cluster-30201.2	2
GO:0051443	positive regulation of ubiquitin-protein transferase activity	2/2819 0.07%	15/99184 0.02%	0.0663761380539847	0.279146177528459	Cluster-8061.32;Cluster-8061.30	2
GO:0009083	branched-chain amino acid catabolic process	7/2819 0.25%	125/99184 0.13%	0.0664862809729347	0.279146177528459	Cluster-85189.5;Cluster-83621.1;Cluster-85189.0;Cluster-89468.2;Cluster-88843.7;Cluster-87875.1;Cluster-85189.1	7
GO:2000573	positive regulation of DNA biosynthetic process	3/2819 0.11%	33/99184 0.03%	0.0665491693906087	0.279146177528459	Cluster-80014.6;Cluster-72687.15;Cluster-80014.3	3
GO:0010380	regulation of chlorophyll biosynthetic process	4/2819 0.14%	54/99184 0.05%	0.0672735201720665	0.281707865720528	Cluster-57675.3;Cluster-57675.2;Cluster-57675.6;Cluster-83299.2	4
GO:0010048	vernalization response	5/2819 0.18%	77/99184 0.08%	0.0683756017123458	0.285839994342167	Cluster-65447.13;Cluster-44761.4;Cluster-44761.8;Cluster-44761.9;Cluster-44761.3	5
GO:0009147	pyrimidine nucleoside triphosphate metabolic process	7/2819 0.25%	126/99184 0.13%	0.0687574839638224	0.286952529875952	Cluster-90382.3;Cluster-85134.8;Cluster-8906.0;Cluster-7044.3;Cluster-85134.5;Cluster-79940.11;Cluster-85134.4	7
GO:0009739	response to gibberellin	28/2819 0.99%	729/99184 0.73%	0.0695167566504045	0.289633680229164	Cluster-78158.12;Cluster-33734.1;Cluster-48538.31;Cluster-48538.68;Cluster-78158.7;Cluster-78158.14;Cluster-58756.7;Cluster-48538.66;Cluster-84105.0;Cluster-48633.4;Cluster-81248.4;Cluster-33734.2;Cluster-48633.1;Cluster-84568.3;Cluster-58376.13;Cluster-84465.6;Cluster-81248.3;Cluster-29163.0;Cluster-71333.3;Cluster-66181.2;Cluster-93520.4;Cluster-48538.28;Cluster-48538.43;Cluster-66606.0;Cluster…	28
GO:0019722	calcium-mediated signaling	11/2819 0.39%	233/99184 0.23%	0.0707622867999665	0.294328370766975	Cluster-65180.12;Cluster-59786.0;Cluster-87359.3;Cluster-87359.4;Cluster-65180.4;Cluster-93220.6;Cluster-87359.6;Cluster-93220.7;Cluster-93220.0;Cluster-65180.7;Cluster-93220.3	11
GO:0080027	response to herbivore	4/2819 0.14%	55/99184 0.06%	0.0709916987563975	0.294422730578078	Cluster-80479.4;Cluster-80479.5;Cluster-55516.0;Cluster-55516.1	4
GO:2000377	regulation of reactive oxygen species metabolic process	17/2819 0.6%	403/99184 0.41%	0.07102250620641	0.294422730578078	Cluster-46412.12;Cluster-68886.2;Cluster-31266.18;Cluster-80776.5;Cluster-31266.14;Cluster-68886.6;Cluster-31266.5;Cluster-78322.2;Cluster-75319.1;Cluster-31266.7;Cluster-84449.19;Cluster-92628.0;Cluster-80776.0;Cluster-84449.7;Cluster-84449.4;Cluster-79697.2;Cluster-31266.23	17
GO:0042594	response to starvation	34/2819 1.21%	915/99184 0.92%	0.0714117380816255	0.294951975609873	Cluster-63579.5;Cluster-80849.4;Cluster-93995.5;Cluster-40928.1;Cluster-33734.1;Cluster-76844.3;Cluster-82056.10;Cluster-82056.9;Cluster-93995.13;Cluster-51891.11;Cluster-88526.7;Cluster-91155.4;Cluster-82056.6;Cluster-48633.4;Cluster-40928.10;Cluster-47761.1;Cluster-40928.9;Cluster-33734.2;Cluster-88526.8;Cluster-74740.16;Cluster-48633.1;Cluster-76844.4;Cluster-58125.1;Cluster-51891.5;Cluster-68…	34
GO:0006152	purine nucleoside catabolic process	3/2819 0.11%	34/99184 0.03%	0.0715071147000941	0.294951975609873	Cluster-84454.11;Cluster-84454.0;Cluster-46205.3	3
GO:0051972	regulation of telomerase activity	3/2819 0.11%	34/99184 0.03%	0.0715071147000941	0.294951975609873	Cluster-80014.6;Cluster-72687.15;Cluster-80014.3	3
GO:0006883	cellular sodium ion homeostasis	2/2819 0.07%	16/99184 0.02%	0.0744679785491085	0.306146134035224	Cluster-88960.2;Cluster-93954.2	2
GO:0010124	phenylacetate catabolic process	2/2819 0.07%	16/99184 0.02%	0.0744679785491085	0.306146134035224	Cluster-81650.2;Cluster-81650.6	2
GO:0051090	regulation of DNA-binding transcription factor activity	4/2819 0.14%	56/99184 0.06%	0.0748127097369262	0.306546623864199	Cluster-55040.6;Cluster-63909.0;Cluster-55040.3;Cluster-93954.2	4
GO:0070813	hydrogen sulfide metabolic process	4/2819 0.14%	56/99184 0.06%	0.0748127097369262	0.306546623864199	Cluster-76844.3;Cluster-69833.23;Cluster-76844.4;Cluster-76844.5	4
GO:0000256	allantoin catabolic process	3/2819 0.11%	35/99184 0.04%	0.0766253181535405	0.311911598854888	Cluster-84332.14;Cluster-84332.4;Cluster-84332.1	3
GO:0006116	NADH oxidation	3/2819 0.11%	35/99184 0.04%	0.0766253181535405	0.311911598854888	Cluster-59872.2;Cluster-59872.1;Cluster-83610.1	3
GO:1902326	positive regulation of chlorophyll biosynthetic process	3/2819 0.11%	35/99184 0.04%	0.0766253181535405	0.311911598854888	Cluster-57675.3;Cluster-57675.2;Cluster-57675.6	3
GO:2000278	regulation of DNA biosynthetic process	3/2819 0.11%	35/99184 0.04%	0.0766253181535405	0.311911598854888	Cluster-80014.6;Cluster-72687.15;Cluster-80014.3	3
GO:0042445	hormone metabolic process	26/2819 0.92%	676/99184 0.68%	0.0768502478881323	0.312314368056852	Cluster-66936.2;Cluster-88842.3;Cluster-66936.3;Cluster-20629.8;Cluster-58989.3;Cluster-17332.6;Cluster-58989.2;Cluster-25638.5;Cluster-66936.0;Cluster-77752.4;Cluster-25638.1;Cluster-58989.9;Cluster-14092.3;Cluster-92984.17;Cluster-93683.0;Cluster-67495.0;Cluster-68156.1;Cluster-58989.5;Cluster-17332.5;Cluster-58989.8;Cluster-71366.9;Cluster-25638.0;Cluster-71366.23;Cluster-17332.0;Cluster-71366…	26
GO:0009403	toxin biosynthetic process	5/2819 0.18%	80/99184 0.08%	0.0777673318488283	0.314494642174952	Cluster-93076.2;Cluster-93076.1;Cluster-93076.0;Cluster-78322.2;Cluster-58521.3	5
GO:0052314	phytoalexin metabolic process	5/2819 0.18%	80/99184 0.08%	0.0777673318488283	0.314494642174952	Cluster-93076.2;Cluster-93076.1;Cluster-93076.0;Cluster-78322.2;Cluster-58521.3	5
GO:0052315	phytoalexin biosynthetic process	5/2819 0.18%	80/99184 0.08%	0.0777673318488283	0.314494642174952	Cluster-93076.2;Cluster-93076.1;Cluster-93076.0;Cluster-78322.2;Cluster-58521.3	5
GO:0016032	viral process	8/2819 0.28%	157/99184 0.16%	0.0803947798249733	0.324590650140242	Cluster-16.410;Cluster-16.289;Cluster-16.446;Cluster-16.457;Cluster-16.290;Cluster-16.288;Cluster-16.397;Cluster-16.280	8
GO:0010227	floral organ abscission	5/2819 0.18%	81/99184 0.08%	0.0810442519338353	0.326150487896068	Cluster-63606.8;Cluster-63418.2;Cluster-36504.25;Cluster-36504.29;Cluster-63606.1	5
GO:0050688	regulation of defense response to virus	5/2819 0.18%	81/99184 0.08%	0.0810442519338353	0.326150487896068	Cluster-59688.1;Cluster-59688.2;Cluster-59688.4;Cluster-79537.0;Cluster-79537.10	5
GO:0070482	response to oxygen levels	34/2819 1.21%	927/99184 0.93%	0.081636387092817	0.328000978287023	Cluster-35362.3;Cluster-81427.0;Cluster-88960.2;Cluster-93076.2;Cluster-81017.6;Cluster-93076.1;Cluster-43879.6;Cluster-86816.3;Cluster-85614.6;Cluster-4088.8;Cluster-93076.0;Cluster-50615.2;Cluster-67468.3;Cluster-93683.0;Cluster-85614.1;Cluster-89429.4;Cluster-86816.2;Cluster-74929.4;Cluster-81029.18;Cluster-27520.0;Cluster-81029.0;Cluster-90312.6;Cluster-79575.0;Cluster-58852.1;Cluster-3864.5;…	34
GO:0042743	hydrogen peroxide metabolic process	29/2819 1.03%	773/99184 0.78%	0.0821682498397824	0.329101566948899	Cluster-74327.5;Cluster-76660.9;Cluster-84234.2;Cluster-58202.10;Cluster-74327.0;Cluster-91522.1;Cluster-74327.1;Cluster-55752.7;Cluster-84234.4;Cluster-55752.11;Cluster-25523.2;Cluster-72079.25;Cluster-49869.0;Cluster-72079.26;Cluster-91522.0;Cluster-69678.0;Cluster-84234.1;Cluster-83297.6;Cluster-76660.4;Cluster-25523.0;Cluster-58202.2;Cluster-74327.3;Cluster-84234.6;Cluster-24677.0;Cluster-743…	29
GO:1900056	negative regulation of leaf senescence	6/2819 0.21%	106/99184 0.11%	0.0821758249057557	0.329101566948899	Cluster-93586.10;Cluster-93076.2;Cluster-93076.1;Cluster-69605.0;Cluster-93076.0;Cluster-78322.2	6
GO:0032483	regulation of Rab protein signal transduction	2/2819 0.07%	17/99184 0.02%	0.0828540915269045	0.331282730476123	Cluster-92488.15;Cluster-92488.17	2
GO:1901401	regulation of tetrapyrrole metabolic process	5/2819 0.18%	82/99184 0.08%	0.0843935208504702	0.336600996106047	Cluster-55040.13;Cluster-57675.3;Cluster-57675.2;Cluster-57675.6;Cluster-83299.2	5
GO:0009937	regulation of gibberellic acid mediated signaling pathway	10/2819 0.35%	213/99184 0.21%	0.0844557561831227	0.336600996106047	Cluster-78158.12;Cluster-48538.31;Cluster-48538.68;Cluster-78158.7;Cluster-78158.14;Cluster-48538.66;Cluster-84105.0;Cluster-48538.28;Cluster-48538.43;Cluster-84105.1	10
GO:0010015	root morphogenesis	54/2819 1.92%	1563/99184 1.58%	0.0848127537540625	0.337453141653666	Cluster-65918.20;Cluster-65918.3;Cluster-46412.12;Cluster-28592.0;Cluster-71545.3;Cluster-33734.1;Cluster-28592.1;Cluster-82273.5;Cluster-80976.1;Cluster-41791.28;Cluster-86431.4;Cluster-65918.23;Cluster-80833.0;Cluster-63720.3;Cluster-42581.6;Cluster-82273.1;Cluster-58847.6;Cluster-31266.18;Cluster-36504.25;Cluster-80776.5;Cluster-31266.14;Cluster-89882.4;Cluster-36504.29;Cluster-65918.15;Cluste…	54
GO:0071456	cellular response to hypoxia	24/2819 0.85%	623/99184 0.63%	0.0850621213436421	0.337453141653666	Cluster-35362.3;Cluster-81427.0;Cluster-88960.2;Cluster-93076.2;Cluster-81017.6;Cluster-93076.1;Cluster-86816.3;Cluster-85614.6;Cluster-4088.8;Cluster-93076.0;Cluster-67468.3;Cluster-93683.0;Cluster-85614.1;Cluster-89429.4;Cluster-86816.2;Cluster-74929.4;Cluster-81029.18;Cluster-27520.0;Cluster-81029.0;Cluster-79575.0;Cluster-85134.8;Cluster-28631.4;Cluster-85134.5;Cluster-85134.4	24
GO:0009800	cinnamic acid biosynthetic process	6/2819 0.21%	107/99184 0.11%	0.0850779401103433	0.337453141653666	Cluster-40655.45;Cluster-40655.37;Cluster-40655.38;Cluster-40655.49;Cluster-40655.65;Cluster-40655.11	6
GO:0000018	regulation of DNA recombination	7/2819 0.25%	133/99184 0.13%	0.0859383032220237	0.339571230858974	Cluster-25880.5;Cluster-25880.7;Cluster-25880.10;Cluster-25880.4;Cluster-25880.8;Cluster-25880.9;Cluster-25880.6	7
GO:0015994	chlorophyll metabolic process	16/2819 0.57%	385/99184 0.39%	0.086103726525094	0.339571230858974	Cluster-80186.1;Cluster-55040.13;Cluster-80186.3;Cluster-57675.3;Cluster-80186.5;Cluster-57675.2;Cluster-49270.8;Cluster-80186.4;Cluster-80186.0;Cluster-45127.1;Cluster-37165.0;Cluster-57675.6;Cluster-80186.2;Cluster-83299.2;Cluster-80186.7;Cluster-17757.3	16
GO:0006450	regulation of translational fidelity	4/2819 0.14%	59/99184 0.06%	0.0868802856649362	0.339571230858974	Cluster-1202.3;Cluster-30201.11;Cluster-75735.2;Cluster-30201.2	4
GO:1901463	regulation of tetrapyrrole biosynthetic process	4/2819 0.14%	59/99184 0.06%	0.0868802856649362	0.339571230858974	Cluster-57675.3;Cluster-57675.2;Cluster-57675.6;Cluster-83299.2	4
GO:0006145	purine nucleobase catabolic process	3/2819 0.11%	37/99184 0.04%	0.0873254002413401	0.339571230858974	Cluster-84332.14;Cluster-84332.4;Cluster-84332.1	3
GO:0033358	UDP-L-arabinose biosynthetic process	3/2819 0.11%	37/99184 0.04%	0.0873254002413401	0.339571230858974	Cluster-76607.14;Cluster-76607.17;Cluster-76607.15	3
GO:0045226	extracellular polysaccharide biosynthetic process	3/2819 0.11%	37/99184 0.04%	0.0873254002413401	0.339571230858974	Cluster-76607.14;Cluster-76607.17;Cluster-76607.15	3
GO:0045227	capsule polysaccharide biosynthetic process	3/2819 0.11%	37/99184 0.04%	0.0873254002413401	0.339571230858974	Cluster-76607.14;Cluster-76607.17;Cluster-76607.15	3
GO:0045230	capsule organization	3/2819 0.11%	37/99184 0.04%	0.0873254002413401	0.339571230858974	Cluster-76607.14;Cluster-76607.17;Cluster-76607.15	3
GO:0046379	extracellular polysaccharide metabolic process	3/2819 0.11%	37/99184 0.04%	0.0873254002413401	0.339571230858974	Cluster-76607.14;Cluster-76607.17;Cluster-76607.15	3
GO:0043173	nucleotide salvage	8/2819 0.28%	160/99184 0.16%	0.0873893987927707	0.339571230858974	Cluster-87216.6;Cluster-86052.5;Cluster-87216.9;Cluster-87216.8;Cluster-85134.8;Cluster-87216.16;Cluster-85134.5;Cluster-85134.4	8
GO:0016109	tetraterpenoid biosynthetic process	9/2819 0.32%	187/99184 0.19%	0.0873926765986388	0.339571230858974	Cluster-64568.0;Cluster-54459.9;Cluster-80861.8;Cluster-54459.2;Cluster-58342.0;Cluster-54459.7;Cluster-46172.14;Cluster-54459.15;Cluster-87123.5	9
GO:0016117	carotenoid biosynthetic process	9/2819 0.32%	187/99184 0.19%	0.0873926765986388	0.339571230858974	Cluster-64568.0;Cluster-54459.9;Cluster-80861.8;Cluster-54459.2;Cluster-58342.0;Cluster-54459.7;Cluster-46172.14;Cluster-54459.15;Cluster-87123.5	9
GO:0015695	organic cation transport	5/2819 0.18%	83/99184 0.08%	0.0878145676515754	0.339939168142532	Cluster-60909.9;Cluster-89999.7;Cluster-60909.5;Cluster-60909.1;Cluster-72687.19	5
GO:0045039	protein insertion into mitochondrial inner membrane	5/2819 0.18%	83/99184 0.08%	0.0878145676515754	0.339939168142532	Cluster-90963.17;Cluster-90963.11;Cluster-90963.15;Cluster-90963.14;Cluster-67887.13	5
GO:0009803	cinnamic acid metabolic process	6/2819 0.21%	108/99184 0.11%	0.0880358797690622	0.339939168142532	Cluster-40655.45;Cluster-40655.37;Cluster-40655.38;Cluster-40655.49;Cluster-40655.65;Cluster-40655.11	6
GO:0009838	abscission	6/2819 0.21%	108/99184 0.11%	0.0880358797690622	0.339939168142532	Cluster-63606.8;Cluster-80976.1;Cluster-63418.2;Cluster-36504.25;Cluster-36504.29;Cluster-63606.1	6
GO:0010038	response to metal ion	35/2819 1.24%	967/99184 0.97%	0.0896881540861173	0.345780612720816	Cluster-91640.0;Cluster-83476.10;Cluster-93586.10;Cluster-85526.8;Cluster-66189.8;Cluster-3279.30;Cluster-69833.23;Cluster-55752.7;Cluster-66189.1;Cluster-55752.11;Cluster-84611.0;Cluster-51238.0;Cluster-43023.0;Cluster-29556.0;Cluster-66189.4;Cluster-90514.4;Cluster-56130.5;Cluster-64750.9;Cluster-64750.5;Cluster-92987.11;Cluster-85526.12;Cluster-66935.11;Cluster-56130.2;Cluster-49890.2;Cluster-…	35
GO:0009850	auxin metabolic process	15/2819 0.53%	359/99184 0.36%	0.0910191776884658	0.34581757718603	Cluster-20629.8;Cluster-58989.3;Cluster-17332.6;Cluster-58989.2;Cluster-25638.5;Cluster-25638.1;Cluster-58989.9;Cluster-92984.17;Cluster-67495.0;Cluster-68156.1;Cluster-58989.5;Cluster-17332.5;Cluster-58989.8;Cluster-25638.0;Cluster-17332.0	15
GO:0044209	AMP salvage	4/2819 0.14%	60/99184 0.06%	0.091099720909338	0.34581757718603	Cluster-87216.6;Cluster-87216.9;Cluster-87216.8;Cluster-87216.16	4
GO:0007007	inner mitochondrial membrane organization	5/2819 0.18%	84/99184 0.08%	0.0913067718926464	0.34581757718603	Cluster-90963.17;Cluster-90963.11;Cluster-90963.15;Cluster-90963.14;Cluster-67887.13	5
GO:0010065	primary meristem tissue development	5/2819 0.18%	84/99184 0.08%	0.0913067718926464	0.34581757718603	Cluster-46303.36;Cluster-57222.5;Cluster-46303.38;Cluster-36504.37;Cluster-75644.1	5
GO:1900111	positive regulation of histone H3-K9 dimethylation	5/2819 0.18%	84/99184 0.08%	0.0913067718926464	0.34581757718603	Cluster-44761.4;Cluster-44761.8;Cluster-44761.9;Cluster-27525.6;Cluster-70876.0	5
GO:0006990	positive regulation of transcription from RNA polymerase II promoter involved in unfolded protein response	2/2819 0.07%	18/99184 0.02%	0.0915112265566903	0.34581757718603	Cluster-77854.13;Cluster-77854.0	2
GO:0015822	ornithine transport	2/2819 0.07%	18/99184 0.02%	0.0915112265566903	0.34581757718603	Cluster-74675.2;Cluster-57045.0	2
GO:0032482	Rab protein signal transduction	2/2819 0.07%	18/99184 0.02%	0.0915112265566903	0.34581757718603	Cluster-92488.15;Cluster-92488.17	2
GO:0042450	arginine biosynthetic process via ornithine	2/2819 0.07%	18/99184 0.02%	0.0915112265566903	0.34581757718603	Cluster-54373.0;Cluster-35712.0	2
GO:0045003	double-strand break repair via synthesis-dependent strand annealing	2/2819 0.07%	18/99184 0.02%	0.0915112265566903	0.34581757718603	Cluster-47096.2;Cluster-93690.3	2
GO:1901522	positive regulation of transcription from RNA polymerase II promoter involved in cellular response to chemical stimulus	2/2819 0.07%	18/99184 0.02%	0.0915112265566903	0.34581757718603	Cluster-77854.13;Cluster-77854.0	2
GO:1903352	L-ornithine transmembrane transport	2/2819 0.07%	18/99184 0.02%	0.0915112265566903	0.34581757718603	Cluster-74675.2;Cluster-57045.0	2
GO:1990575	mitochondrial L-ornithine transmembrane transport	2/2819 0.07%	18/99184 0.02%	0.0915112265566903	0.34581757718603	Cluster-74675.2;Cluster-57045.0	2
GO:0018904	ether metabolic process	3/2819 0.11%	38/99184 0.04%	0.0928983967389373	0.350525305199126	Cluster-93485.2;Cluster-93485.3;Cluster-93485.0	3
GO:0045493	xylan catabolic process	8/2819 0.28%	163/99184 0.16%	0.0947265725218786	0.356880202555831	Cluster-80315.9;Cluster-80539.6;Cluster-87449.2;Cluster-81032.0;Cluster-71855.15;Cluster-58802.2;Cluster-71855.10;Cluster-45301.0	8
GO:0046683	response to organophosphorus	4/2819 0.14%	61/99184 0.06%	0.0954150982352721	0.35892872310355	Cluster-52354.14;Cluster-52354.15;Cluster-52354.29;Cluster-52354.37	4
GO:0002239	response to oomycetes	17/2819 0.6%	421/99184 0.42%	0.0958560434657842	0.360041108714665	Cluster-93076.2;Cluster-81017.6;Cluster-93076.1;Cluster-57942.17;Cluster-50012.0;Cluster-83940.2;Cluster-91572.1;Cluster-93076.0;Cluster-67882.0;Cluster-85328.1;Cluster-55892.3;Cluster-49890.2;Cluster-90729.1;Cluster-55537.12;Cluster-79697.2;Cluster-35466.0;Cluster-27344.28	17
GO:0016036	cellular response to phosphate starvation	13/2819 0.46%	304/99184 0.31%	0.0962104104500425	0.360825427391309	Cluster-80849.4;Cluster-93995.5;Cluster-33734.1;Cluster-93995.13;Cluster-51891.11;Cluster-88526.7;Cluster-48633.4;Cluster-33734.2;Cluster-88526.8;Cluster-48633.1;Cluster-51891.5;Cluster-58756.5;Cluster-58756.1	13
GO:0044347	cell wall polysaccharide catabolic process	8/2819 0.28%	164/99184 0.17%	0.0972479950532677	0.363616560689368	Cluster-80315.9;Cluster-80539.6;Cluster-87449.2;Cluster-81032.0;Cluster-71855.15;Cluster-58802.2;Cluster-71855.10;Cluster-45301.0	8
GO:2000895	hemicellulose catabolic process	8/2819 0.28%	164/99184 0.17%	0.0972479950532677	0.363616560689368	Cluster-80315.9;Cluster-80539.6;Cluster-87449.2;Cluster-81032.0;Cluster-71855.15;Cluster-58802.2;Cluster-71855.10;Cluster-45301.0	8
GO:0015880	coenzyme A transport	2/2819 0.07%	19/99184 0.02%	0.100417216307523	0.371704978657833	Cluster-35200.1;Cluster-6312.4	2
GO:0035349	coenzyme A transmembrane transport	2/2819 0.07%	19/99184 0.02%	0.100417216307523	0.371704978657833	Cluster-35200.1;Cluster-6312.4	2
GO:0048530	fruit morphogenesis	2/2819 0.07%	19/99184 0.02%	0.100417216307523	0.371704978657833	Cluster-87807.0;Cluster-87807.2	2
GO:0070143	mitochondrial alanyl-tRNA aminoacylation	2/2819 0.07%	19/99184 0.02%	0.100417216307523	0.371704978657833	Cluster-82270.4;Cluster-82270.7	2
GO:0071106	adenosine 3',5'-bisphosphate transmembrane transport	2/2819 0.07%	19/99184 0.02%	0.100417216307523	0.371704978657833	Cluster-35200.1;Cluster-6312.4	2
GO:1990559	mitochondrial coenzyme A transmembrane transport	2/2819 0.07%	19/99184 0.02%	0.100417216307523	0.371704978657833	Cluster-35200.1;Cluster-6312.4	2
GO:0036294	cellular response to decreased oxygen levels	24/2819 0.85%	636/99184 0.64%	0.100610746542721	0.371704978657833	Cluster-35362.3;Cluster-81427.0;Cluster-88960.2;Cluster-93076.2;Cluster-81017.6;Cluster-93076.1;Cluster-86816.3;Cluster-85614.6;Cluster-4088.8;Cluster-93076.0;Cluster-67468.3;Cluster-93683.0;Cluster-85614.1;Cluster-89429.4;Cluster-86816.2;Cluster-74929.4;Cluster-81029.18;Cluster-27520.0;Cluster-81029.0;Cluster-79575.0;Cluster-85134.8;Cluster-28631.4;Cluster-85134.5;Cluster-85134.4	24
GO:0071453	cellular response to oxygen levels	24/2819 0.85%	636/99184 0.64%	0.100610746542721	0.371704978657833	Cluster-35362.3;Cluster-81427.0;Cluster-88960.2;Cluster-93076.2;Cluster-81017.6;Cluster-93076.1;Cluster-86816.3;Cluster-85614.6;Cluster-4088.8;Cluster-93076.0;Cluster-67468.3;Cluster-93683.0;Cluster-85614.1;Cluster-89429.4;Cluster-86816.2;Cluster-74929.4;Cluster-81029.18;Cluster-27520.0;Cluster-81029.0;Cluster-79575.0;Cluster-85134.8;Cluster-28631.4;Cluster-85134.5;Cluster-85134.4	24
GO:0002229	defense response to oomycetes	14/2819 0.5%	336/99184 0.34%	0.101467258927329	0.374311510239358	Cluster-93076.2;Cluster-81017.6;Cluster-93076.1;Cluster-50012.0;Cluster-91572.1;Cluster-93076.0;Cluster-67882.0;Cluster-55892.3;Cluster-49890.2;Cluster-90729.1;Cluster-55537.12;Cluster-79697.2;Cluster-35466.0;Cluster-27344.28	14
GO:0080112	seed growth	7/2819 0.25%	139/99184 0.14%	0.102433747681402	0.377315394505492	Cluster-21744.5;Cluster-59220.1;Cluster-59220.3;Cluster-59220.2;Cluster-59220.0;Cluster-17946.7;Cluster-17946.30	7
GO:0009690	cytokinin metabolic process	9/2819 0.32%	194/99184 0.2%	0.103544258191382	0.380285460214895	Cluster-66936.2;Cluster-88842.3;Cluster-66936.3;Cluster-66936.0;Cluster-77752.4;Cluster-14092.3;Cluster-71366.9;Cluster-71366.23;Cluster-71366.7	9
GO:0042060	wound healing	4/2819 0.14%	63/99184 0.06%	0.104327109623473	0.380285460214895	Cluster-65447.13;Cluster-81263.31;Cluster-81263.30;Cluster-81263.43	4
GO:1990110	callus formation	4/2819 0.14%	63/99184 0.06%	0.104327109623473	0.380285460214895	Cluster-65447.13;Cluster-81263.31;Cluster-81263.30;Cluster-81263.43	4
GO:0019243	methylglyoxal catabolic process to D-lactate via S-lactoyl-glutathione	3/2819 0.11%	40/99184 0.04%	0.104467284552781	0.380285460214895	Cluster-82236.2;Cluster-89204.7;Cluster-89204.0	3
GO:0060866	leaf abscission	3/2819 0.11%	40/99184 0.04%	0.104467284552781	0.380285460214895	Cluster-80976.1;Cluster-36504.25;Cluster-36504.29	3
GO:0061727	methylglyoxal catabolic process to lactate	3/2819 0.11%	40/99184 0.04%	0.104467284552781	0.380285460214895	Cluster-82236.2;Cluster-89204.7;Cluster-89204.0	3
GO:1901465	positive regulation of tetrapyrrole biosynthetic process	3/2819 0.11%	40/99184 0.04%	0.104467284552781	0.380285460214895	Cluster-57675.3;Cluster-57675.2;Cluster-57675.6	3
GO:1990170	stress response to cadmium ion	3/2819 0.11%	40/99184 0.04%	0.104467284552781	0.380285460214895	Cluster-64750.9;Cluster-64750.5;Cluster-64750.6	3
GO:1900140	regulation of seedling development	14/2819 0.5%	338/99184 0.34%	0.105059187930141	0.381346484943705	Cluster-78516.5;Cluster-67860.2;Cluster-48538.31;Cluster-48538.68;Cluster-78516.7;Cluster-78516.2;Cluster-82265.1;Cluster-55040.6;Cluster-50803.4;Cluster-9793.2;Cluster-55040.3;Cluster-48538.28;Cluster-36416.10;Cluster-48538.43	14
GO:0009734	auxin-activated signaling pathway	60/2819 2.13%	1784/99184 1.8%	0.105066417594413	0.381346484943705	Cluster-88043.0;Cluster-71289.6;Cluster-83476.10;Cluster-58989.3;Cluster-71289.8;Cluster-8061.32;Cluster-8061.30;Cluster-58989.2;Cluster-53810.8;Cluster-58078.15;Cluster-21201.9;Cluster-41791.28;Cluster-92085.2;Cluster-58989.9;Cluster-78516.5;Cluster-67860.2;Cluster-53810.31;Cluster-58078.0;Cluster-78516.7;Cluster-78516.2;Cluster-41791.14;Cluster-21201.8;Cluster-71289.18;Cluster-68156.1;Cluster-9…	60
GO:0000303	response to superoxide	5/2819 0.18%	88/99184 0.09%	0.105973104637657	0.383514345104746	Cluster-46412.12;Cluster-84449.19;Cluster-92628.0;Cluster-84449.7;Cluster-84449.4	5
GO:0051574	positive regulation of histone H3-K9 methylation	5/2819 0.18%	88/99184 0.09%	0.105973104637657	0.383514345104746	Cluster-44761.4;Cluster-44761.8;Cluster-44761.9;Cluster-27525.6;Cluster-70876.0	5
GO:0051438	regulation of ubiquitin-protein transferase activity	2/2819 0.07%	20/99184 0.02%	0.109550933798433	0.395884496918826	Cluster-8061.32;Cluster-8061.30	2
GO:1900367	positive regulation of defense response to insect	5/2819 0.18%	89/99184 0.09%	0.109810160830755	0.396243651673133	Cluster-83476.10;Cluster-52354.14;Cluster-52354.15;Cluster-52354.29;Cluster-52354.37	5
GO:0070536	protein K63-linked deubiquitination	3/2819 0.11%	41/99184 0.04%	0.110453713715778	0.397986564391588	Cluster-88085.6;Cluster-88085.11;Cluster-88085.8	3
GO:0008643	carbohydrate transport	22/2819 0.78%	583/99184 0.59%	0.111819895627273	0.402324414020332	Cluster-78996.2;Cluster-9948.0;Cluster-80402.9;Cluster-80402.11;Cluster-38390.0;Cluster-69510.3;Cluster-80402.8;Cluster-67747.0;Cluster-80402.0;Cluster-93588.0;Cluster-88563.9;Cluster-80402.7;Cluster-66825.8;Cluster-88563.10;Cluster-78765.2;Cluster-92702.5;Cluster-80402.6;Cluster-57098.1;Cluster-80402.14;Cluster-93588.2;Cluster-68926.15;Cluster-80402.1	22
GO:0006109	regulation of carbohydrate metabolic process	19/2819 0.67%	492/99184 0.5%	0.112699391426708	0.404901146879432	Cluster-89505.0;Cluster-89505.9;Cluster-77675.31;Cluster-15538.9;Cluster-87567.4;Cluster-15538.7;Cluster-77675.28;Cluster-22334.8;Cluster-77675.4;Cluster-77675.33;Cluster-88804.19;Cluster-92896.4;Cluster-47027.0;Cluster-15538.12;Cluster-77675.3;Cluster-15538.11;Cluster-91127.1;Cluster-22334.1;Cluster-89505.12	19
GO:0042542	response to hydrogen peroxide	17/2819 0.6%	432/99184 0.44%	0.113429614391346	0.406190565206727	Cluster-91640.0;Cluster-83476.10;Cluster-50837.2;Cluster-55752.7;Cluster-50837.3;Cluster-55752.11;Cluster-51238.0;Cluster-55040.6;Cluster-90514.4;Cluster-50837.4;Cluster-72687.15;Cluster-55040.3;Cluster-50837.6;Cluster-90514.1;Cluster-74321.3;Cluster-55752.1;Cluster-41231.62	17
GO:0010929	positive regulation of auxin mediated signaling pathway	4/2819 0.14%	65/99184 0.07%	0.113602492232712	0.406190565206727	Cluster-77030.4;Cluster-61477.2;Cluster-92203.10;Cluster-92203.7	4
GO:0006670	sphingosine metabolic process	5/2819 0.18%	90/99184 0.09%	0.113713695947345	0.406190565206727	Cluster-15202.7;Cluster-15202.8;Cluster-15202.4;Cluster-79122.0;Cluster-15202.6	5
GO:0046512	sphingosine biosynthetic process	5/2819 0.18%	90/99184 0.09%	0.113713695947345	0.406190565206727	Cluster-15202.7;Cluster-15202.8;Cluster-15202.4;Cluster-79122.0;Cluster-15202.6	5
GO:0008037	cell recognition	14/2819 0.5%	343/99184 0.35%	0.114369962813209	0.407946960883376	Cluster-34287.8;Cluster-91964.12;Cluster-91352.9;Cluster-83564.2;Cluster-29862.22;Cluster-67613.5;Cluster-29862.17;Cluster-91352.6;Cluster-29862.11;Cluster-88068.0;Cluster-34287.5;Cluster-12519.0;Cluster-29862.0;Cluster-34287.6	14
GO:0051783	regulation of nuclear division	8/2819 0.28%	171/99184 0.17%	0.115943348897057	0.412964887810065	Cluster-25880.5;Cluster-25880.7;Cluster-25880.10;Cluster-25880.4;Cluster-25880.8;Cluster-77597.0;Cluster-25880.9;Cluster-25880.6	8
GO:0016114	terpenoid biosynthetic process	30/2819 1.06%	835/99184 0.84%	0.1161200053051	0.413000707534208	Cluster-64568.0;Cluster-86751.0;Cluster-52440.188;Cluster-42945.25;Cluster-54459.9;Cluster-33734.1;Cluster-32321.0;Cluster-16988.5;Cluster-63822.0;Cluster-80861.8;Cluster-63917.3;Cluster-63917.4;Cluster-54459.2;Cluster-16988.4;Cluster-58342.0;Cluster-54459.7;Cluster-50615.2;Cluster-63917.2;Cluster-16988.1;Cluster-63917.0;Cluster-46172.14;Cluster-54459.15;Cluster-48633.4;Cluster-33734.2;Cluster-58…	30
GO:0071249	cellular response to nitrate	3/2819 0.11%	42/99184 0.04%	0.116568384454611	0.414001468571605	Cluster-70189.3;Cluster-18132.5;Cluster-71289.26	3
GO:0006672	ceramide metabolic process	7/2819 0.25%	144/99184 0.15%	0.117395883276382	0.4150548968224	Cluster-61074.4;Cluster-15202.7;Cluster-15202.8;Cluster-15202.4;Cluster-79122.0;Cluster-84553.0;Cluster-15202.6	7
GO:2000014	regulation of endosperm development	5/2819 0.18%	91/99184 0.09%	0.117682785256049	0.4150548968224	Cluster-77675.31;Cluster-77675.28;Cluster-77675.4;Cluster-77675.33;Cluster-77675.3	5
GO:0010114	response to red light	11/2819 0.39%	257/99184 0.26%	0.118124210665315	0.4150548968224	Cluster-83476.10;Cluster-66189.8;Cluster-66189.1;Cluster-66189.4;Cluster-47761.1;Cluster-77785.6;Cluster-54384.15;Cluster-54384.12;Cluster-68439.2;Cluster-47761.2;Cluster-47761.0	11
GO:0019932	second-messenger-mediated signaling	11/2819 0.39%	257/99184 0.26%	0.118124210665315	0.4150548968224	Cluster-65180.12;Cluster-59786.0;Cluster-87359.3;Cluster-87359.4;Cluster-65180.4;Cluster-93220.6;Cluster-87359.6;Cluster-93220.7;Cluster-93220.0;Cluster-65180.7;Cluster-93220.3	11
GO:0018158	protein oxidation	4/2819 0.14%	66/99184 0.07%	0.118371848347494	0.4150548968224	Cluster-85614.6;Cluster-67468.3;Cluster-85614.1;Cluster-58852.1	4
GO:0018171	peptidyl-cysteine oxidation	4/2819 0.14%	66/99184 0.07%	0.118371848347494	0.4150548968224	Cluster-85614.6;Cluster-67468.3;Cluster-85614.1;Cluster-58852.1	4
GO:0048026	positive regulation of mRNA splicing, via spliceosome	4/2819 0.14%	66/99184 0.07%	0.118371848347494	0.4150548968224	Cluster-91157.8;Cluster-91157.6;Cluster-91157.4;Cluster-91157.5	4
GO:0050685	positive regulation of mRNA processing	4/2819 0.14%	66/99184 0.07%	0.118371848347494	0.4150548968224	Cluster-91157.8;Cluster-91157.6;Cluster-91157.4;Cluster-91157.5	4
GO:0052543	callose deposition in cell wall	4/2819 0.14%	66/99184 0.07%	0.118371848347494	0.4150548968224	Cluster-17332.6;Cluster-86921.7;Cluster-39354.3;Cluster-17332.0	4
GO:0015720	allantoin transport	2/2819 0.07%	21/99184 0.02%	0.118892251202422	0.41511815595888	Cluster-79879.7;Cluster-79879.8	2
GO:0015744	succinate transport	2/2819 0.07%	21/99184 0.02%	0.118892251202422	0.41511815595888	Cluster-85835.3;Cluster-85835.2	2
GO:0015798	myo-inositol transport	2/2819 0.07%	21/99184 0.02%	0.118892251202422	0.41511815595888	Cluster-86880.5;Cluster-86880.3	2
GO:0006778	porphyrin-containing compound metabolic process	17/2819 0.6%	436/99184 0.44%	0.12027211637351	0.419345395907076	Cluster-80186.1;Cluster-55040.13;Cluster-80186.3;Cluster-57675.3;Cluster-80186.5;Cluster-57675.2;Cluster-49270.8;Cluster-80186.4;Cluster-80186.0;Cluster-45127.1;Cluster-37165.0;Cluster-57675.6;Cluster-80186.2;Cluster-83299.2;Cluster-80186.7;Cluster-59836.2;Cluster-17757.3	17
GO:0010167	response to nitrate	7/2819 0.25%	145/99184 0.15%	0.120517568838248	0.41961102970508	Cluster-91108.7;Cluster-70189.3;Cluster-72687.15;Cluster-18132.5;Cluster-91108.0;Cluster-91108.3;Cluster-71289.26	7
GO:0051570	regulation of histone H3-K9 methylation	8/2819 0.28%	173/99184 0.17%	0.121615377281791	0.422839439385078	Cluster-52021.12;Cluster-44761.4;Cluster-52021.14;Cluster-44761.8;Cluster-52021.13;Cluster-44761.9;Cluster-27525.6;Cluster-70876.0	8
GO:0000255	allantoin metabolic process	3/2819 0.11%	43/99184 0.04%	0.122806425469198	0.424598505910939	Cluster-84332.14;Cluster-84332.4;Cluster-84332.1	3
GO:0043605	cellular amide catabolic process	3/2819 0.11%	43/99184 0.04%	0.122806425469198	0.424598505910939	Cluster-84332.14;Cluster-84332.4;Cluster-84332.1	3
GO:0046373	L-arabinose metabolic process	3/2819 0.11%	43/99184 0.04%	0.122806425469198	0.424598505910939	Cluster-71855.15;Cluster-71855.13;Cluster-71855.10	3
GO:0051291	protein heterooligomerization	3/2819 0.11%	43/99184 0.04%	0.122806425469198	0.424598505910939	Cluster-75492.28;Cluster-75492.6;Cluster-75492.29	3
GO:0035195	miRNA-mediated gene silencing	5/2819 0.18%	93/99184 0.09%	0.125813742831537	0.434390346071562	Cluster-44840.11;Cluster-44840.27;Cluster-44840.26;Cluster-44840.25;Cluster-44840.14	5
GO:0010089	xylem development	13/2819 0.46%	320/99184 0.32%	0.127740886786468	0.436705265257899	Cluster-45274.4;Cluster-81263.31;Cluster-81263.30;Cluster-56230.7;Cluster-81263.43;Cluster-56230.9;Cluster-56230.8;Cluster-84436.5;Cluster-2652.7;Cluster-7272.0;Cluster-56230.12;Cluster-90832.9;Cluster-49145.59	13
GO:0006166	purine ribonucleoside salvage	4/2819 0.14%	68/99184 0.07%	0.128164202159041	0.436705265257899	Cluster-87216.6;Cluster-87216.9;Cluster-87216.8;Cluster-87216.16	4
GO:0019853	L-ascorbic acid biosynthetic process	4/2819 0.14%	68/99184 0.07%	0.128164202159041	0.436705265257899	Cluster-93466.0;Cluster-86921.7;Cluster-53855.1;Cluster-68832.0	4
GO:0033120	positive regulation of RNA splicing	4/2819 0.14%	68/99184 0.07%	0.128164202159041	0.436705265257899	Cluster-91157.8;Cluster-91157.6;Cluster-91157.4;Cluster-91157.5	4
GO:0042451	purine nucleoside biosynthetic process	4/2819 0.14%	68/99184 0.07%	0.128164202159041	0.436705265257899	Cluster-87216.6;Cluster-87216.9;Cluster-87216.8;Cluster-87216.16	4
GO:0043174	nucleoside salvage	4/2819 0.14%	68/99184 0.07%	0.128164202159041	0.436705265257899	Cluster-87216.6;Cluster-87216.9;Cluster-87216.8;Cluster-87216.16	4
GO:0046129	purine ribonucleoside biosynthetic process	4/2819 0.14%	68/99184 0.07%	0.128164202159041	0.436705265257899	Cluster-87216.6;Cluster-87216.9;Cluster-87216.8;Cluster-87216.16	4
GO:0006419	alanyl-tRNA aminoacylation	2/2819 0.07%	22/99184 0.02%	0.128422000150467	0.436705265257899	Cluster-82270.4;Cluster-82270.7	2
GO:0033384	geranyl diphosphate biosynthetic process	2/2819 0.07%	22/99184 0.02%	0.128422000150467	0.436705265257899	Cluster-64568.0;Cluster-63822.0	2
GO:0080169	cellular response to boron-containing substance deprivation	2/2819 0.07%	22/99184 0.02%	0.128422000150467	0.436705265257899	Cluster-93995.5;Cluster-93995.13	2
GO:0090548	response to nitrate starvation	2/2819 0.07%	22/99184 0.02%	0.128422000150467	0.436705265257899	Cluster-58756.5;Cluster-58756.1	2
GO:0006521	regulation of cellular amino acid metabolic process	3/2819 0.11%	44/99184 0.04%	0.129162932727867	0.436827981217438	Cluster-68886.2;Cluster-67495.0;Cluster-68886.6	3
GO:0009164	nucleoside catabolic process	3/2819 0.11%	44/99184 0.04%	0.129162932727867	0.436827981217438	Cluster-84454.11;Cluster-84454.0;Cluster-46205.3	3
GO:0033238	regulation of cellular amine metabolic process	3/2819 0.11%	44/99184 0.04%	0.129162932727867	0.436827981217438	Cluster-68886.2;Cluster-67495.0;Cluster-68886.6	3
GO:0034656	nucleobase-containing small molecule catabolic process	3/2819 0.11%	44/99184 0.04%	0.129162932727867	0.436827981217438	Cluster-84454.11;Cluster-84454.0;Cluster-46205.3	3
GO:0010104	regulation of ethylene-activated signaling pathway	10/2819 0.35%	234/99184 0.24%	0.132580529947995	0.447166168355211	Cluster-93076.2;Cluster-93076.1;Cluster-93076.0;Cluster-50615.2;Cluster-44674.0;Cluster-47529.0;Cluster-67079.0;Cluster-78896.0;Cluster-58569.2;Cluster-58569.3	10
GO:0070297	regulation of phosphorelay signal transduction system	10/2819 0.35%	234/99184 0.24%	0.132580529947995	0.447166168355211	Cluster-93076.2;Cluster-93076.1;Cluster-93076.0;Cluster-50615.2;Cluster-44674.0;Cluster-47529.0;Cluster-67079.0;Cluster-78896.0;Cluster-58569.2;Cluster-58569.3	10
GO:1902600	proton transmembrane transport	8/2819 0.28%	177/99184 0.18%	0.133388160086396	0.449278870725781	Cluster-3223.2;Cluster-14041.0;Cluster-48324.11;Cluster-26068.2;Cluster-48324.7;Cluster-48324.15;Cluster-72815.1;Cluster-48324.9	8
GO:0001666	response to hypoxia	31/2819 1.1%	881/99184 0.89%	0.134206832915164	0.451422983441916	Cluster-35362.3;Cluster-81427.0;Cluster-88960.2;Cluster-93076.2;Cluster-81017.6;Cluster-93076.1;Cluster-86816.3;Cluster-85614.6;Cluster-4088.8;Cluster-93076.0;Cluster-50615.2;Cluster-67468.3;Cluster-93683.0;Cluster-85614.1;Cluster-89429.4;Cluster-86816.2;Cluster-74929.4;Cluster-81029.18;Cluster-27520.0;Cluster-81029.0;Cluster-90312.6;Cluster-79575.0;Cluster-58852.1;Cluster-90312.9;Cluster-85134.8…	31
GO:0009269	response to desiccation	3/2819 0.11%	45/99184 0.05%	0.135632981102963	0.454985331737815	Cluster-73077.3;Cluster-76660.4;Cluster-73077.7	3
GO:0034059	response to anoxia	3/2819 0.11%	45/99184 0.05%	0.135632981102963	0.454985331737815	Cluster-81029.18;Cluster-81029.0;Cluster-3864.5	3
GO:0006842	tricarboxylic acid transport	2/2819 0.07%	23/99184 0.02%	0.138121933483602	0.458986961267895	Cluster-85835.3;Cluster-85835.2	2
GO:0009448	gamma-aminobutyric acid metabolic process	2/2819 0.07%	23/99184 0.02%	0.138121933483602	0.458986961267895	Cluster-72993.9;Cluster-72993.2	2
GO:0010045	response to nickel cation	2/2819 0.07%	23/99184 0.02%	0.138121933483602	0.458986961267895	Cluster-56130.5;Cluster-56130.2	2
GO:0015746	citrate transport	2/2819 0.07%	23/99184 0.02%	0.138121933483602	0.458986961267895	Cluster-85835.3;Cluster-85835.2	2
GO:0033273	response to vitamin	2/2819 0.07%	23/99184 0.02%	0.138121933483602	0.458986961267895	Cluster-83476.10;Cluster-43023.0	2
GO:0042178	xenobiotic catabolic process	2/2819 0.07%	23/99184 0.02%	0.138121933483602	0.458986961267895	Cluster-81650.2;Cluster-81650.6	2
GO:0046622	positive regulation of organ growth	2/2819 0.07%	23/99184 0.02%	0.138121933483602	0.458986961267895	Cluster-38514.1;Cluster-38514.4	2
GO:0036293	response to decreased oxygen levels	32/2819 1.14%	916/99184 0.92%	0.138339658185905	0.459095063778926	Cluster-35362.3;Cluster-81427.0;Cluster-88960.2;Cluster-93076.2;Cluster-81017.6;Cluster-93076.1;Cluster-86816.3;Cluster-85614.6;Cluster-4088.8;Cluster-93076.0;Cluster-50615.2;Cluster-67468.3;Cluster-93683.0;Cluster-85614.1;Cluster-89429.4;Cluster-86816.2;Cluster-74929.4;Cluster-81029.18;Cluster-27520.0;Cluster-81029.0;Cluster-90312.6;Cluster-79575.0;Cluster-58852.1;Cluster-3864.5;Cluster-90312.9;…	32
GO:0046112	nucleobase biosynthetic process	7/2819 0.25%	151/99184 0.15%	0.14012203320707	0.46438839615017	Cluster-87216.6;Cluster-87216.9;Cluster-87216.8;Cluster-45897.1;Cluster-72166.2;Cluster-87216.16;Cluster-45897.4	7
GO:0080151	positive regulation of salicylic acid mediated signaling pathway	3/2819 0.11%	46/99184 0.05%	0.142211635206316	0.470684437485255	Cluster-93076.2;Cluster-93076.1;Cluster-93076.0	3
GO:0014074	response to purine-containing compound	4/2819 0.14%	71/99184 0.07%	0.143456341470261	0.474171027339704	Cluster-52354.14;Cluster-52354.15;Cluster-52354.29;Cluster-52354.37	4
GO:0033013	tetrapyrrole metabolic process	17/2819 0.6%	449/99184 0.45%	0.144154261877443	0.475843429020216	Cluster-80186.1;Cluster-55040.13;Cluster-80186.3;Cluster-57675.3;Cluster-80186.5;Cluster-57675.2;Cluster-49270.8;Cluster-80186.4;Cluster-80186.0;Cluster-45127.1;Cluster-37165.0;Cluster-57675.6;Cluster-80186.2;Cluster-83299.2;Cluster-80186.7;Cluster-59836.2;Cluster-17757.3	17
GO:0006766	vitamin metabolic process	21/2819 0.74%	573/99184 0.58%	0.14451373914555	0.476395690614119	Cluster-72993.9;Cluster-82750.4;Cluster-44097.10;Cluster-82750.3;Cluster-89591.0;Cluster-93466.0;Cluster-72993.2;Cluster-86921.7;Cluster-89727.4;Cluster-73852.1;Cluster-82117.5;Cluster-82750.0;Cluster-82117.0;Cluster-82117.1;Cluster-53855.1;Cluster-82117.6;Cluster-24336.3;Cluster-24336.1;Cluster-73852.0;Cluster-82750.5;Cluster-68832.0	21
GO:0033383	geranyl diphosphate metabolic process	2/2819 0.07%	24/99184 0.02%	0.147974688402872	0.485866559669827	Cluster-64568.0;Cluster-63822.0	2
GO:0051091	positive regulation of DNA-binding transcription factor activity	2/2819 0.07%	24/99184 0.02%	0.147974688402872	0.485866559669827	Cluster-55040.6;Cluster-55040.3	2
GO:1990569	UDP-N-acetylglucosamine transmembrane transport	2/2819 0.07%	24/99184 0.02%	0.147974688402872	0.485866559669827	Cluster-66825.8;Cluster-68926.15	2
GO:0010364	regulation of ethylene biosynthetic process	3/2819 0.11%	47/99184 0.05%	0.148893959465288	0.486308465763437	Cluster-67495.0;Cluster-58569.2;Cluster-58569.3	3
GO:0031335	regulation of sulfur amino acid metabolic process	3/2819 0.11%	47/99184 0.05%	0.148893959465288	0.486308465763437	Cluster-67495.0;Cluster-58569.2;Cluster-58569.3	3
GO:1900908	regulation of olefin metabolic process	3/2819 0.11%	47/99184 0.05%	0.148893959465288	0.486308465763437	Cluster-67495.0;Cluster-58569.2;Cluster-58569.3	3
GO:1900911	regulation of olefin biosynthetic process	3/2819 0.11%	47/99184 0.05%	0.148893959465288	0.486308465763437	Cluster-67495.0;Cluster-58569.2;Cluster-58569.3	3
GO:0009789	positive regulation of abscisic acid-activated signaling pathway	13/2819 0.46%	330/99184 0.33%	0.150072957747218	0.489514292441255	Cluster-39299.2;Cluster-39299.4;Cluster-81650.2;Cluster-76865.0;Cluster-39299.1;Cluster-87671.1;Cluster-17346.13;Cluster-87671.6;Cluster-81650.6;Cluster-69165.1;Cluster-87671.3;Cluster-87671.5;Cluster-87671.7	13
GO:0006972	hyperosmotic response	9/2819 0.32%	212/99184 0.21%	0.152194461838906	0.495781959130943	Cluster-88960.2;Cluster-73089.0;Cluster-4088.8;Cluster-78322.2;Cluster-76660.4;Cluster-82117.5;Cluster-82117.0;Cluster-82117.1;Cluster-82117.6	9
GO:0006551	leucine metabolic process	6/2819 0.21%	127/99184 0.13%	0.154282568327274	0.501844464393858	Cluster-85189.5;Cluster-25559.0;Cluster-85189.0;Cluster-89468.2;Cluster-25559.5;Cluster-85189.1	6
GO:0016108	tetraterpenoid metabolic process	9/2819 0.32%	213/99184 0.21%	0.155182934147249	0.501844464393858	Cluster-64568.0;Cluster-54459.9;Cluster-80861.8;Cluster-54459.2;Cluster-58342.0;Cluster-54459.7;Cluster-46172.14;Cluster-54459.15;Cluster-87123.5	9
GO:0016116	carotenoid metabolic process	9/2819 0.32%	213/99184 0.21%	0.155182934147249	0.501844464393858	Cluster-64568.0;Cluster-54459.9;Cluster-80861.8;Cluster-54459.2;Cluster-58342.0;Cluster-54459.7;Cluster-46172.14;Cluster-54459.15;Cluster-87123.5	9
GO:0006072	glycerol-3-phosphate metabolic process	3/2819 0.11%	48/99184 0.05%	0.155675027478369	0.501844464393858	Cluster-59872.2;Cluster-59872.1;Cluster-83610.1	3
GO:0015714	phosphoenolpyruvate transport	3/2819 0.11%	48/99184 0.05%	0.155675027478369	0.501844464393858	Cluster-67747.0;Cluster-88563.9;Cluster-88563.10	3
GO:0015717	triose phosphate transport	3/2819 0.11%	48/99184 0.05%	0.155675027478369	0.501844464393858	Cluster-67747.0;Cluster-88563.9;Cluster-88563.10	3
GO:0035436	triose phosphate transmembrane transport	3/2819 0.11%	48/99184 0.05%	0.155675027478369	0.501844464393858	Cluster-67747.0;Cluster-88563.9;Cluster-88563.10	3
GO:0052646	alditol phosphate metabolic process	3/2819 0.11%	48/99184 0.05%	0.155675027478369	0.501844464393858	Cluster-59872.2;Cluster-59872.1;Cluster-83610.1	3
GO:0009116	nucleoside metabolic process	7/2819 0.25%	156/99184 0.16%	0.157556601830613	0.505932995673457	Cluster-87216.6;Cluster-87216.9;Cluster-84454.11;Cluster-84454.0;Cluster-87216.8;Cluster-87216.16;Cluster-46205.3	7
GO:0000820	regulation of glutamine family amino acid metabolic process	2/2819 0.07%	25/99184 0.03%	0.157963750968639	0.505932995673457	Cluster-68886.2;Cluster-68886.6	2
GO:0010289	homogalacturonan biosynthetic process	2/2819 0.07%	25/99184 0.03%	0.157963750968639	0.505932995673457	Cluster-21027.12;Cluster-21027.7	2
GO:0044571	[2Fe-2S] cluster assembly	2/2819 0.07%	25/99184 0.03%	0.157963750968639	0.505932995673457	Cluster-85797.11;Cluster-85797.6	2
GO:2000214	regulation of proline metabolic process	2/2819 0.07%	25/99184 0.03%	0.157963750968639	0.505932995673457	Cluster-68886.2;Cluster-68886.6	2
GO:0010628	positive regulation of gene expression	18/2819 0.64%	488/99184 0.49%	0.15997530852382	0.511714567523291	Cluster-64118.8;Cluster-64118.1;Cluster-91157.8;Cluster-91157.6;Cluster-93059.17;Cluster-1202.3;Cluster-91157.4;Cluster-2652.7;Cluster-91157.5;Cluster-79887.3;Cluster-28631.4;Cluster-7272.0;Cluster-75735.2;Cluster-93059.16;Cluster-82033.1;Cluster-60586.19;Cluster-9012.1;Cluster-60586.12	18
GO:0006535	cysteine biosynthetic process from serine	5/2819 0.18%	101/99184 0.1%	0.160751108777418	0.513533503426827	Cluster-77080.5;Cluster-86128.7;Cluster-86128.2;Cluster-86128.15;Cluster-86128.9	5
GO:0019321	pentose metabolic process	7/2819 0.25%	157/99184 0.16%	0.161157486857543	0.514169124735971	Cluster-36454.14;Cluster-36454.16;Cluster-25574.0;Cluster-71855.15;Cluster-71855.13;Cluster-71855.10;Cluster-36454.23	7
GO:0009268	response to pH	3/2819 0.11%	49/99184 0.05%	0.162549930687522	0.517945087627721	Cluster-82056.10;Cluster-82056.9;Cluster-82056.6	3
GO:0010193	response to ozone	9/2819 0.32%	216/99184 0.22%	0.164317980664313	0.522692328084844	Cluster-46412.12;Cluster-77625.48;Cluster-84449.19;Cluster-92628.0;Cluster-74945.0;Cluster-77625.34;Cluster-84449.7;Cluster-84449.4;Cluster-77625.37	9
GO:0006222	UMP biosynthetic process	4/2819 0.14%	75/99184 0.08%	0.164883178927934	0.522692328084844	Cluster-72166.2;Cluster-85134.8;Cluster-85134.5;Cluster-85134.4	4
GO:0009174	pyrimidine ribonucleoside monophosphate biosynthetic process	4/2819 0.14%	75/99184 0.08%	0.164883178927934	0.522692328084844	Cluster-72166.2;Cluster-85134.8;Cluster-85134.5;Cluster-85134.4	4
GO:0046049	UMP metabolic process	4/2819 0.14%	75/99184 0.08%	0.164883178927934	0.522692328084844	Cluster-72166.2;Cluster-85134.8;Cluster-85134.5;Cluster-85134.4	4
GO:0046173	polyol biosynthetic process	8/2819 0.28%	187/99184 0.19%	0.165209310868174	0.522900567404074	Cluster-15202.7;Cluster-15202.8;Cluster-15202.4;Cluster-83801.1;Cluster-79122.0;Cluster-83801.2;Cluster-15202.6;Cluster-83801.4	8
GO:0046520	sphingoid biosynthetic process	5/2819 0.18%	102/99184 0.1%	0.165370732087452	0.522900567404074	Cluster-15202.7;Cluster-15202.8;Cluster-15202.4;Cluster-79122.0;Cluster-15202.6	5
GO:0010208	pollen wall assembly	6/2819 0.21%	130/99184 0.13%	0.166342116904631	0.525302048161248	Cluster-19939.2;Cluster-85200.1;Cluster-85200.10;Cluster-66825.8;Cluster-90090.0;Cluster-90729.1	6
GO:0010394	homogalacturonan metabolic process	2/2819 0.07%	26/99184 0.03%	0.168073421902349	0.528748747329851	Cluster-21027.12;Cluster-21027.7	2
GO:0045116	protein neddylation	2/2819 0.07%	26/99184 0.03%	0.168073421902349	0.528748747329851	Cluster-8061.32;Cluster-8061.30	2
GO:0051410	detoxification of nitrogen compound	2/2819 0.07%	26/99184 0.03%	0.168073421902349	0.528748747329851	Cluster-92747.10;Cluster-92747.11	2
GO:0009173	pyrimidine ribonucleoside monophosphate metabolic process	4/2819 0.14%	76/99184 0.08%	0.170410425145661	0.533634598275083	Cluster-72166.2;Cluster-85134.8;Cluster-85134.5;Cluster-85134.4	4
GO:0052386	cell wall thickening	4/2819 0.14%	76/99184 0.08%	0.170410425145661	0.533634598275083	Cluster-17332.6;Cluster-86921.7;Cluster-39354.3;Cluster-17332.0	4
GO:0006084	acetyl-CoA metabolic process	12/2819 0.43%	308/99184 0.31%	0.170487536036251	0.533634598275083	Cluster-72782.0;Cluster-72782.7;Cluster-90431.5;Cluster-85519.0;Cluster-88429.11;Cluster-88429.13;Cluster-72782.4;Cluster-72782.8;Cluster-18318.0;Cluster-88429.2;Cluster-88429.19;Cluster-46233.0	12
GO:0009067	aspartate family amino acid biosynthetic process	12/2819 0.43%	308/99184 0.31%	0.170487536036251	0.533634598275083	Cluster-88037.2;Cluster-88037.7;Cluster-90431.5;Cluster-88037.0;Cluster-60692.0;Cluster-72961.0;Cluster-88408.4;Cluster-26329.8;Cluster-81360.63;Cluster-88037.6;Cluster-58616.0;Cluster-85754.8	12
GO:0019439	aromatic compound catabolic process	58/2819 2.06%	1791/99184 1.81%	0.171217068909207	0.535242262075567	Cluster-80849.0;Cluster-80186.1;Cluster-55040.13;Cluster-40655.45;Cluster-80849.4;Cluster-80849.7;Cluster-80186.3;Cluster-80849.5;Cluster-80186.5;Cluster-81017.6;Cluster-40655.37;Cluster-9869.23;Cluster-55971.6;Cluster-84332.14;Cluster-81650.2;Cluster-85044.0;Cluster-77253.3;Cluster-84454.11;Cluster-93610.7;Cluster-80186.4;Cluster-40655.38;Cluster-67495.0;Cluster-10714.15;Cluster-71803.3;Cluster-…	58
GO:1990937	xylan acetylation	7/2819 0.25%	160/99184 0.16%	0.172178532107365	0.537570001378034	Cluster-55025.14;Cluster-47656.5;Cluster-39631.8;Cluster-25676.4;Cluster-55025.2;Cluster-55025.1;Cluster-55025.17	7
GO:0018027	peptidyl-lysine dimethylation	6/2819 0.21%	132/99184 0.13%	0.174595764694228	0.543747362659535	Cluster-44761.4;Cluster-44761.8;Cluster-44761.9;Cluster-27525.6;Cluster-83076.9;Cluster-70876.0	6
GO:0043903	regulation of biological process involved in symbiotic interaction	6/2819 0.21%	132/99184 0.13%	0.174595764694228	0.543747362659535	Cluster-75811.3;Cluster-50849.0;Cluster-75811.5;Cluster-34897.11;Cluster-43058.0;Cluster-75811.2	6
GO:0009404	toxin metabolic process	7/2819 0.25%	161/99184 0.16%	0.175923139518638	0.546066842397168	Cluster-87833.5;Cluster-93076.2;Cluster-93076.1;Cluster-93076.0;Cluster-87833.1;Cluster-78322.2;Cluster-58521.3	7
GO:0046128	purine ribonucleoside metabolic process	4/2819 0.14%	77/99184 0.08%	0.176001374374884	0.546066842397168	Cluster-87216.6;Cluster-87216.9;Cluster-87216.8;Cluster-87216.16	4
GO:0080183	response to photooxidative stress	4/2819 0.14%	77/99184 0.08%	0.176001374374884	0.546066842397168	Cluster-47761.1;Cluster-68439.2;Cluster-47761.2;Cluster-47761.0	4
GO:0006020	inositol metabolic process	3/2819 0.11%	51/99184 0.05%	0.176561745213528	0.54643766090429	Cluster-83801.1;Cluster-83801.2;Cluster-83801.4	3
GO:0044273	sulfur compound catabolic process	3/2819 0.11%	51/99184 0.05%	0.176561745213528	0.54643766090429	Cluster-40928.1;Cluster-40928.10;Cluster-40928.9	3
GO:0065002	intracellular protein transmembrane transport	17/2819 0.6%	465/99184 0.47%	0.176887888480213	0.546764433344697	Cluster-90963.3;Cluster-90963.6;Cluster-90963.5;Cluster-90963.1;Cluster-8134.2;Cluster-75764.2;Cluster-69923.1;Cluster-75764.3;Cluster-25880.16;Cluster-75438.15;Cluster-75438.26;Cluster-90963.0;Cluster-8061.221;Cluster-91064.0;Cluster-16540.0;Cluster-79697.2;Cluster-75438.19	17
GO:0010500	transmitting tissue development	2/2819 0.07%	27/99184 0.03%	0.178288783645441	0.550408337057345	Cluster-45618.18;Cluster-59286.0	2
GO:0042538	hyperosmotic salinity response	8/2819 0.28%	191/99184 0.19%	0.178833985250836	0.551404787856745	Cluster-88960.2;Cluster-4088.8;Cluster-78322.2;Cluster-76660.4;Cluster-82117.5;Cluster-82117.0;Cluster-82117.1;Cluster-82117.6	8
GO:0048544	recognition of pollen	13/2819 0.46%	342/99184 0.34%	0.179393909886521	0.552444102619486	Cluster-34287.8;Cluster-91964.12;Cluster-91352.9;Cluster-83564.2;Cluster-29862.22;Cluster-29862.17;Cluster-91352.6;Cluster-29862.11;Cluster-88068.0;Cluster-34287.5;Cluster-12519.0;Cluster-29862.0;Cluster-34287.6	13
GO:0034754	cellular hormone metabolic process	10/2819 0.35%	251/99184 0.25%	0.1802331688767	0.554339982190247	Cluster-66936.2;Cluster-88842.3;Cluster-66936.3;Cluster-66936.0;Cluster-77752.4;Cluster-14092.3;Cluster-67495.0;Cluster-71366.9;Cluster-71366.23;Cluster-71366.7	10
GO:0009163	nucleoside biosynthetic process	4/2819 0.14%	78/99184 0.08%	0.18165374240039	0.555950157296996	Cluster-87216.6;Cluster-87216.9;Cluster-87216.8;Cluster-87216.16	4
GO:0034404	nucleobase-containing small molecule biosynthetic process	4/2819 0.14%	78/99184 0.08%	0.18165374240039	0.555950157296996	Cluster-87216.6;Cluster-87216.9;Cluster-87216.8;Cluster-87216.16	4
GO:0042455	ribonucleoside biosynthetic process	4/2819 0.14%	78/99184 0.08%	0.18165374240039	0.555950157296996	Cluster-87216.6;Cluster-87216.9;Cluster-87216.8;Cluster-87216.16	4
GO:0043068	positive regulation of programmed cell death	4/2819 0.14%	78/99184 0.08%	0.18165374240039	0.555950157296996	Cluster-55040.6;Cluster-94284.0;Cluster-55040.3;Cluster-94284.8	4
GO:0009606	tropism	22/2819 0.78%	626/99184 0.63%	0.183160668518021	0.558703167901446	Cluster-6007.16;Cluster-69540.3;Cluster-85092.6;Cluster-64653.4;Cluster-64653.7;Cluster-17332.6;Cluster-6007.17;Cluster-41791.28;Cluster-85092.1;Cluster-41791.6;Cluster-41791.21;Cluster-58173.11;Cluster-75319.1;Cluster-41791.24;Cluster-93220.6;Cluster-93220.7;Cluster-85092.5;Cluster-17332.0;Cluster-83299.2;Cluster-6834.1;Cluster-93220.0;Cluster-93220.3	22
GO:0071806	protein transmembrane transport	17/2819 0.6%	468/99184 0.47%	0.183416923593479	0.558703167901446	Cluster-90963.3;Cluster-90963.6;Cluster-90963.5;Cluster-90963.1;Cluster-8134.2;Cluster-75764.2;Cluster-69923.1;Cluster-75764.3;Cluster-25880.16;Cluster-75438.15;Cluster-75438.26;Cluster-90963.0;Cluster-8061.221;Cluster-91064.0;Cluster-16540.0;Cluster-79697.2;Cluster-75438.19	17
GO:0019566	arabinose metabolic process	3/2819 0.11%	52/99184 0.05%	0.183688997817521	0.558703167901446	Cluster-71855.15;Cluster-71855.13;Cluster-71855.10	3
GO:0050665	hydrogen peroxide biosynthetic process	3/2819 0.11%	52/99184 0.05%	0.183688997817521	0.558703167901446	Cluster-55752.7;Cluster-55752.11;Cluster-55752.1	3
GO:0090057	root radial pattern formation	3/2819 0.11%	52/99184 0.05%	0.183688997817521	0.558703167901446	Cluster-46303.36;Cluster-57222.5;Cluster-46303.38	3
GO:0034311	diol metabolic process	5/2819 0.18%	106/99184 0.11%	0.184356269198622	0.558703167901446	Cluster-15202.7;Cluster-15202.8;Cluster-15202.4;Cluster-79122.0;Cluster-15202.6	5
GO:0034312	diol biosynthetic process	5/2819 0.18%	106/99184 0.11%	0.184356269198622	0.558703167901446	Cluster-15202.7;Cluster-15202.8;Cluster-15202.4;Cluster-79122.0;Cluster-15202.6	5
GO:0035435	phosphate ion transmembrane transport	5/2819 0.18%	106/99184 0.11%	0.184356269198622	0.558703167901446	Cluster-60909.9;Cluster-60909.5;Cluster-60909.1;Cluster-70572.3;Cluster-93376.8	5
GO:0033540	fatty acid beta-oxidation using acyl-CoA oxidase	2/2819 0.07%	28/99184 0.03%	0.188595668631604	0.569462439144635	Cluster-19472.5;Cluster-19472.6	2
GO:0060776	simple leaf morphogenesis	2/2819 0.07%	28/99184 0.03%	0.188595668631604	0.569462439144635	Cluster-78160.0;Cluster-49124.8	2
GO:1904292	regulation of ERAD pathway	2/2819 0.07%	28/99184 0.03%	0.188595668631604	0.569462439144635	Cluster-66825.8;Cluster-82204.6	2
GO:0006089	lactate metabolic process	3/2819 0.11%	53/99184 0.05%	0.190890781300942	0.574991794465413	Cluster-82236.2;Cluster-89204.7;Cluster-89204.0	3
GO:0051596	methylglyoxal catabolic process	3/2819 0.11%	53/99184 0.05%	0.190890781300942	0.574991794465413	Cluster-82236.2;Cluster-89204.7;Cluster-89204.0	3
GO:0010928	regulation of auxin mediated signaling pathway	12/2819 0.43%	316/99184 0.32%	0.192034036287405	0.577733465966597	Cluster-41791.28;Cluster-41791.14;Cluster-41791.6;Cluster-41791.21;Cluster-77030.4;Cluster-41791.10;Cluster-41791.24;Cluster-61477.2;Cluster-92203.10;Cluster-92203.7;Cluster-41791.29;Cluster-49124.8	12
GO:0051053	negative regulation of DNA metabolic process	8/2819 0.28%	195/99184 0.2%	0.19293162790056	0.57823436759382	Cluster-25880.5;Cluster-25880.7;Cluster-25880.10;Cluster-23561.49;Cluster-25880.4;Cluster-25880.8;Cluster-25880.9;Cluster-25880.6	8
GO:0006545	glycine biosynthetic process	4/2819 0.14%	80/99184 0.08%	0.193133544319356	0.57823436759382	Cluster-83815.7;Cluster-83815.2;Cluster-83815.3;Cluster-83815.9	4
GO:0030198	extracellular matrix organization	4/2819 0.14%	80/99184 0.08%	0.193133544319356	0.57823436759382	Cluster-93586.10;Cluster-37550.0;Cluster-93586.6;Cluster-93586.9	4
GO:0043062	extracellular structure organization	4/2819 0.14%	80/99184 0.08%	0.193133544319356	0.57823436759382	Cluster-93586.10;Cluster-37550.0;Cluster-93586.6;Cluster-93586.9	4
GO:0032388	positive regulation of intracellular transport	3/2819 0.11%	54/99184 0.05%	0.198162384896758	0.590746082181803	Cluster-85751.1;Cluster-39043.0;Cluster-85751.13	3
GO:0045901	positive regulation of translational elongation	3/2819 0.11%	54/99184 0.05%	0.198162384896758	0.590746082181803	Cluster-2652.7;Cluster-7272.0;Cluster-9012.1	3
GO:0090316	positive regulation of intracellular protein transport	3/2819 0.11%	54/99184 0.05%	0.198162384896758	0.590746082181803	Cluster-85751.1;Cluster-39043.0;Cluster-85751.13	3
GO:0033319	UDP-D-xylose metabolic process	4/2819 0.14%	81/99184 0.08%	0.198956364703019	0.590746082181803	Cluster-36454.14;Cluster-36454.16;Cluster-25574.0;Cluster-36454.23	4
GO:0033320	UDP-D-xylose biosynthetic process	4/2819 0.14%	81/99184 0.08%	0.198956364703019	0.590746082181803	Cluster-36454.14;Cluster-36454.16;Cluster-25574.0;Cluster-36454.23	4
GO:0015853	adenine transport	2/2819 0.07%	29/99184 0.03%	0.198980628730055	0.590746082181803	Cluster-73383.4;Cluster-73383.5	2
GO:0015854	guanine transport	2/2819 0.07%	29/99184 0.03%	0.198980628730055	0.590746082181803	Cluster-73383.4;Cluster-73383.5	2
GO:0009086	methionine biosynthetic process	8/2819 0.28%	197/99184 0.2%	0.200148796484879	0.593271241202653	Cluster-88037.2;Cluster-88037.7;Cluster-88037.0;Cluster-72961.0;Cluster-26329.8;Cluster-88037.6;Cluster-58616.0;Cluster-85754.8	8
GO:1900425	negative regulation of defense response to bacterium	6/2819 0.21%	138/99184 0.14%	0.200309813992182	0.593271241202653	Cluster-52160.1;Cluster-47558.6;Cluster-52160.6;Cluster-47558.0;Cluster-47558.2;Cluster-79697.2	6
GO:0000381	regulation of alternative mRNA splicing, via spliceosome	5/2819 0.18%	110/99184 0.11%	0.20408958366831	0.603744723047423	Cluster-92481.6;Cluster-24905.5;Cluster-69623.4;Cluster-37862.1;Cluster-92481.0	5
GO:0010623	programmed cell death involved in cell development	4/2819 0.14%	82/99184 0.08%	0.204831382336483	0.605216921111015	Cluster-29163.0;Cluster-93520.4;Cluster-87900.0;Cluster-2726.0	4
GO:0045905	positive regulation of translational termination	3/2819 0.11%	55/99184 0.06%	0.20549915525101	0.606467149841968	Cluster-2652.7;Cluster-7272.0;Cluster-9012.1	3
GO:0009644	response to high light intensity	11/2819 0.39%	290/99184 0.29%	0.205917985451815	0.606980601587455	Cluster-88960.2;Cluster-91157.8;Cluster-91157.6;Cluster-67613.5;Cluster-47761.1;Cluster-91157.4;Cluster-91157.5;Cluster-68439.2;Cluster-47761.2;Cluster-47761.0;Cluster-31753.0	11
GO:0006805	xenobiotic metabolic process	2/2819 0.07%	30/99184 0.03%	0.209430905818946	0.613687015987195	Cluster-81650.2;Cluster-81650.6	2
GO:0031204	post-translational protein targeting to membrane, translocation	2/2819 0.07%	30/99184 0.03%	0.209430905818946	0.613687015987195	Cluster-75764.2;Cluster-75764.3	2
GO:0032515	negative regulation of phosphoprotein phosphatase activity	2/2819 0.07%	30/99184 0.03%	0.209430905818946	0.613687015987195	Cluster-15331.1;Cluster-15331.2	2
GO:0035308	negative regulation of protein dephosphorylation	2/2819 0.07%	30/99184 0.03%	0.209430905818946	0.613687015987195	Cluster-15331.1;Cluster-15331.2	2
GO:0071466	cellular response to xenobiotic stimulus	2/2819 0.07%	30/99184 0.03%	0.209430905818946	0.613687015987195	Cluster-81650.2;Cluster-81650.6	2
GO:0046283	anthocyanin-containing compound metabolic process	11/2819 0.39%	292/99184 0.29%	0.211980389872304	0.620424305187063	Cluster-77095.10;Cluster-77095.3;Cluster-80849.4;Cluster-84283.0;Cluster-77095.9;Cluster-77095.4;Cluster-67613.5;Cluster-78322.2;Cluster-35610.1;Cluster-77095.5;Cluster-83299.2	11
GO:1901658	glycosyl compound catabolic process	3/2819 0.11%	56/99184 0.06%	0.212896501223505	0.621637722653791	Cluster-84454.11;Cluster-84454.0;Cluster-46205.3	3
GO:1902170	cellular response to reactive nitrogen species	3/2819 0.11%	56/99184 0.06%	0.212896501223505	0.621637722653791	Cluster-70189.3;Cluster-18132.5;Cluster-71289.26	3
GO:0009218	pyrimidine ribonucleotide metabolic process	8/2819 0.28%	201/99184 0.2%	0.214900771140485	0.626015289844022	Cluster-90382.3;Cluster-72166.2;Cluster-85134.8;Cluster-8906.0;Cluster-7044.3;Cluster-85134.5;Cluster-79940.11;Cluster-85134.4	8
GO:0009220	pyrimidine ribonucleotide biosynthetic process	8/2819 0.28%	201/99184 0.2%	0.214900771140485	0.626015289844022	Cluster-90382.3;Cluster-72166.2;Cluster-85134.8;Cluster-8906.0;Cluster-7044.3;Cluster-85134.5;Cluster-79940.11;Cluster-85134.4	8
GO:0006098	pentose-phosphate shunt	7/2819 0.25%	171/99184 0.17%	0.215165434888525	0.62605060221673	Cluster-85804.2;Cluster-85804.1;Cluster-89755.5;Cluster-55105.1;Cluster-35091.12;Cluster-35091.11;Cluster-35091.1	7
GO:0006720	isoprenoid metabolic process	40/2819 1.42%	1232/99184 1.24%	0.216364111031994	0.628386661943772	Cluster-64568.0;Cluster-86751.0;Cluster-84688.4;Cluster-52440.188;Cluster-42945.25;Cluster-54459.9;Cluster-63971.11;Cluster-33734.1;Cluster-32321.0;Cluster-16988.5;Cluster-63822.0;Cluster-80861.8;Cluster-63917.3;Cluster-84688.1;Cluster-73615.0;Cluster-63917.4;Cluster-54459.2;Cluster-16988.4;Cluster-64181.5;Cluster-58342.0;Cluster-54459.7;Cluster-50615.2;Cluster-63917.2;Cluster-42856.4;Cluster-169…	40
GO:0006167	AMP biosynthetic process	4/2819 0.14%	84/99184 0.08%	0.216728759968505	0.628386661943772	Cluster-87216.6;Cluster-87216.9;Cluster-87216.8;Cluster-87216.16	4
GO:0098586	cellular response to virus	4/2819 0.14%	84/99184 0.08%	0.216728759968505	0.628386661943772	Cluster-32805.4;Cluster-32805.3;Cluster-51675.0;Cluster-75438.12	4
GO:0002100	tRNA wobble adenosine to inosine editing	2/2819 0.07%	31/99184 0.03%	0.219934403449374	0.635451499010487	Cluster-84454.11;Cluster-84454.0	2
GO:0006123	mitochondrial electron transport, cytochrome c to oxygen	2/2819 0.07%	31/99184 0.03%	0.219934403449374	0.635451499010487	Cluster-3223.2;Cluster-26068.2	2
GO:0010235	guard mother cell cytokinesis	2/2819 0.07%	31/99184 0.03%	0.219934403449374	0.635451499010487	Cluster-92488.15;Cluster-92488.17	2
GO:0042182	ketone catabolic process	3/2819 0.11%	57/99184 0.06%	0.220349898248707	0.635910823933112	Cluster-82236.2;Cluster-89204.7;Cluster-89204.0	3
GO:0010191	mucilage metabolic process	13/2819 0.46%	358/99184 0.36%	0.222387786902617	0.640802292258396	Cluster-23561.31;Cluster-23561.40;Cluster-23561.33;Cluster-23561.37;Cluster-23561.30;Cluster-23561.52;Cluster-75428.6;Cluster-23561.51;Cluster-23561.6;Cluster-58921.9;Cluster-52331.5;Cluster-75428.7;Cluster-23561.35	13
GO:0044275	cellular carbohydrate catabolic process	18/2819 0.64%	517/99184 0.52%	0.222561828815845	0.640802292258396	Cluster-84209.9;Cluster-84209.15;Cluster-85804.2;Cluster-69939.0;Cluster-84209.1;Cluster-84209.13;Cluster-76100.4;Cluster-78214.6;Cluster-85804.1;Cluster-84209.7;Cluster-35091.12;Cluster-35091.11;Cluster-84209.2;Cluster-88344.5;Cluster-46070.1;Cluster-88344.10;Cluster-88344.4;Cluster-35091.1	18
GO:0090114	COPII-coated vesicle budding	7/2819 0.25%	173/99184 0.17%	0.223372654297931	0.642390730863772	Cluster-85751.1;Cluster-39043.0;Cluster-90237.10;Cluster-77681.1;Cluster-85751.13;Cluster-90237.4;Cluster-90237.6	7
GO:0010078	maintenance of root meristem identity	8/2819 0.28%	204/99184 0.21%	0.226227021228998	0.649845638037875	Cluster-31266.18;Cluster-80776.5;Cluster-31266.14;Cluster-31266.5;Cluster-31266.7;Cluster-80776.0;Cluster-31266.23;Cluster-49145.59	8
GO:0010105	negative regulation of ethylene-activated signaling pathway	6/2819 0.21%	144/99184 0.15%	0.227304073126101	0.649927101821919	Cluster-50615.2;Cluster-47529.0;Cluster-67079.0;Cluster-78896.0;Cluster-58569.2;Cluster-58569.3	6
GO:0010927	cellular component assembly involved in morphogenesis	6/2819 0.21%	144/99184 0.15%	0.227304073126101	0.649927101821919	Cluster-19939.2;Cluster-85200.1;Cluster-85200.10;Cluster-66825.8;Cluster-90090.0;Cluster-90729.1	6
GO:0032989	cellular component morphogenesis	6/2819 0.21%	144/99184 0.15%	0.227304073126101	0.649927101821919	Cluster-19939.2;Cluster-85200.1;Cluster-85200.10;Cluster-66825.8;Cluster-90090.0;Cluster-90729.1	6
GO:0070298	negative regulation of phosphorelay signal transduction system	6/2819 0.21%	144/99184 0.15%	0.227304073126101	0.649927101821919	Cluster-50615.2;Cluster-47529.0;Cluster-67079.0;Cluster-78896.0;Cluster-58569.2;Cluster-58569.3	6
GO:0019305	dTDP-rhamnose biosynthetic process	2/2819 0.07%	32/99184 0.03%	0.230479659561803	0.656734570176677	Cluster-36454.14;Cluster-36454.16	2
GO:0043433	negative regulation of DNA-binding transcription factor activity	2/2819 0.07%	32/99184 0.03%	0.230479659561803	0.656734570176677	Cluster-63909.0;Cluster-93954.2	2
GO:0046383	dTDP-rhamnose metabolic process	2/2819 0.07%	32/99184 0.03%	0.230479659561803	0.656734570176677	Cluster-36454.14;Cluster-36454.16	2
GO:0010087	phloem or xylem histogenesis	21/2819 0.74%	618/99184 0.62%	0.232177099941436	0.660811745987164	Cluster-45274.4;Cluster-81263.31;Cluster-81263.30;Cluster-64653.4;Cluster-64653.7;Cluster-56230.7;Cluster-81263.43;Cluster-46303.36;Cluster-56230.9;Cluster-56230.8;Cluster-57222.5;Cluster-46303.38;Cluster-36504.37;Cluster-84706.1;Cluster-84436.5;Cluster-2652.7;Cluster-7272.0;Cluster-56230.12;Cluster-45618.19;Cluster-90832.9;Cluster-49145.59	21
GO:0032104	regulation of response to extracellular stimulus	5/2819 0.18%	116/99184 0.12%	0.234900248356431	0.664961612844786	Cluster-80833.0;Cluster-63720.3;Cluster-51891.11;Cluster-51891.5;Cluster-63720.5	5
GO:0032107	regulation of response to nutrient levels	5/2819 0.18%	116/99184 0.12%	0.234900248356431	0.664961612844786	Cluster-80833.0;Cluster-63720.3;Cluster-51891.11;Cluster-51891.5;Cluster-63720.5	5
GO:2000280	regulation of root development	16/2819 0.57%	458/99184 0.46%	0.234947352952066	0.664961612844786	Cluster-82730.4;Cluster-50615.2;Cluster-31266.18;Cluster-80776.5;Cluster-31266.14;Cluster-56130.5;Cluster-77597.0;Cluster-31266.5;Cluster-81029.18;Cluster-31266.7;Cluster-81029.0;Cluster-56130.2;Cluster-80776.0;Cluster-83299.2;Cluster-31266.23;Cluster-81029.15	16
GO:0000712	resolution of meiotic recombination intermediates	3/2819 0.11%	59/99184 0.06%	0.235407103350069	0.664961612844786	Cluster-52021.12;Cluster-52021.14;Cluster-52021.13	3
GO:0006542	glutamine biosynthetic process	3/2819 0.11%	59/99184 0.06%	0.235407103350069	0.664961612844786	Cluster-75033.4;Cluster-75033.7;Cluster-75913.3	3
GO:0071108	protein K48-linked deubiquitination	3/2819 0.11%	59/99184 0.06%	0.235407103350069	0.664961612844786	Cluster-88085.6;Cluster-88085.11;Cluster-88085.8	3
GO:0031146	SCF-dependent proteasomal ubiquitin-dependent protein catabolic process	12/2819 0.43%	331/99184 0.33%	0.235512826170925	0.664961612844786	Cluster-71289.6;Cluster-71289.8;Cluster-60737.0;Cluster-71289.18;Cluster-82265.1;Cluster-71289.12;Cluster-47529.0;Cluster-71289.10;Cluster-71289.4;Cluster-71289.26;Cluster-49124.8;Cluster-71289.9	12
GO:0071241	cellular response to inorganic substance	8/2819 0.28%	207/99184 0.21%	0.237762656243235	0.670550198893038	Cluster-56130.5;Cluster-70189.3;Cluster-93059.17;Cluster-18132.5;Cluster-56130.2;Cluster-93059.16;Cluster-71289.26;Cluster-52354.35	8
GO:0071470	cellular response to osmotic stress	11/2819 0.39%	301/99184 0.3%	0.240142276961681	0.674466566953097	Cluster-62447.20;Cluster-47258.12;Cluster-68886.2;Cluster-68886.6;Cluster-86126.1;Cluster-47258.9;Cluster-68544.2;Cluster-47258.3;Cluster-47258.4;Cluster-37974.2;Cluster-68544.1	11
GO:0006103	2-oxoglutarate metabolic process	2/2819 0.07%	33/99184 0.03%	0.241055820218009	0.674466566953097	Cluster-65423.27;Cluster-65423.22	2
GO:0015910	long-chain fatty acid import into peroxisome	2/2819 0.07%	33/99184 0.03%	0.241055820218009	0.674466566953097	Cluster-64691.8;Cluster-64691.6	2
GO:0042760	very long-chain fatty acid catabolic process	2/2819 0.07%	33/99184 0.03%	0.241055820218009	0.674466566953097	Cluster-64691.8;Cluster-64691.6	2
GO:0046685	response to arsenic-containing substance	2/2819 0.07%	33/99184 0.03%	0.241055820218009	0.674466566953097	Cluster-51238.0;Cluster-74321.3	2
GO:0051228	mitotic spindle disassembly	2/2819 0.07%	33/99184 0.03%	0.241055820218009	0.674466566953097	Cluster-76642.7;Cluster-76642.10	2
GO:0051230	spindle disassembly	2/2819 0.07%	33/99184 0.03%	0.241055820218009	0.674466566953097	Cluster-76642.7;Cluster-76642.10	2
GO:0006740	NADPH regeneration	7/2819 0.25%	178/99184 0.18%	0.244347418400695	0.682136543035273	Cluster-85804.2;Cluster-85804.1;Cluster-89755.5;Cluster-55105.1;Cluster-35091.12;Cluster-35091.11;Cluster-35091.1	7
GO:0010143	cutin biosynthetic process	7/2819 0.25%	178/99184 0.18%	0.244347418400695	0.682136543035273	Cluster-69087.19;Cluster-21049.4;Cluster-79130.4;Cluster-69087.17;Cluster-72243.0;Cluster-21049.6;Cluster-69087.8	7
GO:0009624	response to nematode	16/2819 0.57%	462/99184 0.47%	0.245236445585627	0.683220080751072	Cluster-94115.0;Cluster-48656.56;Cluster-7369.0;Cluster-63987.0;Cluster-92926.1;Cluster-6007.21;Cluster-6007.3;Cluster-57419.5;Cluster-7369.2;Cluster-5179.9;Cluster-5179.17;Cluster-5179.7;Cluster-5179.13;Cluster-6007.5;Cluster-5179.5;Cluster-48656.19	16
GO:1900109	regulation of histone H3-K9 dimethylation	5/2819 0.18%	118/99184 0.12%	0.24544862515564	0.683220080751072	Cluster-44761.4;Cluster-44761.8;Cluster-44761.9;Cluster-27525.6;Cluster-70876.0	5
GO:0048579	negative regulation of long-day photoperiodism, flowering	8/2819 0.28%	209/99184 0.21%	0.245562360608796	0.683220080751072	Cluster-58756.7;Cluster-81248.4;Cluster-58376.13;Cluster-81248.3;Cluster-62705.18;Cluster-66181.2;Cluster-81248.2;Cluster-58376.3	8
GO:0051050	positive regulation of transport	6/2819 0.21%	148/99184 0.15%	0.245912340585081	0.683426785101364	Cluster-85751.1;Cluster-39043.0;Cluster-93059.17;Cluster-85751.13;Cluster-93059.16;Cluster-79697.2	6
GO:0009130	pyrimidine nucleoside monophosphate biosynthetic process	4/2819 0.14%	89/99184 0.09%	0.247224303771594	0.686303526371537	Cluster-72166.2;Cluster-85134.8;Cluster-85134.5;Cluster-85134.4	4
GO:0032881	regulation of polysaccharide metabolic process	10/2819 0.35%	272/99184 0.27%	0.24816013652968	0.687055981147166	Cluster-77675.31;Cluster-15538.9;Cluster-15538.7;Cluster-77675.28;Cluster-77675.4;Cluster-77675.33;Cluster-92896.4;Cluster-15538.12;Cluster-77675.3;Cluster-15538.11	10
GO:0006817	phosphate ion transport	9/2819 0.32%	241/99184 0.24%	0.249211528149541	0.687055981147166	Cluster-60909.9;Cluster-88526.7;Cluster-60909.5;Cluster-52560.4;Cluster-88526.8;Cluster-60909.1;Cluster-70572.3;Cluster-93376.8;Cluster-70343.3	9
GO:0000722	telomere maintenance via recombination	1/2819 0.04%	10/99184 0.01%	0.250500576979769	0.687055981147166	Cluster-47096.2	1
GO:0010133	proline catabolic process to glutamate	1/2819 0.04%	10/99184 0.01%	0.250500576979769	0.687055981147166	Cluster-81375.3	1
GO:0033075	isoquinoline alkaloid biosynthetic process	1/2819 0.04%	10/99184 0.01%	0.250500576979769	0.687055981147166	Cluster-67728.0	1
GO:0033076	isoquinoline alkaloid metabolic process	1/2819 0.04%	10/99184 0.01%	0.250500576979769	0.687055981147166	Cluster-67728.0	1
GO:0048462	carpel formation	1/2819 0.04%	10/99184 0.01%	0.250500576979769	0.687055981147166	Cluster-59286.0	1
GO:1902884	positive regulation of response to oxidative stress	1/2819 0.04%	10/99184 0.01%	0.250500576979769	0.687055981147166	Cluster-88960.2	1
GO:0009939	positive regulation of gibberellic acid mediated signaling pathway	3/2819 0.11%	61/99184 0.06%	0.250636045836845	0.687055981147166	Cluster-78158.12;Cluster-78158.7;Cluster-78158.14	3
GO:0015804	neutral amino acid transport	3/2819 0.11%	61/99184 0.06%	0.250636045836845	0.687055981147166	Cluster-83136.4;Cluster-83136.6;Cluster-83136.3	3
GO:0002679	respiratory burst involved in defense response	2/2819 0.07%	34/99184 0.03%	0.251652614312879	0.687055981147166	Cluster-61002.0;Cluster-67222.4	2
GO:0010923	negative regulation of phosphatase activity	2/2819 0.07%	34/99184 0.03%	0.251652614312879	0.687055981147166	Cluster-15331.1;Cluster-15331.2	2
GO:0035305	negative regulation of dephosphorylation	2/2819 0.07%	34/99184 0.03%	0.251652614312879	0.687055981147166	Cluster-15331.1;Cluster-15331.2	2
GO:0060967	negative regulation of gene silencing by RNA	2/2819 0.07%	34/99184 0.03%	0.251652614312879	0.687055981147166	Cluster-60586.19;Cluster-60586.12	2
GO:1900369	negative regulation of post-transcriptional gene silencing by RNA	2/2819 0.07%	34/99184 0.03%	0.251652614312879	0.687055981147166	Cluster-60586.19;Cluster-60586.12	2
GO:0009129	pyrimidine nucleoside monophosphate metabolic process	4/2819 0.14%	90/99184 0.09%	0.25343409948435	0.688158628142419	Cluster-72166.2;Cluster-85134.8;Cluster-85134.5;Cluster-85134.4	4
GO:0009785	blue light signaling pathway	4/2819 0.14%	90/99184 0.09%	0.25343409948435	0.688158628142419	Cluster-14042.10;Cluster-14042.8;Cluster-75319.1;Cluster-81547.0	4
GO:0030522	intracellular receptor signaling pathway	4/2819 0.14%	90/99184 0.09%	0.25343409948435	0.688158628142419	Cluster-14042.10;Cluster-14042.8;Cluster-75319.1;Cluster-81547.0	4
GO:0042939	tripeptide transport	4/2819 0.14%	90/99184 0.09%	0.25343409948435	0.688158628142419	Cluster-35630.6;Cluster-35630.3;Cluster-83583.6;Cluster-49890.2	4
GO:0051567	histone H3-K9 methylation	8/2819 0.28%	211/99184 0.21%	0.253444464499406	0.688158628142419	Cluster-52021.12;Cluster-44761.4;Cluster-52021.14;Cluster-44761.8;Cluster-52021.13;Cluster-44761.9;Cluster-27525.6;Cluster-70876.0	8
GO:0003400	regulation of COPII vesicle coating	3/2819 0.11%	62/99184 0.06%	0.258304414617833	0.699057471438437	Cluster-85751.1;Cluster-39043.0;Cluster-85751.13	3
GO:0009088	threonine biosynthetic process	3/2819 0.11%	62/99184 0.06%	0.258304414617833	0.699057471438437	Cluster-88408.4;Cluster-81360.63;Cluster-85754.8	3
GO:0090113	regulation of ER to Golgi vesicle-mediated transport by GTP hydrolysis	3/2819 0.11%	62/99184 0.06%	0.258304414617833	0.699057471438437	Cluster-85751.1;Cluster-39043.0;Cluster-85751.13	3
GO:0010440	stomatal lineage progression	4/2819 0.14%	91/99184 0.09%	0.259675539218985	0.700474060635325	Cluster-92488.15;Cluster-27525.6;Cluster-92488.17;Cluster-70876.0	4
GO:0051643	endoplasmic reticulum localization	4/2819 0.14%	91/99184 0.09%	0.259675539218985	0.700474060635325	Cluster-59859.5;Cluster-46981.8;Cluster-90851.5;Cluster-90803.6	4
GO:0061817	endoplasmic reticulum-plasma membrane tethering	4/2819 0.14%	91/99184 0.09%	0.259675539218985	0.700474060635325	Cluster-59859.5;Cluster-46981.8;Cluster-90851.5;Cluster-90803.6	4
GO:0046519	sphingoid metabolic process	5/2819 0.18%	121/99184 0.12%	0.261493254180357	0.70285768234076	Cluster-15202.7;Cluster-15202.8;Cluster-15202.4;Cluster-79122.0;Cluster-15202.6	5
GO:0000462	maturation of SSU-rRNA from tricistronic rRNA transcript (SSU-rRNA, 5.8S rRNA, LSU-rRNA)	7/2819 0.25%	182/99184 0.18%	0.261550843239856	0.70285768234076	Cluster-83756.0;Cluster-80103.0;Cluster-8830.0;Cluster-22114.0;Cluster-15753.0;Cluster-5270.3;Cluster-10280.0	7
GO:0010199	organ boundary specification between lateral organs and the meristem	2/2819 0.07%	35/99184 0.04%	0.262260329231627	0.70285768234076	Cluster-87807.0;Cluster-87807.2	2
GO:0015742	alpha-ketoglutarate transport	2/2819 0.07%	35/99184 0.04%	0.262260329231627	0.70285768234076	Cluster-85835.3;Cluster-85835.2	2
GO:0043100	pyrimidine nucleobase salvage	2/2819 0.07%	35/99184 0.04%	0.262260329231627	0.70285768234076	Cluster-79879.7;Cluster-79879.8	2
GO:1902475	L-alpha-amino acid transmembrane transport	2/2819 0.07%	35/99184 0.04%	0.262260329231627	0.70285768234076	Cluster-74675.2;Cluster-57045.0	2
GO:0002238	response to molecule of fungal origin	6/2819 0.21%	152/99184 0.15%	0.264938715828099	0.709268981142395	Cluster-79051.5;Cluster-79051.2;Cluster-79051.7;Cluster-79051.8;Cluster-81078.28;Cluster-79051.3	6
GO:0043243	positive regulation of protein-containing complex disassembly	3/2819 0.11%	63/99184 0.06%	0.266003279867552	0.711350734403085	Cluster-2652.7;Cluster-7272.0;Cluster-9012.1	3
GO:0036123	histone H3-K9 dimethylation	5/2819 0.18%	122/99184 0.12%	0.266895058611206	0.71219897771494	Cluster-44761.4;Cluster-44761.8;Cluster-44761.9;Cluster-27525.6;Cluster-70876.0	5
GO:0046352	disaccharide catabolic process	5/2819 0.18%	122/99184 0.12%	0.266895058611206	0.71219897771494	Cluster-69939.0;Cluster-88344.5;Cluster-46070.1;Cluster-88344.10;Cluster-88344.4	5
GO:0009683	indoleacetic acid metabolic process	1/2819 0.04%	11/99184 0.01%	0.271804939751202	0.721418036020587	Cluster-67495.0	1
GO:0022417	protein maturation by protein folding	1/2819 0.04%	11/99184 0.01%	0.271804939751202	0.721418036020587	Cluster-8134.2	1
GO:1901347	negative regulation of secondary cell wall biogenesis	1/2819 0.04%	11/99184 0.01%	0.271804939751202	0.721418036020587	Cluster-91844.4	1
GO:1902476	chloride transmembrane transport	1/2819 0.04%	11/99184 0.01%	0.271804939751202	0.721418036020587	Cluster-59712.3	1
GO:1903339	negative regulation of cell wall organization or biogenesis	1/2819 0.04%	11/99184 0.01%	0.271804939751202	0.721418036020587	Cluster-91844.4	1
GO:0080022	primary root development	4/2819 0.14%	93/99184 0.09%	0.272244503376143	0.721811897186587	Cluster-45618.12;Cluster-45618.18;Cluster-45618.5;Cluster-71289.26	4
GO:0006839	mitochondrial transport	12/2819 0.43%	343/99184 0.35%	0.272770126400852	0.722432845456956	Cluster-90963.17;Cluster-90963.11;Cluster-8134.2;Cluster-90963.15;Cluster-90963.14;Cluster-74675.2;Cluster-69923.1;Cluster-67887.13;Cluster-53657.4;Cluster-57045.0;Cluster-91064.0;Cluster-79697.2	12
GO:0051307	meiotic chromosome separation	3/2819 0.11%	64/99184 0.06%	0.273728673078146	0.723425778849386	Cluster-52021.12;Cluster-52021.14;Cluster-52021.13	3
GO:0097501	stress response to metal ion	3/2819 0.11%	64/99184 0.06%	0.273728673078146	0.723425778849386	Cluster-64750.9;Cluster-64750.5;Cluster-64750.6	3
GO:0048759	xylem vessel member cell differentiation	4/2819 0.14%	94/99184 0.09%	0.278567655451706	0.734648104111468	Cluster-81263.31;Cluster-81263.30;Cluster-81263.43;Cluster-90832.9	4
GO:0051569	regulation of histone H3-K4 methylation	4/2819 0.14%	94/99184 0.09%	0.278567655451706	0.734648104111468	Cluster-40123.17;Cluster-80795.7;Cluster-80795.4;Cluster-40123.7	4
GO:0009112	nucleobase metabolic process	10/2819 0.35%	281/99184 0.28%	0.279692949784031	0.736831904903947	Cluster-87216.6;Cluster-84332.14;Cluster-87216.9;Cluster-84332.4;Cluster-87216.8;Cluster-45897.1;Cluster-72166.2;Cluster-84332.1;Cluster-87216.16;Cluster-45897.4	10
GO:1901361	organic cyclic compound catabolic process	58/2819 2.06%	1881/99184 1.9%	0.280925449474024	0.739293194528774	Cluster-80849.0;Cluster-80186.1;Cluster-55040.13;Cluster-40655.45;Cluster-80849.4;Cluster-80849.7;Cluster-80186.3;Cluster-80849.5;Cluster-80186.5;Cluster-81017.6;Cluster-40655.37;Cluster-9869.23;Cluster-55971.6;Cluster-84332.14;Cluster-81650.2;Cluster-85044.0;Cluster-77253.3;Cluster-84454.11;Cluster-93610.7;Cluster-80186.4;Cluster-40655.38;Cluster-67495.0;Cluster-10714.15;Cluster-71803.3;Cluster-…	58
GO:0006382	adenosine to inosine editing	2/2819 0.07%	37/99184 0.04%	0.283472323829299	0.744513504885327	Cluster-84454.11;Cluster-84454.0	2
GO:0015780	nucleotide-sugar transmembrane transport	7/2819 0.25%	187/99184 0.19%	0.283509781610225	0.744513504885327	Cluster-69510.3;Cluster-93588.0;Cluster-66825.8;Cluster-78765.2;Cluster-93588.2;Cluster-68926.15;Cluster-93376.8	7
GO:0009854	oxidative photosynthetic carbon pathway	4/2819 0.14%	95/99184 0.1%	0.284913709800239	0.745830080881511	Cluster-32805.4;Cluster-32805.3;Cluster-51675.0;Cluster-75438.12	4
GO:0032261	purine nucleotide salvage	4/2819 0.14%	95/99184 0.1%	0.284913709800239	0.745830080881511	Cluster-87216.6;Cluster-87216.9;Cluster-87216.8;Cluster-87216.16	4
GO:0106380	purine ribonucleotide salvage	4/2819 0.14%	95/99184 0.1%	0.284913709800239	0.745830080881511	Cluster-87216.6;Cluster-87216.9;Cluster-87216.8;Cluster-87216.16	4
GO:0044089	positive regulation of cellular component biogenesis	5/2819 0.18%	126/99184 0.13%	0.288733024645533	0.750441475357641	Cluster-81263.31;Cluster-81263.30;Cluster-81263.43;Cluster-91844.4;Cluster-10994.9	5
GO:0051347	positive regulation of transferase activity	5/2819 0.18%	126/99184 0.13%	0.288733024645533	0.750441475357641	Cluster-8061.32;Cluster-8061.30;Cluster-80014.6;Cluster-72687.15;Cluster-80014.3	5
GO:0060628	regulation of ER to Golgi vesicle-mediated transport	3/2819 0.11%	66/99184 0.07%	0.289243612455334	0.750441475357641	Cluster-85751.1;Cluster-39043.0;Cluster-85751.13	3
GO:0010374	stomatal complex development	9/2819 0.32%	252/99184 0.25%	0.290526405074445	0.750441475357641	Cluster-23561.49;Cluster-75428.6;Cluster-17346.13;Cluster-92488.15;Cluster-92896.4;Cluster-27525.6;Cluster-75428.7;Cluster-92488.17;Cluster-70876.0	9
GO:0043101	purine-containing compound salvage	4/2819 0.14%	96/99184 0.1%	0.291280538068074	0.750441475357641	Cluster-87216.6;Cluster-87216.9;Cluster-87216.8;Cluster-87216.16	4
GO:0009821	alkaloid biosynthetic process	1/2819 0.04%	12/99184 0.01%	0.292503939225265	0.750441475357641	Cluster-67728.0	1
GO:0009852	auxin catabolic process	1/2819 0.04%	12/99184 0.01%	0.292503939225265	0.750441475357641	Cluster-20629.8	1
GO:0010322	regulation of isopentenyl diphosphate biosynthetic process, methylerythritol 4-phosphate pathway	1/2819 0.04%	12/99184 0.01%	0.292503939225265	0.750441475357641	Cluster-91127.1	1
GO:0010450	inflorescence meristem growth	1/2819 0.04%	12/99184 0.01%	0.292503939225265	0.750441475357641	Cluster-92117.2	1
GO:0033239	negative regulation of cellular amine metabolic process	1/2819 0.04%	12/99184 0.01%	0.292503939225265	0.750441475357641	Cluster-67495.0	1
GO:0033274	response to vitamin B2	1/2819 0.04%	12/99184 0.01%	0.292503939225265	0.750441475357641	Cluster-83476.10	1
GO:0042447	hormone catabolic process	1/2819 0.04%	12/99184 0.01%	0.292503939225265	0.750441475357641	Cluster-20629.8	1
GO:0045041	protein import into mitochondrial intermembrane space	1/2819 0.04%	12/99184 0.01%	0.292503939225265	0.750441475357641	Cluster-8134.2	1
GO:0045763	negative regulation of cellular amino acid metabolic process	1/2819 0.04%	12/99184 0.01%	0.292503939225265	0.750441475357641	Cluster-67495.0	1
GO:1902395	regulation of 1-deoxy-D-xylulose-5-phosphate synthase activity	1/2819 0.04%	12/99184 0.01%	0.292503939225265	0.750441475357641	Cluster-91127.1	1
GO:1903189	glyoxal metabolic process	1/2819 0.04%	12/99184 0.01%	0.292503939225265	0.750441475357641	Cluster-80871.4	1
GO:0006228	UTP biosynthetic process	2/2819 0.07%	38/99184 0.04%	0.294059764223209	0.750441475357641	Cluster-8906.0;Cluster-7044.3	2
GO:0006531	aspartate metabolic process	2/2819 0.07%	38/99184 0.04%	0.294059764223209	0.750441475357641	Cluster-65423.27;Cluster-65423.22	2
GO:0006878	cellular copper ion homeostasis	2/2819 0.07%	38/99184 0.04%	0.294059764223209	0.750441475357641	Cluster-90583.1;Cluster-85997.4	2
GO:0030970	retrograde protein transport, ER to cytosol	2/2819 0.07%	38/99184 0.04%	0.294059764223209	0.750441475357641	Cluster-76642.7;Cluster-76642.10	2
GO:0031540	regulation of anthocyanin biosynthetic process	2/2819 0.07%	38/99184 0.04%	0.294059764223209	0.750441475357641	Cluster-67613.5;Cluster-83299.2	2
GO:0043928	exonucleolytic catabolism of deadenylated mRNA	2/2819 0.07%	38/99184 0.04%	0.294059764223209	0.750441475357641	Cluster-71803.3;Cluster-57513.0	2
GO:0046051	UTP metabolic process	2/2819 0.07%	38/99184 0.04%	0.294059764223209	0.750441475357641	Cluster-8906.0;Cluster-7044.3	2
GO:1903513	endoplasmic reticulum to cytosol transport	2/2819 0.07%	38/99184 0.04%	0.294059764223209	0.750441475357641	Cluster-76642.7;Cluster-76642.10	2
GO:0080050	regulation of seed development	5/2819 0.18%	127/99184 0.13%	0.29424328924874	0.750441475357641	Cluster-77675.31;Cluster-77675.28;Cluster-77675.4;Cluster-77675.33;Cluster-77675.3	5
GO:0009820	alkaloid metabolic process	3/2819 0.11%	67/99184 0.07%	0.297025668609574	0.755982168873854	Cluster-67728.0;Cluster-72531.0;Cluster-87132.0	3
GO:0090110	COPII-coated vesicle cargo loading	3/2819 0.11%	67/99184 0.07%	0.297025668609574	0.755982168873854	Cluster-90237.10;Cluster-90237.4;Cluster-90237.6	3
GO:0009119	ribonucleoside metabolic process	4/2819 0.14%	97/99184 0.1%	0.297666037386548	0.756834981211542	Cluster-87216.6;Cluster-87216.9;Cluster-87216.8;Cluster-87216.16	4
GO:0035194	post-transcriptional gene silencing by RNA	12/2819 0.43%	352/99184 0.35%	0.301875142916188	0.76675049107503	Cluster-75283.29;Cluster-44840.11;Cluster-53512.0;Cluster-44840.27;Cluster-75283.20;Cluster-44840.26;Cluster-49564.1;Cluster-44840.25;Cluster-60586.19;Cluster-75283.17;Cluster-44840.14;Cluster-60586.12	12
GO:0007009	plasma membrane organization	2/2819 0.07%	39/99184 0.04%	0.304624404286316	0.770686559890715	Cluster-77400.3;Cluster-67613.5	2
GO:1905897	regulation of response to endoplasmic reticulum stress	2/2819 0.07%	39/99184 0.04%	0.304624404286316	0.770686559890715	Cluster-66825.8;Cluster-82204.6	2
GO:0006449	regulation of translational termination	3/2819 0.11%	68/99184 0.07%	0.304819274753445	0.770686559890715	Cluster-2652.7;Cluster-7272.0;Cluster-9012.1	3
GO:0051607	defense response to virus	10/2819 0.35%	288/99184 0.29%	0.304979231646951	0.770686559890715	Cluster-60993.1;Cluster-79964.0;Cluster-59688.1;Cluster-75319.1;Cluster-59688.2;Cluster-59688.4;Cluster-79575.0;Cluster-79537.0;Cluster-79537.10;Cluster-85859.0	10
GO:0140546	defense response to symbiont	10/2819 0.35%	288/99184 0.29%	0.304979231646951	0.770686559890715	Cluster-60993.1;Cluster-79964.0;Cluster-59688.1;Cluster-75319.1;Cluster-59688.2;Cluster-59688.4;Cluster-79575.0;Cluster-79537.0;Cluster-79537.10;Cluster-85859.0	10
GO:1901659	glycosyl compound biosynthetic process	8/2819 0.28%	224/99184 0.23%	0.306381248254621	0.773441053384121	Cluster-93076.2;Cluster-93076.1;Cluster-87216.6;Cluster-87216.9;Cluster-91737.4;Cluster-93076.0;Cluster-87216.8;Cluster-87216.16	8
GO:0045454	cell redox homeostasis	7/2819 0.25%	193/99184 0.19%	0.310408247604337	0.782025479014871	Cluster-42313.9;Cluster-55752.7;Cluster-55752.11;Cluster-85124.6;Cluster-77498.12;Cluster-77498.7;Cluster-55752.1	7
GO:0051204	protein insertion into mitochondrial membrane	5/2819 0.18%	130/99184 0.13%	0.310874096769302	0.782025479014871	Cluster-90963.17;Cluster-90963.11;Cluster-90963.15;Cluster-90963.14;Cluster-67887.13	5
GO:1902074	response to salt	12/2819 0.43%	355/99184 0.36%	0.311759942728293	0.782025479014871	Cluster-63579.5;Cluster-91844.4;Cluster-55752.7;Cluster-55752.11;Cluster-55040.6;Cluster-85775.0;Cluster-903.7;Cluster-44427.0;Cluster-55040.3;Cluster-90649.59;Cluster-55752.1;Cluster-63579.8	12
GO:0032780	negative regulation of ATP-dependent activity	1/2819 0.04%	13/99184 0.01%	0.312614770864478	0.782025479014871	Cluster-26834.159	1
GO:0034635	glutathione transport	1/2819 0.04%	13/99184 0.01%	0.312614770864478	0.782025479014871	Cluster-49890.2	1
GO:0035352	NAD transmembrane transport	1/2819 0.04%	13/99184 0.01%	0.312614770864478	0.782025479014871	Cluster-69031.0	1
GO:0046967	cytosol to endoplasmic reticulum transport	1/2819 0.04%	13/99184 0.01%	0.312614770864478	0.782025479014871	Cluster-22793.7	1
GO:0090070	positive regulation of ribosome biogenesis	1/2819 0.04%	13/99184 0.01%	0.312614770864478	0.782025479014871	Cluster-10994.9	1
GO:0009438	methylglyoxal metabolic process	3/2819 0.11%	69/99184 0.07%	0.312620915572302	0.782025479014871	Cluster-82236.2;Cluster-89204.7;Cluster-89204.0	3
GO:0010639	negative regulation of organelle organization	8/2819 0.28%	226/99184 0.23%	0.314739693562119	0.78441680226745	Cluster-25880.5;Cluster-25880.7;Cluster-25880.10;Cluster-25880.4;Cluster-25880.8;Cluster-77597.0;Cluster-25880.9;Cluster-25880.6	8
GO:0045727	positive regulation of translation	7/2819 0.25%	194/99184 0.2%	0.314939299449488	0.78441680226745	Cluster-1202.3;Cluster-2652.7;Cluster-79887.3;Cluster-28631.4;Cluster-7272.0;Cluster-75735.2;Cluster-9012.1	7
GO:0010036	response to boron-containing substance	2/2819 0.07%	40/99184 0.04%	0.31515898953545	0.78441680226745	Cluster-93995.5;Cluster-93995.13	2
GO:0045815	epigenetic maintenance of chromatin in transcription-competent conformation	2/2819 0.07%	40/99184 0.04%	0.31515898953545	0.78441680226745	Cluster-64118.8;Cluster-64118.1	2
GO:0080029	cellular response to boron-containing substance levels	2/2819 0.07%	40/99184 0.04%	0.31515898953545	0.78441680226745	Cluster-93995.5;Cluster-93995.13	2
GO:0002183	cytoplasmic translational initiation	10/2819 0.35%	291/99184 0.29%	0.315984508506744	0.785682644521783	Cluster-93074.5;Cluster-56244.11;Cluster-93737.6;Cluster-93074.3;Cluster-93074.14;Cluster-56244.9;Cluster-56244.5;Cluster-56244.3;Cluster-37314.0;Cluster-56244.16	10
GO:0042732	D-xylose metabolic process	4/2819 0.14%	100/99184 0.1%	0.316913939558532	0.786416072237838	Cluster-36454.14;Cluster-36454.16;Cluster-25574.0;Cluster-36454.23	4
GO:0046620	regulation of organ growth	4/2819 0.14%	100/99184 0.1%	0.316913939558532	0.786416072237838	Cluster-4401.3;Cluster-36771.0;Cluster-38514.1;Cluster-38514.4	4
GO:0045089	positive regulation of innate immune response	18/2819 0.64%	555/99184 0.56%	0.317757644330356	0.787721200294953	Cluster-83476.10;Cluster-93076.2;Cluster-66067.104;Cluster-93076.1;Cluster-55007.0;Cluster-93076.0;Cluster-55040.6;Cluster-88428.3;Cluster-84952.67;Cluster-84952.62;Cluster-84952.28;Cluster-55040.3;Cluster-84952.52;Cluster-93220.6;Cluster-93220.7;Cluster-93220.0;Cluster-84952.75;Cluster-93220.3	18
GO:0002684	positive regulation of immune system process	18/2819 0.64%	556/99184 0.56%	0.320413406578514	0.789601343244695	Cluster-83476.10;Cluster-93076.2;Cluster-66067.104;Cluster-93076.1;Cluster-55007.0;Cluster-93076.0;Cluster-55040.6;Cluster-88428.3;Cluster-84952.67;Cluster-84952.62;Cluster-84952.28;Cluster-55040.3;Cluster-84952.52;Cluster-93220.6;Cluster-93220.7;Cluster-93220.0;Cluster-84952.75;Cluster-93220.3	18
GO:0050778	positive regulation of immune response	18/2819 0.64%	556/99184 0.56%	0.320413406578514	0.789601343244695	Cluster-83476.10;Cluster-93076.2;Cluster-66067.104;Cluster-93076.1;Cluster-55007.0;Cluster-93076.0;Cluster-55040.6;Cluster-88428.3;Cluster-84952.67;Cluster-84952.62;Cluster-84952.28;Cluster-55040.3;Cluster-84952.52;Cluster-93220.6;Cluster-93220.7;Cluster-93220.0;Cluster-84952.75;Cluster-93220.3	18
GO:0010563	negative regulation of phosphorus metabolic process	3/2819 0.11%	70/99184 0.07%	0.320427168739073	0.789601343244695	Cluster-67613.5;Cluster-15331.1;Cluster-15331.2	3
GO:0032957	inositol trisphosphate metabolic process	3/2819 0.11%	70/99184 0.07%	0.320427168739073	0.789601343244695	Cluster-77803.1;Cluster-61537.0;Cluster-71550.8	3
GO:0033157	regulation of intracellular protein transport	3/2819 0.11%	70/99184 0.07%	0.320427168739073	0.789601343244695	Cluster-85751.1;Cluster-39043.0;Cluster-85751.13	3
GO:0045936	negative regulation of phosphate metabolic process	3/2819 0.11%	70/99184 0.07%	0.320427168739073	0.789601343244695	Cluster-67613.5;Cluster-15331.1;Cluster-15331.2	3
GO:0098661	inorganic anion transmembrane transport	8/2819 0.28%	228/99184 0.23%	0.323142493146537	0.795231828650064	Cluster-60909.9;Cluster-59712.3;Cluster-60909.5;Cluster-70189.3;Cluster-18132.5;Cluster-60909.1;Cluster-70572.3;Cluster-93376.8	8
GO:0045490	pectin catabolic process	4/2819 0.14%	101/99184 0.1%	0.323353643920639	0.795231828650064	Cluster-84673.0;Cluster-36504.25;Cluster-36504.29;Cluster-62958.1	4
GO:0006085	acetyl-CoA biosynthetic process	6/2819 0.21%	164/99184 0.17%	0.323905566516686	0.795799702076178	Cluster-85519.0;Cluster-88429.11;Cluster-88429.13;Cluster-88429.2;Cluster-88429.19;Cluster-46233.0	6
GO:0009704	de-etiolation	2/2819 0.07%	41/99184 0.04%	0.325656695987741	0.798519237738487	Cluster-87833.5;Cluster-87833.1	2
GO:0010600	regulation of auxin biosynthetic process	2/2819 0.07%	41/99184 0.04%	0.325656695987741	0.798519237738487	Cluster-67495.0;Cluster-68156.1	2
GO:0072330	monocarboxylic acid biosynthetic process	48/2819 1.7%	1572/99184 1.58%	0.326204319467392	0.799071648181486	Cluster-19472.5;Cluster-43070.0;Cluster-19472.6;Cluster-40655.45;Cluster-72993.9;Cluster-72730.14;Cluster-42945.25;Cluster-49591.1;Cluster-58836.0;Cluster-83476.10;Cluster-63596.6;Cluster-71660.4;Cluster-36169.0;Cluster-44097.10;Cluster-40655.37;Cluster-72730.3;Cluster-80861.8;Cluster-28372.25;Cluster-81650.2;Cluster-8061.31;Cluster-43070.1;Cluster-82534.3;Cluster-72993.2;Cluster-72730.11;Cluster…	48
GO:0006636	unsaturated fatty acid biosynthetic process	4/2819 0.14%	102/99184 0.1%	0.329801926036279	0.806290902015717	Cluster-83476.10;Cluster-63596.6;Cluster-36169.0;Cluster-46002.10	4
GO:0033559	unsaturated fatty acid metabolic process	4/2819 0.14%	102/99184 0.1%	0.329801926036279	0.806290902015717	Cluster-83476.10;Cluster-63596.6;Cluster-36169.0;Cluster-46002.10	4
GO:1903313	positive regulation of mRNA metabolic process	15/2819 0.53%	460/99184 0.46%	0.330834240706666	0.806474160302981	Cluster-77253.3;Cluster-93610.7;Cluster-91157.8;Cluster-91157.6;Cluster-10714.15;Cluster-71803.3;Cluster-81711.3;Cluster-91157.4;Cluster-91157.5;Cluster-93610.6;Cluster-93610.8;Cluster-57513.0;Cluster-77253.16;Cluster-10714.20;Cluster-10714.8	15
GO:0006569	tryptophan catabolic process	1/2819 0.04%	14/99184 0.01%	0.332154141859356	0.806474160302981	Cluster-67495.0	1
GO:0019878	lysine biosynthetic process via aminoadipic acid	1/2819 0.04%	14/99184 0.01%	0.332154141859356	0.806474160302981	Cluster-90431.5	1
GO:0030002	cellular anion homeostasis	1/2819 0.04%	14/99184 0.01%	0.332154141859356	0.806474160302981	Cluster-88960.2	1
GO:0042436	indole-containing compound catabolic process	1/2819 0.04%	14/99184 0.01%	0.332154141859356	0.806474160302981	Cluster-67495.0	1
GO:0048445	carpel morphogenesis	1/2819 0.04%	14/99184 0.01%	0.332154141859356	0.806474160302981	Cluster-59286.0	1
GO:0051354	negative regulation of oxidoreductase activity	1/2819 0.04%	14/99184 0.01%	0.332154141859356	0.806474160302981	Cluster-66825.8	1
GO:0061647	histone H3-K9 modification	8/2819 0.28%	231/99184 0.23%	0.33581999682022	0.810088193786118	Cluster-52021.12;Cluster-44761.4;Cluster-52021.14;Cluster-44761.8;Cluster-52021.13;Cluster-44761.9;Cluster-27525.6;Cluster-70876.0	8
GO:0051222	positive regulation of protein transport	3/2819 0.11%	72/99184 0.07%	0.336040289505903	0.810088193786118	Cluster-85751.1;Cluster-39043.0;Cluster-85751.13	3
GO:1903829	positive regulation of protein localization	3/2819 0.11%	72/99184 0.07%	0.336040289505903	0.810088193786118	Cluster-85751.1;Cluster-39043.0;Cluster-85751.13	3
GO:1904951	positive regulation of establishment of protein localization	3/2819 0.11%	72/99184 0.07%	0.336040289505903	0.810088193786118	Cluster-85751.1;Cluster-39043.0;Cluster-85751.13	3
GO:0006591	ornithine metabolic process	2/2819 0.07%	42/99184 0.04%	0.336111111564398	0.810088193786118	Cluster-54373.0;Cluster-35712.0	2
GO:0097352	autophagosome maturation	2/2819 0.07%	42/99184 0.04%	0.336111111564398	0.810088193786118	Cluster-76642.7;Cluster-76642.10	2
GO:0006448	regulation of translational elongation	4/2819 0.14%	103/99184 0.1%	0.336256858171002	0.810088193786118	Cluster-2652.7;Cluster-7272.0;Cluster-9012.1;Cluster-92894.0	4
GO:0019852	L-ascorbic acid metabolic process	4/2819 0.14%	103/99184 0.1%	0.336256858171002	0.810088193786118	Cluster-93466.0;Cluster-86921.7;Cluster-53855.1;Cluster-68832.0	4
GO:1905393	plant organ formation	21/2819 0.74%	663/99184 0.67%	0.337564346668681	0.812448558632679	Cluster-65918.20;Cluster-65918.3;Cluster-71545.3;Cluster-63917.3;Cluster-65918.23;Cluster-63917.4;Cluster-42581.6;Cluster-58847.6;Cluster-63917.2;Cluster-63917.0;Cluster-65918.15;Cluster-26454.9;Cluster-55892.3;Cluster-59286.0;Cluster-46945.0;Cluster-82033.1;Cluster-58847.7;Cluster-75644.1;Cluster-42581.3;Cluster-58847.16;Cluster-35466.0	21
GO:0010029	regulation of seed germination	10/2819 0.35%	297/99184 0.3%	0.338243411182018	0.813293323297984	Cluster-48538.31;Cluster-48538.68;Cluster-82265.1;Cluster-55040.6;Cluster-50803.4;Cluster-9793.2;Cluster-55040.3;Cluster-48538.28;Cluster-36416.10;Cluster-48538.43	10
GO:0042255	ribosome assembly	12/2819 0.43%	364/99184 0.37%	0.341860104413218	0.82119302213214	Cluster-3361.0;Cluster-87438.4;Cluster-38802.0;Cluster-22114.0;Cluster-4849.3;Cluster-6453.0;Cluster-3864.5;Cluster-10432.0;Cluster-4511.4;Cluster-6703.0;Cluster-1704.0;Cluster-5270.3	12
GO:0002218	activation of innate immune response	16/2819 0.57%	498/99184 0.5%	0.344507773360222	0.826751955624386	Cluster-83476.10;Cluster-93076.2;Cluster-66067.104;Cluster-93076.1;Cluster-55007.0;Cluster-93076.0;Cluster-88428.3;Cluster-84952.67;Cluster-84952.62;Cluster-84952.28;Cluster-84952.52;Cluster-93220.6;Cluster-93220.7;Cluster-93220.0;Cluster-84952.75;Cluster-93220.3	16
GO:0015855	pyrimidine nucleobase transport	2/2819 0.07%	43/99184 0.04%	0.346516218203188	0.829163807843342	Cluster-79879.7;Cluster-79879.8	2
GO:0015857	uracil transport	2/2819 0.07%	43/99184 0.04%	0.346516218203188	0.829163807843342	Cluster-79879.7;Cluster-79879.8	2
GO:0046885	regulation of hormone biosynthetic process	2/2819 0.07%	43/99184 0.04%	0.346516218203188	0.829163807843342	Cluster-67495.0;Cluster-68156.1	2
GO:0002253	activation of immune response	16/2819 0.57%	499/99184 0.5%	0.347395969923748	0.830467318650888	Cluster-83476.10;Cluster-93076.2;Cluster-66067.104;Cluster-93076.1;Cluster-55007.0;Cluster-93076.0;Cluster-88428.3;Cluster-84952.67;Cluster-84952.62;Cluster-84952.28;Cluster-84952.52;Cluster-93220.6;Cluster-93220.7;Cluster-93220.0;Cluster-84952.75;Cluster-93220.3	16
GO:0009593	detection of chemical stimulus	6/2819 0.21%	169/99184 0.17%	0.349025247367524	0.832567831806737	Cluster-85655.4;Cluster-85614.6;Cluster-67468.3;Cluster-85614.1;Cluster-58852.1;Cluster-81029.15	6
GO:0010274	hydrotropism	4/2819 0.14%	105/99184 0.11%	0.349179123339318	0.832567831806737	Cluster-69540.3;Cluster-85092.6;Cluster-85092.1;Cluster-85092.5	4
GO:0008299	isoprenoid biosynthetic process	33/2819 1.17%	1075/99184 1.08%	0.350563504999094	0.832567831806737	Cluster-64568.0;Cluster-86751.0;Cluster-52440.188;Cluster-42945.25;Cluster-54459.9;Cluster-63971.11;Cluster-33734.1;Cluster-32321.0;Cluster-16988.5;Cluster-63822.0;Cluster-80861.8;Cluster-63917.3;Cluster-73615.0;Cluster-63917.4;Cluster-54459.2;Cluster-16988.4;Cluster-58342.0;Cluster-54459.7;Cluster-50615.2;Cluster-63917.2;Cluster-16988.1;Cluster-63917.0;Cluster-46172.14;Cluster-54459.15;Cluster-4…	33
GO:0044550	secondary metabolite biosynthetic process	30/2819 1.06%	973/99184 0.98%	0.350594504995505	0.832567831806737	Cluster-79051.5;Cluster-31079.0;Cluster-79051.2;Cluster-33913.2;Cluster-40655.45;Cluster-91640.0;Cluster-35019.8;Cluster-93076.2;Cluster-78774.1;Cluster-56322.0;Cluster-40655.37;Cluster-93076.1;Cluster-40834.0;Cluster-67728.0;Cluster-91737.4;Cluster-72243.0;Cluster-93076.0;Cluster-40655.38;Cluster-49319.0;Cluster-76718.2;Cluster-90514.4;Cluster-40655.49;Cluster-78322.2;Cluster-58521.3;Cluster-790…	30
GO:0097320	plasma membrane tubulation	1/2819 0.04%	15/99184 0.02%	0.351138284988311	0.832567831806737	Cluster-77400.3	1
GO:1903525	regulation of membrane tubulation	1/2819 0.04%	15/99184 0.02%	0.351138284988311	0.832567831806737	Cluster-77400.3	1
GO:1903527	positive regulation of membrane tubulation	1/2819 0.04%	15/99184 0.02%	0.351138284988311	0.832567831806737	Cluster-77400.3	1
GO:1903729	regulation of plasma membrane organization	1/2819 0.04%	15/99184 0.02%	0.351138284988311	0.832567831806737	Cluster-77400.3	1
GO:0009099	valine biosynthetic process	3/2819 0.11%	74/99184 0.07%	0.351633126220917	0.832567831806737	Cluster-90312.6;Cluster-90312.9;Cluster-90312.4	3
GO:0060149	negative regulation of post-transcriptional gene silencing	3/2819 0.11%	74/99184 0.07%	0.351633126220917	0.832567831806737	Cluster-82033.1;Cluster-60586.19;Cluster-60586.12	3
GO:0006221	pyrimidine nucleotide biosynthetic process	8/2819 0.28%	235/99184 0.24%	0.352836652195529	0.834620287015951	Cluster-90382.3;Cluster-72166.2;Cluster-85134.8;Cluster-8906.0;Cluster-7044.3;Cluster-85134.5;Cluster-79940.11;Cluster-85134.4	8
GO:0044247	cellular polysaccharide catabolic process	10/2819 0.35%	301/99184 0.3%	0.35323369649835	0.834762949112878	Cluster-84209.9;Cluster-84209.15;Cluster-84209.1;Cluster-84209.13;Cluster-78214.6;Cluster-84209.7;Cluster-84209.2;Cluster-88344.5;Cluster-88344.10;Cluster-88344.4	10
GO:0015908	fatty acid transport	4/2819 0.14%	106/99184 0.11%	0.355642764678168	0.837453269778733	Cluster-64691.8;Cluster-85200.1;Cluster-85200.10;Cluster-64691.6	4
GO:0080182	histone H3-K4 trimethylation	4/2819 0.14%	106/99184 0.11%	0.355642764678168	0.837453269778733	Cluster-40123.17;Cluster-80795.7;Cluster-80795.4;Cluster-40123.7	4
GO:0120029	proton export across plasma membrane	4/2819 0.14%	106/99184 0.11%	0.355642764678168	0.837453269778733	Cluster-48324.11;Cluster-48324.7;Cluster-48324.15;Cluster-48324.9	4
GO:0090481	pyrimidine nucleotide-sugar transmembrane transport	5/2819 0.18%	138/99184 0.14%	0.355723393738203	0.837453269778733	Cluster-69510.3;Cluster-66825.8;Cluster-78765.2;Cluster-68926.15;Cluster-93376.8	5
GO:0015697	quaternary ammonium group transport	2/2819 0.07%	44/99184 0.04%	0.356866374654394	0.838063203039614	Cluster-89999.7;Cluster-72687.19	2
GO:0070127	tRNA aminoacylation for mitochondrial protein translation	2/2819 0.07%	44/99184 0.04%	0.356866374654394	0.838063203039614	Cluster-82270.4;Cluster-82270.7	2
GO:0009251	glucan catabolic process	10/2819 0.35%	302/99184 0.3%	0.356996668983393	0.838063203039614	Cluster-84209.9;Cluster-84209.15;Cluster-84209.1;Cluster-84209.13;Cluster-78214.6;Cluster-84209.7;Cluster-84209.2;Cluster-88344.5;Cluster-88344.10;Cluster-88344.4	10
GO:0010218	response to far red light	6/2819 0.21%	171/99184 0.17%	0.359122274370275	0.841459	Cluster-83476.10;Cluster-66189.8;Cluster-66189.1;Cluster-66189.4;Cluster-67613.5;Cluster-77785.6	6
GO:0010252	auxin homeostasis	6/2819 0.21%	171/99184 0.17%	0.359122274370275	0.841459	Cluster-64653.4;Cluster-64653.7;Cluster-67495.0;Cluster-45081.1;Cluster-58173.11;Cluster-84706.1	6
GO:0090151	establishment of protein localization to mitochondrial membrane	5/2819 0.18%	139/99184 0.14%	0.361357651876559	0.845897657225674	Cluster-90963.17;Cluster-90963.11;Cluster-90963.15;Cluster-90963.14;Cluster-67887.13	5
GO:0071483	cellular response to blue light	4/2819 0.14%	107/99184 0.11%	0.362105673832355	0.846518298828812	Cluster-14042.10;Cluster-14042.8;Cluster-75319.1;Cluster-81547.0	4
GO:1901615	organic hydroxy compound metabolic process	58/2819 2.06%	1938/99184 1.95%	0.362305734190145	0.846518298828812	Cluster-43070.0;Cluster-93485.2;Cluster-38971.14;Cluster-86940.7;Cluster-86940.0;Cluster-42945.25;Cluster-64653.4;Cluster-93485.3;Cluster-64653.7;Cluster-38971.19;Cluster-15202.7;Cluster-15202.8;Cluster-82750.4;Cluster-81017.6;Cluster-86940.5;Cluster-63822.0;Cluster-82750.3;Cluster-80861.8;Cluster-28372.25;Cluster-82236.2;Cluster-15202.4;Cluster-86940.1;Cluster-86940.4;Cluster-83801.1;Cluster-791…	58
GO:0010030	positive regulation of seed germination	2/2819 0.07%	45/99184 0.05%	0.367156299935855	0.85462954698684	Cluster-50803.4;Cluster-36416.10	2
GO:0045903	positive regulation of translational fidelity	2/2819 0.07%	45/99184 0.05%	0.367156299935855	0.85462954698684	Cluster-1202.3;Cluster-75735.2	2
GO:1903601	thermospermine metabolic process	2/2819 0.07%	45/99184 0.05%	0.367156299935855	0.85462954698684	Cluster-33935.5;Cluster-33935.2	2
GO:1903602	thermospermine catabolic process	2/2819 0.07%	45/99184 0.05%	0.367156299935855	0.85462954698684	Cluster-33935.5;Cluster-33935.2	2
GO:0006562	proline catabolic process	1/2819 0.04%	16/99184 0.02%	0.369582972084258	0.857059109258069	Cluster-81375.3	1
GO:0030322	stabilization of membrane potential	1/2819 0.04%	16/99184 0.02%	0.369582972084258	0.857059109258069	Cluster-23850.0	1
GO:0048446	petal morphogenesis	1/2819 0.04%	16/99184 0.02%	0.369582972084258	0.857059109258069	Cluster-70365.0	1
GO:1902289	negative regulation of defense response to oomycetes	1/2819 0.04%	16/99184 0.02%	0.369582972084258	0.857059109258069	Cluster-79697.2	1
GO:0030490	maturation of SSU-rRNA	8/2819 0.28%	239/99184 0.24%	0.369950316394611	0.857109190974058	Cluster-83756.0;Cluster-80103.0;Cluster-8830.0;Cluster-22114.0;Cluster-15753.0;Cluster-1704.0;Cluster-5270.3;Cluster-10280.0	8
GO:0042762	regulation of sulfur metabolic process	8/2819 0.28%	240/99184 0.24%	0.374239789051121	0.86622269599353	Cluster-57675.3;Cluster-57675.2;Cluster-67495.0;Cluster-74740.16;Cluster-57675.6;Cluster-58569.2;Cluster-74740.10;Cluster-58569.3	8
GO:0006734	NADH metabolic process	3/2819 0.11%	77/99184 0.08%	0.374932211698692	0.86622269599353	Cluster-59872.2;Cluster-59872.1;Cluster-83610.1	3
GO:0010052	guard cell differentiation	3/2819 0.11%	77/99184 0.08%	0.374932211698692	0.86622269599353	Cluster-75428.6;Cluster-92896.4;Cluster-75428.7	3
GO:0046208	spermine catabolic process	2/2819 0.07%	46/99184 0.05%	0.377381057423562	0.871068567367793	Cluster-33935.5;Cluster-33935.2	2
GO:0006415	translational termination	4/2819 0.14%	110/99184 0.11%	0.381472579801716	0.879693511933446	Cluster-67985.0;Cluster-2652.7;Cluster-7272.0;Cluster-9012.1	4
GO:0046113	nucleobase catabolic process	3/2819 0.11%	78/99184 0.08%	0.382663350470624	0.881619373435574	Cluster-84332.14;Cluster-84332.4;Cluster-84332.1	3
GO:0015931	nucleobase-containing compound transport	35/2819 1.24%	1161/99184 1.17%	0.385103623537581	0.883807319166415	Cluster-29502.10;Cluster-90963.17;Cluster-73383.5;Cluster-29502.9;Cluster-90963.11;Cluster-77612.1;Cluster-60909.9;Cluster-35200.1;Cluster-69031.0;Cluster-90963.15;Cluster-90963.14;Cluster-69510.3;Cluster-60909.5;Cluster-7782.33;Cluster-93588.0;Cluster-6312.4;Cluster-7782.412;Cluster-7782.71;Cluster-29502.5;Cluster-66825.8;Cluster-29502.8;Cluster-7782.69;Cluster-78765.2;Cluster-84377.0;Cluster-77…	35
GO:0019827	stem cell population maintenance	12/2819 0.43%	377/99184 0.38%	0.386187865631861	0.883807319166415	Cluster-75283.29;Cluster-31266.18;Cluster-80776.5;Cluster-31266.14;Cluster-10714.15;Cluster-31266.5;Cluster-31266.7;Cluster-80776.0;Cluster-49564.1;Cluster-77253.16;Cluster-31266.23;Cluster-49145.59	12
GO:0098727	maintenance of cell number	12/2819 0.43%	377/99184 0.38%	0.386187865631861	0.883807319166415	Cluster-75283.29;Cluster-31266.18;Cluster-80776.5;Cluster-31266.14;Cluster-10714.15;Cluster-31266.5;Cluster-31266.7;Cluster-80776.0;Cluster-49564.1;Cluster-77253.16;Cluster-31266.23;Cluster-49145.59	12
GO:0006220	pyrimidine nucleotide metabolic process	8/2819 0.28%	243/99184 0.24%	0.387126132856775	0.883807319166415	Cluster-90382.3;Cluster-72166.2;Cluster-85134.8;Cluster-8906.0;Cluster-7044.3;Cluster-85134.5;Cluster-79940.11;Cluster-85134.4	8
GO:0000447	endonucleolytic cleavage in ITS1 to separate SSU-rRNA from 5.8S rRNA and LSU-rRNA from tricistronic rRNA transcript (SSU-rRNA, 5.8S rRNA, LSU-rRNA)	1/2819 0.04%	17/99184 0.02%	0.387503527119093	0.883807319166415	Cluster-83756.0	1
GO:0031468	nuclear membrane reassembly	1/2819 0.04%	17/99184 0.02%	0.387503527119093	0.883807319166415	Cluster-71239.0	1
GO:0042391	regulation of membrane potential	1/2819 0.04%	17/99184 0.02%	0.387503527119093	0.883807319166415	Cluster-23850.0	1
GO:0043692	monoterpene metabolic process	1/2819 0.04%	17/99184 0.02%	0.387503527119093	0.883807319166415	Cluster-64568.0	1
GO:0043693	monoterpene biosynthetic process	1/2819 0.04%	17/99184 0.02%	0.387503527119093	0.883807319166415	Cluster-64568.0	1
GO:0046244	salicylic acid catabolic process	1/2819 0.04%	17/99184 0.02%	0.387503527119093	0.883807319166415	Cluster-81017.6	1
GO:0006620	post-translational protein targeting to endoplasmic reticulum membrane	2/2819 0.07%	47/99184 0.05%	0.387536039555041	0.883807319166415	Cluster-75764.2;Cluster-75764.3	2
GO:0009642	response to light intensity	21/2819 0.74%	683/99184 0.69%	0.387891231647059	0.883807319166415	Cluster-83476.10;Cluster-24770.5;Cluster-88960.2;Cluster-8817.7;Cluster-8817.4;Cluster-4088.8;Cluster-91157.8;Cluster-91157.6;Cluster-8817.6;Cluster-67613.5;Cluster-47761.1;Cluster-75319.1;Cluster-91157.4;Cluster-91157.5;Cluster-54384.15;Cluster-54384.12;Cluster-68439.2;Cluster-47761.2;Cluster-47761.0;Cluster-83299.2;Cluster-31753.0	21
GO:0006637	acyl-CoA metabolic process	12/2819 0.43%	379/99184 0.38%	0.393063432297606	0.89394885198694	Cluster-72782.0;Cluster-72782.7;Cluster-90431.5;Cluster-85519.0;Cluster-88429.11;Cluster-88429.13;Cluster-72782.4;Cluster-72782.8;Cluster-18318.0;Cluster-88429.2;Cluster-88429.19;Cluster-46233.0	12
GO:0035383	thioester metabolic process	12/2819 0.43%	379/99184 0.38%	0.393063432297606	0.89394885198694	Cluster-72782.0;Cluster-72782.7;Cluster-90431.5;Cluster-85519.0;Cluster-88429.11;Cluster-88429.13;Cluster-72782.4;Cluster-72782.8;Cluster-18318.0;Cluster-88429.2;Cluster-88429.19;Cluster-46233.0	12
GO:0015807	L-amino acid transport	2/2819 0.07%	48/99184 0.05%	0.397616953123591	0.902821228183246	Cluster-74675.2;Cluster-57045.0	2
GO:0051013	microtubule severing	3/2819 0.11%	80/99184 0.08%	0.398057120776236	0.902821228183246	Cluster-15435.12;Cluster-15435.22;Cluster-18732.1	3
GO:1903409	reactive oxygen species biosynthetic process	3/2819 0.11%	80/99184 0.08%	0.398057120776236	0.902821228183246	Cluster-55752.7;Cluster-55752.11;Cluster-55752.1	3
GO:0048573	photoperiodism, flowering	33/2819 1.17%	1099/99184 1.11%	0.398482961200043	0.902960933103204	Cluster-65447.13;Cluster-83476.10;Cluster-93586.10;Cluster-44761.4;Cluster-66189.8;Cluster-79410.3;Cluster-44761.8;Cluster-66189.1;Cluster-79410.0;Cluster-79410.9;Cluster-66189.4;Cluster-58756.7;Cluster-26454.9;Cluster-75319.1;Cluster-81248.4;Cluster-79410.6;Cluster-63909.0;Cluster-58376.13;Cluster-79410.2;Cluster-44761.9;Cluster-81248.3;Cluster-79410.13;Cluster-79410.4;Cluster-77785.6;Cluster-79…	33
GO:0007131	reciprocal meiotic recombination	10/2819 0.35%	314/99184 0.32%	0.4024673413607	0.908401706493165	Cluster-25880.5;Cluster-52021.12;Cluster-52021.14;Cluster-25880.7;Cluster-25880.10;Cluster-25880.4;Cluster-52021.13;Cluster-25880.8;Cluster-25880.9;Cluster-25880.6	10
GO:0140527	reciprocal homologous recombination	10/2819 0.35%	314/99184 0.32%	0.4024673413607	0.908401706493165	Cluster-25880.5;Cluster-52021.12;Cluster-52021.14;Cluster-25880.7;Cluster-25880.10;Cluster-25880.4;Cluster-52021.13;Cluster-25880.8;Cluster-25880.9;Cluster-25880.6	10
GO:0008153	para-aminobenzoic acid biosynthetic process	1/2819 0.04%	18/99184 0.02%	0.404914838916881	0.908401706493165	Cluster-44097.10	1
GO:0030007	cellular potassium ion homeostasis	1/2819 0.04%	18/99184 0.02%	0.404914838916881	0.908401706493165	Cluster-93954.2	1
GO:0031539	positive regulation of anthocyanin metabolic process	1/2819 0.04%	18/99184 0.02%	0.404914838916881	0.908401706493165	Cluster-67613.5	1
GO:0044091	membrane biogenesis	1/2819 0.04%	18/99184 0.02%	0.404914838916881	0.908401706493165	Cluster-71239.0	1
GO:0046482	para-aminobenzoic acid metabolic process	1/2819 0.04%	18/99184 0.02%	0.404914838916881	0.908401706493165	Cluster-44097.10	1
GO:0046503	glycerolipid catabolic process	1/2819 0.04%	18/99184 0.02%	0.404914838916881	0.908401706493165	Cluster-68598.0	1
GO:0071709	membrane assembly	1/2819 0.04%	18/99184 0.02%	0.404914838916881	0.908401706493165	Cluster-71239.0	1
GO:0090357	regulation of tryptophan metabolic process	1/2819 0.04%	18/99184 0.02%	0.404914838916881	0.908401706493165	Cluster-67495.0	1
GO:2000378	negative regulation of reactive oxygen species metabolic process	1/2819 0.04%	18/99184 0.02%	0.404914838916881	0.908401706493165	Cluster-79697.2	1
GO:0030148	sphingolipid biosynthetic process	7/2819 0.25%	214/99184 0.22%	0.407102946364774	0.911171773622528	Cluster-61074.4;Cluster-15202.7;Cluster-15202.8;Cluster-15202.4;Cluster-79122.0;Cluster-84553.0;Cluster-15202.6	7
GO:0006901	vesicle coating	4/2819 0.14%	114/99184 0.11%	0.407182123768466	0.911171773622528	Cluster-85751.1;Cluster-39043.0;Cluster-32382.9;Cluster-85751.13	4
GO:0006183	GTP biosynthetic process	2/2819 0.07%	49/99184 0.05%	0.407619805142148	0.911171773622528	Cluster-8906.0;Cluster-7044.3	2
GO:0046039	GTP metabolic process	2/2819 0.07%	49/99184 0.05%	0.407619805142148	0.911171773622528	Cluster-8906.0;Cluster-7044.3	2
GO:0072528	pyrimidine-containing compound biosynthetic process	10/2819 0.35%	316/99184 0.32%	0.410076551397323	0.915837631454021	Cluster-90382.3;Cluster-72166.2;Cluster-24336.3;Cluster-85134.8;Cluster-8906.0;Cluster-7044.3;Cluster-24336.1;Cluster-85134.5;Cluster-79940.11;Cluster-85134.4	10
GO:0010344	seed oilbody biogenesis	3/2819 0.11%	82/99184 0.08%	0.41334332797989	0.918910347031715	Cluster-66173.7;Cluster-66173.0;Cluster-66173.6	3
GO:0019288	isopentenyl diphosphate biosynthetic process, methylerythritol 4-phosphate pathway	3/2819 0.11%	82/99184 0.08%	0.41334332797989	0.918910347031715	Cluster-63971.11;Cluster-82221.2;Cluster-91127.1	3
GO:0034497	protein localization to phagophore assembly site	3/2819 0.11%	82/99184 0.08%	0.41334332797989	0.918910347031715	Cluster-89280.5;Cluster-61981.6;Cluster-15838.2	3
GO:0048268	clathrin coat assembly	3/2819 0.11%	82/99184 0.08%	0.41334332797989	0.918910347031715	Cluster-83473.16;Cluster-84863.3;Cluster-55578.12	3
GO:0044804	autophagy of nucleus	4/2819 0.14%	115/99184 0.12%	0.413578787746785	0.918910347031715	Cluster-86932.1;Cluster-89280.5;Cluster-61981.6;Cluster-15838.2	4
GO:0000038	very long-chain fatty acid metabolic process	6/2819 0.21%	182/99184 0.18%	0.414779437620572	0.918910347031715	Cluster-19472.5;Cluster-19472.6;Cluster-64691.8;Cluster-8061.31;Cluster-64691.6;Cluster-31753.0	6
GO:0000027	ribosomal large subunit assembly	5/2819 0.18%	149/99184 0.15%	0.417625530972385	0.918910347031715	Cluster-87438.4;Cluster-6453.0;Cluster-3864.5;Cluster-10432.0;Cluster-6703.0	5
GO:0043648	dicarboxylic acid metabolic process	20/2819 0.71%	661/99184 0.67%	0.419618199062904	0.918910347031715	Cluster-36699.2;Cluster-85943.4;Cluster-36699.0;Cluster-91003.0;Cluster-44097.10;Cluster-88231.8;Cluster-81375.3;Cluster-51097.9;Cluster-51097.14;Cluster-65423.27;Cluster-36699.1;Cluster-65423.22;Cluster-51097.16;Cluster-61771.0;Cluster-94321.22;Cluster-88408.4;Cluster-91094.1;Cluster-67461.3;Cluster-85754.8;Cluster-59364.0	20
GO:0035384	thioester biosynthetic process	6/2819 0.21%	183/99184 0.18%	0.419826041803157	0.918910347031715	Cluster-85519.0;Cluster-88429.11;Cluster-88429.13;Cluster-88429.2;Cluster-88429.19;Cluster-46233.0	6
GO:0071616	acyl-CoA biosynthetic process	6/2819 0.21%	183/99184 0.18%	0.419826041803157	0.918910347031715	Cluster-85519.0;Cluster-88429.11;Cluster-88429.13;Cluster-88429.2;Cluster-88429.19;Cluster-46233.0	6
GO:0034605	cellular response to heat	17/2819 0.6%	558/99184 0.56%	0.419836146121282	0.918910347031715	Cluster-70915.4;Cluster-10367.90;Cluster-80654.1;Cluster-10367.78;Cluster-70482.0;Cluster-73765.14;Cluster-10367.79;Cluster-10367.25;Cluster-10367.97;Cluster-11295.0;Cluster-10367.21;Cluster-10367.46;Cluster-11778.0;Cluster-10367.103;Cluster-10367.83;Cluster-73765.9;Cluster-63981.2	17
GO:0015743	malate transport	4/2819 0.14%	116/99184 0.12%	0.419960164153584	0.918910347031715	Cluster-77066.5;Cluster-77066.4;Cluster-85835.3;Cluster-85835.2	4
GO:0042274	ribosomal small subunit biogenesis	12/2819 0.43%	387/99184 0.39%	0.420631218748459	0.918910347031715	Cluster-83756.0;Cluster-80103.0;Cluster-3361.0;Cluster-8830.0;Cluster-38802.0;Cluster-22114.0;Cluster-4849.3;Cluster-15753.0;Cluster-4511.4;Cluster-1704.0;Cluster-5270.3;Cluster-10280.0	12
GO:0009299	mRNA transcription	3/2819 0.11%	83/99184 0.08%	0.420940342116166	0.918910347031715	Cluster-54849.0;Cluster-80742.23;Cluster-41928.1	3
GO:0042938	dipeptide transport	3/2819 0.11%	83/99184 0.08%	0.420940342116166	0.918910347031715	Cluster-35630.6;Cluster-35630.3;Cluster-83583.6	3
GO:0010155	regulation of proton transport	1/2819 0.04%	19/99184 0.02%	0.421831373506289	0.918910347031715	Cluster-72815.1	1
GO:0015783	GDP-fucose transmembrane transport	1/2819 0.04%	19/99184 0.02%	0.421831373506289	0.918910347031715	Cluster-69510.3	1
GO:0015837	amine transport	1/2819 0.04%	19/99184 0.02%	0.421831373506289	0.918910347031715	Cluster-73882.2	1
GO:0031648	protein destabilization	1/2819 0.04%	19/99184 0.02%	0.421831373506289	0.918910347031715	Cluster-76642.10	1
GO:0032890	regulation of organic acid transport	1/2819 0.04%	19/99184 0.02%	0.421831373506289	0.918910347031715	Cluster-73882.2	1
GO:0033539	fatty acid beta-oxidation using acyl-CoA dehydrogenase	1/2819 0.04%	19/99184 0.02%	0.421831373506289	0.918910347031715	Cluster-89882.4	1
GO:0051952	regulation of amine transport	1/2819 0.04%	19/99184 0.02%	0.421831373506289	0.918910347031715	Cluster-73882.2	1
GO:0051955	regulation of amino acid transport	1/2819 0.04%	19/99184 0.02%	0.421831373506289	0.918910347031715	Cluster-73882.2	1
GO:0062034	L-pipecolic acid biosynthetic process	1/2819 0.04%	19/99184 0.02%	0.421831373506289	0.918910347031715	Cluster-89429.4	1
GO:0080143	regulation of amino acid export	1/2819 0.04%	19/99184 0.02%	0.421831373506289	0.918910347031715	Cluster-73882.2	1
GO:1903789	regulation of amino acid transmembrane transport	1/2819 0.04%	19/99184 0.02%	0.421831373506289	0.918910347031715	Cluster-73882.2	1
GO:1904062	regulation of cation transmembrane transport	1/2819 0.04%	19/99184 0.02%	0.421831373506289	0.918910347031715	Cluster-72815.1	1
GO:2000232	regulation of rRNA processing	1/2819 0.04%	19/99184 0.02%	0.421831373506289	0.918910347031715	Cluster-86916.2	1
GO:0006598	polyamine catabolic process	2/2819 0.07%	51/99184 0.05%	0.427376772686602	0.924930473845962	Cluster-33935.5;Cluster-33935.2	2
GO:0009228	thiamine biosynthetic process	2/2819 0.07%	51/99184 0.05%	0.427376772686602	0.924930473845962	Cluster-24336.3;Cluster-24336.1	2
GO:0009310	amine catabolic process	2/2819 0.07%	51/99184 0.05%	0.427376772686602	0.924930473845962	Cluster-33935.5;Cluster-33935.2	2
GO:0015786	UDP-glucose transmembrane transport	2/2819 0.07%	51/99184 0.05%	0.427376772686602	0.924930473845962	Cluster-69510.3;Cluster-93376.8	2
GO:0042402	cellular biogenic amine catabolic process	2/2819 0.07%	51/99184 0.05%	0.427376772686602	0.924930473845962	Cluster-33935.5;Cluster-33935.2	2
GO:0045730	respiratory burst	2/2819 0.07%	51/99184 0.05%	0.427376772686602	0.924930473845962	Cluster-61002.0;Cluster-67222.4	2
GO:1904659	glucose transmembrane transport	2/2819 0.07%	51/99184 0.05%	0.427376772686602	0.924930473845962	Cluster-78996.2;Cluster-38390.0	2
GO:0051248	negative regulation of protein metabolic process	22/2819 0.78%	733/99184 0.74%	0.427579799527016	0.924930473845962	Cluster-33177.1;Cluster-78651.2;Cluster-60431.0;Cluster-37005.21;Cluster-77253.3;Cluster-93610.7;Cluster-10714.15;Cluster-71803.3;Cluster-67613.5;Cluster-81711.3;Cluster-93059.17;Cluster-78651.4;Cluster-66825.8;Cluster-93610.6;Cluster-93610.8;Cluster-93059.16;Cluster-15331.1;Cluster-57513.0;Cluster-77253.16;Cluster-15331.2;Cluster-10714.20;Cluster-10714.8	22
GO:0016106	sesquiterpenoid biosynthetic process	6/2819 0.21%	185/99184 0.19%	0.429901497937914	0.928249428703058	Cluster-42945.25;Cluster-80861.8;Cluster-63917.3;Cluster-63917.4;Cluster-63917.2;Cluster-63917.0	6
GO:0009699	phenylpropanoid biosynthetic process	22/2819 0.78%	734/99184 0.74%	0.430087864589591	0.928249428703058	Cluster-79051.5;Cluster-31079.0;Cluster-79051.2;Cluster-33913.2;Cluster-40655.45;Cluster-91640.0;Cluster-35019.8;Cluster-78774.1;Cluster-56322.0;Cluster-40655.37;Cluster-40834.0;Cluster-72243.0;Cluster-40655.38;Cluster-49319.0;Cluster-90514.4;Cluster-40655.49;Cluster-79051.7;Cluster-40655.65;Cluster-79051.8;Cluster-90514.1;Cluster-40655.11;Cluster-79051.3	22
GO:0001732	formation of cytoplasmic translation initiation complex	7/2819 0.25%	219/99184 0.22%	0.430237431859545	0.928249428703058	Cluster-56244.11;Cluster-93737.6;Cluster-56244.9;Cluster-56244.5;Cluster-56244.3;Cluster-37314.0;Cluster-56244.16	7
GO:0006544	glycine metabolic process	4/2819 0.14%	118/99184 0.12%	0.432671351056451	0.929396368175927	Cluster-83815.7;Cluster-83815.2;Cluster-83815.3;Cluster-83815.9	4
GO:0046033	AMP metabolic process	4/2819 0.14%	118/99184 0.12%	0.432671351056451	0.929396368175927	Cluster-87216.6;Cluster-87216.9;Cluster-87216.8;Cluster-87216.16	4
GO:0006714	sesquiterpenoid metabolic process	7/2819 0.25%	220/99184 0.22%	0.434852236904199	0.929396368175927	Cluster-42945.25;Cluster-80861.8;Cluster-63917.3;Cluster-63917.4;Cluster-63917.2;Cluster-42856.4;Cluster-63917.0	7
GO:1903008	organelle disassembly	7/2819 0.25%	220/99184 0.22%	0.434852236904199	0.929396368175927	Cluster-86932.1;Cluster-89280.5;Cluster-44427.0;Cluster-61981.6;Cluster-76642.7;Cluster-15838.2;Cluster-76642.10	7
GO:0009156	ribonucleoside monophosphate biosynthetic process	11/2819 0.39%	357/99184 0.36%	0.435582647532623	0.929396368175927	Cluster-87333.1;Cluster-87216.6;Cluster-87216.9;Cluster-87216.8;Cluster-45897.1;Cluster-72166.2;Cluster-85134.8;Cluster-87216.16;Cluster-85134.5;Cluster-85134.4;Cluster-45897.4	11
GO:0006768	biotin metabolic process	2/2819 0.07%	52/99184 0.05%	0.437124283681365	0.929396368175927	Cluster-72993.9;Cluster-72993.2	2
GO:0009102	biotin biosynthetic process	2/2819 0.07%	52/99184 0.05%	0.437124283681365	0.929396368175927	Cluster-72993.9;Cluster-72993.2	2
GO:0001933	negative regulation of protein phosphorylation	1/2819 0.04%	20/99184 0.02%	0.438267186122492	0.929396368175927	Cluster-67613.5	1
GO:0009558	embryo sac cellularization	1/2819 0.04%	20/99184 0.02%	0.438267186122492	0.929396368175927	Cluster-70591.4	1
GO:0010021	amylopectin biosynthetic process	1/2819 0.04%	20/99184 0.02%	0.438267186122492	0.929396368175927	Cluster-79579.6	1
GO:0015888	thiamine transport	1/2819 0.04%	20/99184 0.02%	0.438267186122492	0.929396368175927	Cluster-89999.7	1
GO:0030974	thiamine pyrophosphate transmembrane transport	1/2819 0.04%	20/99184 0.02%	0.438267186122492	0.929396368175927	Cluster-89999.7	1
GO:0045117	azole transmembrane transport	1/2819 0.04%	20/99184 0.02%	0.438267186122492	0.929396368175927	Cluster-89999.7	1
GO:0051501	diterpene phytoalexin metabolic process	1/2819 0.04%	20/99184 0.02%	0.438267186122492	0.929396368175927	Cluster-58521.3	1
GO:0051502	diterpene phytoalexin biosynthetic process	1/2819 0.04%	20/99184 0.02%	0.438267186122492	0.929396368175927	Cluster-58521.3	1
GO:0060862	negative regulation of floral organ abscission	1/2819 0.04%	20/99184 0.02%	0.438267186122492	0.929396368175927	Cluster-63418.2	1
GO:0071275	cellular response to aluminum ion	1/2819 0.04%	20/99184 0.02%	0.438267186122492	0.929396368175927	Cluster-52354.35	1
GO:0071934	thiamine transmembrane transport	1/2819 0.04%	20/99184 0.02%	0.438267186122492	0.929396368175927	Cluster-89999.7	1
GO:1990058	fruit replum development	1/2819 0.04%	20/99184 0.02%	0.438267186122492	0.929396368175927	Cluster-45618.18	1
GO:2000896	amylopectin metabolic process	1/2819 0.04%	20/99184 0.02%	0.438267186122492	0.929396368175927	Cluster-79579.6	1
GO:0052542	defense response by callose deposition	4/2819 0.14%	119/99184 0.12%	0.438998402092494	0.930151315202813	Cluster-17332.6;Cluster-86921.7;Cluster-17332.0;Cluster-63217.16	4
GO:0009696	salicylic acid metabolic process	9/2819 0.32%	290/99184 0.29%	0.441766011779487	0.935216006149742	Cluster-86940.7;Cluster-86940.0;Cluster-81017.6;Cluster-86940.5;Cluster-28372.25;Cluster-86940.1;Cluster-86940.4;Cluster-70668.5;Cluster-92827.3	9
GO:0009142	nucleoside triphosphate biosynthetic process	11/2819 0.39%	359/99184 0.36%	0.442799565877497	0.936532984389216	Cluster-68208.0;Cluster-68208.7;Cluster-7433.3;Cluster-90382.3;Cluster-1884.0;Cluster-85134.8;Cluster-8906.0;Cluster-7044.3;Cluster-85134.5;Cluster-79940.11;Cluster-85134.4	11
GO:0002182	cytoplasmic translational elongation	3/2819 0.11%	86/99184 0.09%	0.443521469815627	0.936532984389216	Cluster-10800.2;Cluster-9895.0;Cluster-92894.0	3
GO:0051054	positive regulation of DNA metabolic process	3/2819 0.11%	86/99184 0.09%	0.443521469815627	0.936532984389216	Cluster-80014.6;Cluster-72687.15;Cluster-80014.3	3
GO:0015693	magnesium ion transport	4/2819 0.14%	120/99184 0.12%	0.445304646582273	0.938617676409995	Cluster-60993.1;Cluster-79964.0;Cluster-60993.0;Cluster-60993.3	4
GO:0006626	protein targeting to mitochondrion	9/2819 0.32%	291/99184 0.29%	0.445780315075426	0.938617676409995	Cluster-90963.17;Cluster-90963.11;Cluster-8134.2;Cluster-90963.15;Cluster-90963.14;Cluster-69923.1;Cluster-67887.13;Cluster-91064.0;Cluster-79697.2	9
GO:0008645	hexose transmembrane transport	2/2819 0.07%	53/99184 0.05%	0.44678049946099	0.938617676409995	Cluster-78996.2;Cluster-38390.0	2
GO:0010100	negative regulation of photomorphogenesis	2/2819 0.07%	53/99184 0.05%	0.44678049946099	0.938617676409995	Cluster-83299.2;Cluster-31753.0	2
GO:0048830	adventitious root development	2/2819 0.07%	53/99184 0.05%	0.44678049946099	0.938617676409995	Cluster-42581.6;Cluster-42581.3	2
GO:0080162	endoplasmic reticulum to cytosol auxin transport	2/2819 0.07%	53/99184 0.05%	0.44678049946099	0.938617676409995	Cluster-69156.15;Cluster-70504.0	2
GO:0010112	regulation of systemic acquired resistance	3/2819 0.11%	87/99184 0.09%	0.45097192939253	0.945655271955796	Cluster-53833.0;Cluster-51662.1;Cluster-38345.0	3
GO:0007006	mitochondrial membrane organization	5/2819 0.18%	155/99184 0.16%	0.451023859797032	0.945655271955796	Cluster-90963.17;Cluster-90963.11;Cluster-90963.15;Cluster-90963.14;Cluster-67887.13	5
GO:0090158	endoplasmic reticulum membrane organization	4/2819 0.14%	121/99184 0.12%	0.45158879674986	0.945655271955796	Cluster-59859.5;Cluster-46981.8;Cluster-90851.5;Cluster-90803.6	4
GO:0010675	regulation of cellular carbohydrate metabolic process	10/2819 0.35%	327/99184 0.33%	0.451872112218038	0.945655271955796	Cluster-77675.31;Cluster-15538.9;Cluster-15538.7;Cluster-77675.28;Cluster-77675.4;Cluster-77675.33;Cluster-15538.12;Cluster-77675.3;Cluster-15538.11;Cluster-91127.1	10
GO:0050684	regulation of mRNA processing	11/2819 0.39%	362/99184 0.36%	0.453608682095445	0.945655271955796	Cluster-92481.6;Cluster-91157.8;Cluster-91157.6;Cluster-24905.5;Cluster-91157.4;Cluster-91157.5;Cluster-27525.6;Cluster-69623.4;Cluster-37862.1;Cluster-92481.0;Cluster-70876.0	11
GO:0010271	regulation of chlorophyll catabolic process	1/2819 0.04%	21/99184 0.02%	0.454235932868496	0.945655271955796	Cluster-55040.13	1
GO:0016255	attachment of GPI anchor to protein	1/2819 0.04%	21/99184 0.02%	0.454235932868496	0.945655271955796	Cluster-91569.1	1
GO:0032973	amino acid export across plasma membrane	1/2819 0.04%	21/99184 0.02%	0.454235932868496	0.945655271955796	Cluster-73882.2	1
GO:0090069	regulation of ribosome biogenesis	1/2819 0.04%	21/99184 0.02%	0.454235932868496	0.945655271955796	Cluster-10994.9	1
GO:1901404	regulation of tetrapyrrole catabolic process	1/2819 0.04%	21/99184 0.02%	0.454235932868496	0.945655271955796	Cluster-55040.13	1
GO:0000045	autophagosome assembly	6/2819 0.21%	190/99184 0.19%	0.454951746424272	0.945655271955796	Cluster-86932.1;Cluster-91155.4;Cluster-89280.5;Cluster-61981.6;Cluster-71239.0;Cluster-15838.2	6
GO:0046856	phosphatidylinositol dephosphorylation	6/2819 0.21%	190/99184 0.19%	0.454951746424272	0.945655271955796	Cluster-64653.4;Cluster-64653.7;Cluster-88210.0;Cluster-88210.5;Cluster-88210.2;Cluster-88210.12	6
GO:0051702	biological process involved in interaction with symbiont	32/2819 1.14%	1092/99184 1.1%	0.455089447133225	0.945655271955796	Cluster-93621.2;Cluster-66067.104;Cluster-90416.5;Cluster-63606.8;Cluster-75811.3;Cluster-55007.0;Cluster-69605.0;Cluster-89429.4;Cluster-90416.3;Cluster-50849.0;Cluster-17770.8;Cluster-75811.5;Cluster-16644.1;Cluster-34897.11;Cluster-90416.0;Cluster-88428.3;Cluster-31900.0;Cluster-43058.0;Cluster-93621.0;Cluster-75811.2;Cluster-84952.67;Cluster-84952.62;Cluster-93621.5;Cluster-84952.28;Cluster-8…	32
GO:0045337	farnesyl diphosphate biosynthetic process	2/2819 0.07%	54/99184 0.05%	0.456342734636537	0.945880969200649	Cluster-64568.0;Cluster-63822.0	2
GO:0046621	negative regulation of organ growth	2/2819 0.07%	54/99184 0.05%	0.456342734636537	0.945880969200649	Cluster-4401.3;Cluster-36771.0	2
GO:0090708	specification of plant organ axis polarity	2/2819 0.07%	54/99184 0.05%	0.456342734636537	0.945880969200649	Cluster-28592.0;Cluster-28592.1	2
GO:0048207	vesicle targeting, rough ER to cis-Golgi	3/2819 0.11%	88/99184 0.09%	0.458380995586328	0.948519606058854	Cluster-85751.1;Cluster-39043.0;Cluster-85751.13	3
GO:0048208	COPII vesicle coating	3/2819 0.11%	88/99184 0.09%	0.458380995586328	0.948519606058854	Cluster-85751.1;Cluster-39043.0;Cluster-85751.13	3
GO:0010228	vegetative to reproductive phase transition of meristem	49/2819 1.74%	1688/99184 1.7%	0.4602945715809	0.951684939907466	Cluster-65447.13;Cluster-62074.1;Cluster-83476.10;Cluster-24770.5;Cluster-93586.10;Cluster-34375.15;Cluster-44761.4;Cluster-66189.8;Cluster-79410.3;Cluster-19952.13;Cluster-19952.26;Cluster-44761.8;Cluster-66189.1;Cluster-79410.0;Cluster-79410.9;Cluster-66189.4;Cluster-58756.7;Cluster-26454.9;Cluster-75319.1;Cluster-81248.4;Cluster-79410.6;Cluster-63909.0;Cluster-19952.12;Cluster-58376.13;Cluster…	49
GO:0035999	tetrahydrofolate interconversion	3/2819 0.11%	89/99184 0.09%	0.465746926696144	0.960032939833084	Cluster-26329.8;Cluster-88231.3;Cluster-88231.9	3
GO:0044210	'de novo' CTP biosynthetic process	2/2819 0.07%	55/99184 0.06%	0.465808530085048	0.960032939833084	Cluster-90382.3;Cluster-79940.11	2
GO:0071712	ER-associated misfolded protein catabolic process	2/2819 0.07%	55/99184 0.06%	0.465808530085048	0.960032939833084	Cluster-76642.7;Cluster-76642.10	2
GO:0009161	ribonucleoside monophosphate metabolic process	11/2819 0.39%	366/99184 0.37%	0.467978582907045	0.960032939833084	Cluster-87333.1;Cluster-87216.6;Cluster-87216.9;Cluster-87216.8;Cluster-45897.1;Cluster-72166.2;Cluster-85134.8;Cluster-87216.16;Cluster-85134.5;Cluster-85134.4;Cluster-45897.4	11
GO:0009225	nucleotide-sugar metabolic process	12/2819 0.43%	401/99184 0.4%	0.468803522044554	0.960032939833084	Cluster-87199.13;Cluster-55770.0;Cluster-87199.4;Cluster-36454.14;Cluster-36454.16;Cluster-25574.0;Cluster-43023.0;Cluster-76607.14;Cluster-76607.17;Cluster-87199.5;Cluster-76607.15;Cluster-36454.23	12
GO:0051365	cellular response to potassium ion starvation	1/2819 0.04%	22/99184 0.02%	0.469750882045545	0.960032939833084	Cluster-85753.5	1
GO:0051782	negative regulation of cell division	1/2819 0.04%	22/99184 0.02%	0.469750882045545	0.960032939833084	Cluster-92827.3	1
GO:0055047	generative cell mitosis	1/2819 0.04%	22/99184 0.02%	0.469750882045545	0.960032939833084	Cluster-39354.3	1
GO:1901333	positive regulation of lateral root development	1/2819 0.04%	22/99184 0.02%	0.469750882045545	0.960032939833084	Cluster-83299.2	1
GO:1904143	positive regulation of carotenoid biosynthetic process	1/2819 0.04%	22/99184 0.02%	0.469750882045545	0.960032939833084	Cluster-87123.5	1
GO:0006857	oligopeptide transport	6/2819 0.21%	193/99184 0.19%	0.46985842648926	0.960032939833084	Cluster-48656.56;Cluster-35630.6;Cluster-35630.3;Cluster-83583.6;Cluster-49890.2;Cluster-48656.19	6
GO:0010540	basipetal auxin transport	6/2819 0.21%	193/99184 0.19%	0.46985842648926	0.960032939833084	Cluster-6007.16;Cluster-6007.17;Cluster-41791.28;Cluster-41791.6;Cluster-41791.21;Cluster-41791.24	6
GO:0015833	peptide transport	6/2819 0.21%	193/99184 0.19%	0.46985842648926	0.960032939833084	Cluster-48656.56;Cluster-35630.6;Cluster-35630.3;Cluster-83583.6;Cluster-49890.2;Cluster-48656.19	6
GO:1902532	negative regulation of intracellular signal transduction	6/2819 0.21%	193/99184 0.19%	0.46985842648926	0.960032939833084	Cluster-50615.2;Cluster-47529.0;Cluster-67079.0;Cluster-78896.0;Cluster-58569.2;Cluster-58569.3	6
GO:0006879	cellular iron ion homeostasis	4/2819 0.14%	124/99184 0.13%	0.470296351872759	0.960032939833084	Cluster-68448.3;Cluster-85797.11;Cluster-85797.6;Cluster-84216.0	4
GO:0000290	deadenylation-dependent decapping of nuclear-transcribed mRNA	5/2819 0.18%	159/99184 0.16%	0.473005881072947	0.960032939833084	Cluster-77253.3;Cluster-10714.15;Cluster-77253.16;Cluster-10714.20;Cluster-10714.8	5
GO:0006935	chemotaxis	5/2819 0.18%	159/99184 0.16%	0.473005881072947	0.960032939833084	Cluster-52623.8;Cluster-61074.4;Cluster-68152.4;Cluster-36504.37;Cluster-57609.8	5
GO:0010183	pollen tube guidance	5/2819 0.18%	159/99184 0.16%	0.473005881072947	0.960032939833084	Cluster-52623.8;Cluster-61074.4;Cluster-68152.4;Cluster-36504.37;Cluster-57609.8	5
GO:0042330	taxis	5/2819 0.18%	159/99184 0.16%	0.473005881072947	0.960032939833084	Cluster-52623.8;Cluster-61074.4;Cluster-68152.4;Cluster-36504.37;Cluster-57609.8	5
GO:0050918	positive chemotaxis	5/2819 0.18%	159/99184 0.16%	0.473005881072947	0.960032939833084	Cluster-52623.8;Cluster-61074.4;Cluster-68152.4;Cluster-36504.37;Cluster-57609.8	5
GO:0015909	long-chain fatty acid transport	2/2819 0.07%	56/99184 0.06%	0.475175642265105	0.960032939833084	Cluster-64691.8;Cluster-64691.6	2
GO:0031398	positive regulation of protein ubiquitination	2/2819 0.07%	56/99184 0.06%	0.475175642265105	0.960032939833084	Cluster-8061.32;Cluster-8061.30	2
GO:0031440	regulation of mRNA 3'-end processing	2/2819 0.07%	56/99184 0.06%	0.475175642265105	0.960032939833084	Cluster-27525.6;Cluster-70876.0	2
GO:0048859	formation of anatomical boundary	2/2819 0.07%	56/99184 0.06%	0.475175642265105	0.960032939833084	Cluster-87807.0;Cluster-87807.2	2
GO:0071244	cellular response to carbon dioxide	2/2819 0.07%	56/99184 0.06%	0.475175642265105	0.960032939833084	Cluster-93059.17;Cluster-93059.16	2
GO:0090691	formation of plant organ boundary	2/2819 0.07%	56/99184 0.06%	0.475175642265105	0.960032939833084	Cluster-87807.0;Cluster-87807.2	2
GO:1900363	regulation of mRNA polyadenylation	2/2819 0.07%	56/99184 0.06%	0.475175642265105	0.960032939833084	Cluster-27525.6;Cluster-70876.0	2
GO:1903322	positive regulation of protein modification by small protein conjugation or removal	2/2819 0.07%	56/99184 0.06%	0.475175642265105	0.960032939833084	Cluster-8061.32;Cluster-8061.30	2
GO:0010948	negative regulation of cell cycle process	9/2819 0.32%	299/99184 0.3%	0.477725687402713	0.963899698179831	Cluster-25880.5;Cluster-25880.7;Cluster-25880.10;Cluster-23561.49;Cluster-25880.4;Cluster-25880.8;Cluster-77597.0;Cluster-25880.9;Cluster-25880.6	9
GO:0051093	negative regulation of developmental process	25/2819 0.89%	858/99184 0.87%	0.477867175902788	0.963899698179831	Cluster-4401.3;Cluster-93586.10;Cluster-34375.15;Cluster-93076.2;Cluster-93076.1;Cluster-63418.2;Cluster-69605.0;Cluster-40123.17;Cluster-93076.0;Cluster-80795.7;Cluster-58756.7;Cluster-82265.1;Cluster-36771.0;Cluster-80795.4;Cluster-78322.2;Cluster-81248.4;Cluster-40123.7;Cluster-58376.13;Cluster-81248.3;Cluster-62705.18;Cluster-66181.2;Cluster-81248.2;Cluster-58376.3;Cluster-83299.2;Cluster-317…	25
GO:0032103	positive regulation of response to external stimulus	27/2819 0.96%	929/99184 0.94%	0.480158132824187	0.967733342496879	Cluster-23458.1;Cluster-83476.10;Cluster-93076.2;Cluster-66067.104;Cluster-23458.2;Cluster-93076.1;Cluster-55007.0;Cluster-93076.0;Cluster-51891.11;Cluster-55040.6;Cluster-88428.3;Cluster-52354.14;Cluster-84952.67;Cluster-84952.62;Cluster-84952.28;Cluster-55040.3;Cluster-84952.52;Cluster-93220.6;Cluster-51891.5;Cluster-93220.7;Cluster-55537.12;Cluster-52354.15;Cluster-93220.0;Cluster-52354.29;Clu…	27
GO:0070585	protein localization to mitochondrion	9/2819 0.32%	300/99184 0.3%	0.481692156915771	0.969249072235549	Cluster-90963.17;Cluster-90963.11;Cluster-8134.2;Cluster-90963.15;Cluster-90963.14;Cluster-69923.1;Cluster-67887.13;Cluster-91064.0;Cluster-79697.2	9
GO:0072655	establishment of protein localization to mitochondrion	9/2819 0.32%	300/99184 0.3%	0.481692156915771	0.969249072235549	Cluster-90963.17;Cluster-90963.11;Cluster-8134.2;Cluster-90963.15;Cluster-90963.14;Cluster-69923.1;Cluster-67887.13;Cluster-91064.0;Cluster-79697.2	9
GO:0010817	regulation of hormone levels	43/2819 1.53%	1492/99184 1.5%	0.484516740531713	0.973660378328169	Cluster-6007.16;Cluster-66936.2;Cluster-88842.3;Cluster-66936.3;Cluster-20629.8;Cluster-58989.3;Cluster-17332.6;Cluster-58989.2;Cluster-25638.5;Cluster-66936.0;Cluster-77752.4;Cluster-6007.17;Cluster-41791.28;Cluster-25638.1;Cluster-58989.9;Cluster-14092.3;Cluster-92984.17;Cluster-93683.0;Cluster-41791.14;Cluster-10994.9;Cluster-67495.0;Cluster-68156.1;Cluster-82265.1;Cluster-58989.5;Cluster-3677…	43
GO:0062211	root regeneration	1/2819 0.04%	23/99184 0.02%	0.484824925161997	0.973660378328169	Cluster-903.7	1
GO:0051094	positive regulation of developmental process	21/2819 0.74%	721/99184 0.73%	0.48532229630776	0.973660378328169	Cluster-71812.3;Cluster-19952.23;Cluster-55040.13;Cluster-4401.3;Cluster-71812.5;Cluster-19952.25;Cluster-55040.6;Cluster-17346.13;Cluster-75319.1;Cluster-50803.4;Cluster-29473.0;Cluster-38514.1;Cluster-19952.20;Cluster-71812.4;Cluster-55040.3;Cluster-36416.10;Cluster-27525.6;Cluster-83299.2;Cluster-38514.4;Cluster-54090.2;Cluster-70876.0	21
GO:0019751	polyol metabolic process	15/2819 0.53%	511/99184 0.52%	0.485809397505259	0.973660378328169	Cluster-64653.4;Cluster-64653.7;Cluster-15202.7;Cluster-15202.8;Cluster-15202.4;Cluster-83801.1;Cluster-79122.0;Cluster-76100.4;Cluster-83801.2;Cluster-68598.0;Cluster-77803.1;Cluster-61537.0;Cluster-15202.6;Cluster-71550.8;Cluster-83801.4	15
GO:0009124	nucleoside monophosphate biosynthetic process	11/2819 0.39%	371/99184 0.37%	0.485848280755121	0.973660378328169	Cluster-87333.1;Cluster-87216.6;Cluster-87216.9;Cluster-87216.8;Cluster-45897.1;Cluster-72166.2;Cluster-85134.8;Cluster-87216.16;Cluster-85134.5;Cluster-85134.4;Cluster-45897.4	11
GO:0010962	regulation of glucan biosynthetic process	5/2819 0.18%	162/99184 0.16%	0.489303433774129	0.979156836274015	Cluster-77675.31;Cluster-77675.28;Cluster-77675.4;Cluster-77675.33;Cluster-77675.3	5
GO:0019747	regulation of isoprenoid metabolic process	6/2819 0.21%	197/99184 0.2%	0.489552315858612	0.979156836274015	Cluster-33734.1;Cluster-48633.4;Cluster-33734.2;Cluster-48633.1;Cluster-87123.5;Cluster-91127.1	6
GO:0045088	regulation of innate immune response	24/2819 0.85%	828/99184 0.83%	0.489775908422662	0.979156836274015	Cluster-83476.10;Cluster-24770.3;Cluster-93076.2;Cluster-66067.104;Cluster-93076.1;Cluster-24770.9;Cluster-55007.0;Cluster-93076.0;Cluster-55040.6;Cluster-34897.11;Cluster-92488.15;Cluster-88428.3;Cluster-84952.67;Cluster-84952.62;Cluster-84952.28;Cluster-55040.3;Cluster-84952.52;Cluster-93220.6;Cluster-93220.7;Cluster-92488.17;Cluster-63217.16;Cluster-93220.0;Cluster-84952.75;Cluster-93220.3	24
GO:0016441	post-transcriptional gene silencing	14/2819 0.5%	478/99184 0.48%	0.492132901451248	0.983076118209222	Cluster-75283.29;Cluster-44840.11;Cluster-53512.0;Cluster-44840.27;Cluster-22670.7;Cluster-75283.20;Cluster-44840.26;Cluster-49564.1;Cluster-82033.1;Cluster-44840.25;Cluster-60586.19;Cluster-75283.17;Cluster-44840.14;Cluster-60586.12	14
GO:0045786	negative regulation of cell cycle	9/2819 0.32%	303/99184 0.31%	0.493547377297049	0.984332418257413	Cluster-25880.5;Cluster-25880.7;Cluster-25880.10;Cluster-23561.49;Cluster-25880.4;Cluster-25880.8;Cluster-77597.0;Cluster-25880.9;Cluster-25880.6	9
GO:0006474	N-terminal protein amino acid acetylation	2/2819 0.07%	58/99184 0.06%	0.493605859409298	0.984332418257413	Cluster-84425.17;Cluster-84425.2	2
GO:0046916	cellular transition metal ion homeostasis	7/2819 0.25%	233/99184 0.23%	0.494148881882236	0.984332418257413	Cluster-68448.3;Cluster-84027.4;Cluster-85797.11;Cluster-85797.6;Cluster-90583.1;Cluster-84216.0;Cluster-85997.4	7
GO:0040011	locomotion	5/2819 0.18%	163/99184 0.16%	0.494695629324776	0.984332418257413	Cluster-52623.8;Cluster-61074.4;Cluster-68152.4;Cluster-36504.37;Cluster-57609.8	5
GO:0009085	lysine biosynthetic process	3/2819 0.11%	93/99184 0.09%	0.494747153347615	0.984332418257413	Cluster-90431.5;Cluster-88408.4;Cluster-85754.8	3
GO:0002833	positive regulation of response to biotic stimulus	25/2819 0.89%	866/99184 0.87%	0.496569048435457	0.987164932695668	Cluster-23458.1;Cluster-83476.10;Cluster-93076.2;Cluster-66067.104;Cluster-23458.2;Cluster-93076.1;Cluster-55007.0;Cluster-93076.0;Cluster-55040.6;Cluster-88428.3;Cluster-52354.14;Cluster-84952.67;Cluster-84952.62;Cluster-84952.28;Cluster-55040.3;Cluster-84952.52;Cluster-93220.6;Cluster-93220.7;Cluster-55537.12;Cluster-52354.15;Cluster-93220.0;Cluster-52354.29;Cluster-84952.75;Cluster-52354.37;Cl…	25
GO:0051156	glucose 6-phosphate metabolic process	7/2819 0.25%	234/99184 0.24%	0.498638036303892	0.987390420043251	Cluster-85804.2;Cluster-85804.1;Cluster-89755.5;Cluster-55105.1;Cluster-35091.12;Cluster-35091.11;Cluster-35091.1	7
GO:1901562	response to paraquat	1/2819 0.04%	24/99184 0.02%	0.499470587629785	0.987390420043251	Cluster-88960.2	1
GO:1904294	positive regulation of ERAD pathway	1/2819 0.04%	24/99184 0.02%	0.499470587629785	0.987390420043251	Cluster-82204.6	1
GO:1904821	chloroplast disassembly	1/2819 0.04%	24/99184 0.02%	0.499470587629785	0.987390420043251	Cluster-44427.0	1
GO:1905898	positive regulation of response to endoplasmic reticulum stress	1/2819 0.04%	24/99184 0.02%	0.499470587629785	0.987390420043251	Cluster-82204.6	1
GO:2001142	nicotinate transport	1/2819 0.04%	24/99184 0.02%	0.499470587629785	0.987390420043251	Cluster-72687.19	1
GO:2001143	N-methylnicotinate transport	1/2819 0.04%	24/99184 0.02%	0.499470587629785	0.987390420043251	Cluster-72687.19	1
GO:0042886	amide transport	8/2819 0.28%	270/99184 0.27%	0.502208430703529	0.992011712919561	Cluster-48656.56;Cluster-35630.6;Cluster-35630.3;Cluster-83583.6;Cluster-49890.2;Cluster-79879.7;Cluster-79879.8;Cluster-48656.19	8
GO:0045338	farnesyl diphosphate metabolic process	2/2819 0.07%	59/99184 0.06%	0.502665464885061	0.992123954976167	Cluster-64568.0;Cluster-63822.0	2
GO:2000652	regulation of secondary cell wall biogenesis	6/2819 0.21%	200/99184 0.2%	0.504164567708829	0.9942911402945	Cluster-81263.31;Cluster-81263.30;Cluster-81263.43;Cluster-91844.4;Cluster-76191.7;Cluster-90832.9	6
GO:0071248	cellular response to metal ion	3/2819 0.11%	95/99184 0.1%	0.50894874042224	0.999999999999999	Cluster-56130.5;Cluster-56130.2;Cluster-52354.35	3
GO:0001676	long-chain fatty acid metabolic process	2/2819 0.07%	60/99184 0.06%	0.51161936957966	0.999999999999999	Cluster-19472.5;Cluster-19472.6	2
GO:0000422	autophagy of mitochondrion	4/2819 0.14%	131/99184 0.13%	0.512957746990326	0.999999999999999	Cluster-86932.1;Cluster-89280.5;Cluster-61981.6;Cluster-15838.2	4
GO:0061726	mitochondrion disassembly	4/2819 0.14%	131/99184 0.13%	0.512957746990326	0.999999999999999	Cluster-86932.1;Cluster-89280.5;Cluster-61981.6;Cluster-15838.2	4
GO:0048024	regulation of mRNA splicing, via spliceosome	9/2819 0.32%	308/99184 0.31%	0.513138439152561	0.999999999999999	Cluster-92481.6;Cluster-91157.8;Cluster-91157.6;Cluster-24905.5;Cluster-91157.4;Cluster-91157.5;Cluster-69623.4;Cluster-37862.1;Cluster-92481.0	9
GO:0006554	lysine catabolic process	1/2819 0.04%	25/99184 0.03%	0.513700039157333	0.999999999999999	Cluster-90431.5	1
GO:0019365	pyridine nucleotide salvage	1/2819 0.04%	25/99184 0.03%	0.513700039157333	0.999999999999999	Cluster-86052.5	1
GO:0019474	L-lysine catabolic process to acetyl-CoA	1/2819 0.04%	25/99184 0.03%	0.513700039157333	0.999999999999999	Cluster-90431.5	1
GO:0019477	L-lysine catabolic process	1/2819 0.04%	25/99184 0.03%	0.513700039157333	0.999999999999999	Cluster-90431.5	1
GO:0033512	L-lysine catabolic process to acetyl-CoA via saccharopine	1/2819 0.04%	25/99184 0.03%	0.513700039157333	0.999999999999999	Cluster-90431.5	1
GO:0046440	L-lysine metabolic process	1/2819 0.04%	25/99184 0.03%	0.513700039157333	0.999999999999999	Cluster-90431.5	1
GO:0046656	folic acid biosynthetic process	1/2819 0.04%	25/99184 0.03%	0.513700039157333	0.999999999999999	Cluster-44097.10	1
GO:0071326	cellular response to monosaccharide stimulus	1/2819 0.04%	25/99184 0.03%	0.513700039157333	0.999999999999999	Cluster-50803.4	1
GO:0071331	cellular response to hexose stimulus	1/2819 0.04%	25/99184 0.03%	0.513700039157333	0.999999999999999	Cluster-50803.4	1
GO:0071333	cellular response to glucose stimulus	1/2819 0.04%	25/99184 0.03%	0.513700039157333	0.999999999999999	Cluster-50803.4	1
GO:0009123	nucleoside monophosphate metabolic process	11/2819 0.39%	380/99184 0.38%	0.517655189665571	0.999999999999999	Cluster-87333.1;Cluster-87216.6;Cluster-87216.9;Cluster-87216.8;Cluster-45897.1;Cluster-72166.2;Cluster-85134.8;Cluster-87216.16;Cluster-85134.5;Cluster-85134.4;Cluster-45897.4	11
GO:0048871	multicellular organismal homeostasis	2/2819 0.07%	61/99184 0.06%	0.520466261909925	0.999999999999999	Cluster-68208.0;Cluster-68208.7	2
GO:0070940	dephosphorylation of RNA polymerase II C-terminal domain	2/2819 0.07%	61/99184 0.06%	0.520466261909925	0.999999999999999	Cluster-60586.19;Cluster-60586.12	2
GO:0046189	phenol-containing compound biosynthetic process	7/2819 0.25%	239/99184 0.24%	0.520882703307235	0.999999999999999	Cluster-38971.14;Cluster-38971.19;Cluster-28372.25;Cluster-38971.17;Cluster-23037.4;Cluster-38971.0;Cluster-92827.3	7
GO:0008219	cell death	54/2819 1.92%	1901/99184 1.92%	0.521068104878657	0.999999999999999	Cluster-80186.1;Cluster-46412.12;Cluster-80186.3;Cluster-93621.2;Cluster-78792.5;Cluster-66067.104;Cluster-90416.5;Cluster-80186.5;Cluster-63606.8;Cluster-87191.11;Cluster-55007.0;Cluster-87191.9;Cluster-73011.0;Cluster-69605.0;Cluster-80186.4;Cluster-89429.4;Cluster-90416.3;Cluster-17770.8;Cluster-55040.6;Cluster-16644.1;Cluster-80186.0;Cluster-34897.11;Cluster-94284.0;Cluster-90416.0;Cluster-88…	54
GO:0009756	carbohydrate mediated signaling	8/2819 0.28%	276/99184 0.28%	0.527020534217958	0.999999999999999	Cluster-93705.8;Cluster-64653.4;Cluster-64653.7;Cluster-85044.0;Cluster-50615.2;Cluster-24905.5;Cluster-73228.8;Cluster-72687.15	8
GO:0010182	sugar mediated signaling pathway	8/2819 0.28%	276/99184 0.28%	0.527020534217958	0.999999999999999	Cluster-93705.8;Cluster-64653.4;Cluster-64653.7;Cluster-85044.0;Cluster-50615.2;Cluster-24905.5;Cluster-73228.8;Cluster-72687.15	8
GO:0035964	COPI-coated vesicle budding	1/2819 0.04%	26/99184 0.03%	0.527525103847532	0.999999999999999	Cluster-32382.9	1
GO:0048200	Golgi transport vesicle coating	1/2819 0.04%	26/99184 0.03%	0.527525103847532	0.999999999999999	Cluster-32382.9	1
GO:0048205	COPI coating of Golgi vesicle	1/2819 0.04%	26/99184 0.03%	0.527525103847532	0.999999999999999	Cluster-32382.9	1
GO:0050992	dimethylallyl diphosphate biosynthetic process	1/2819 0.04%	26/99184 0.03%	0.527525103847532	0.999999999999999	Cluster-63971.11	1
GO:0050993	dimethylallyl diphosphate metabolic process	1/2819 0.04%	26/99184 0.03%	0.527525103847532	0.999999999999999	Cluster-63971.11	1
GO:0110102	ribulose bisphosphate carboxylase complex assembly	1/2819 0.04%	26/99184 0.03%	0.527525103847532	0.999999999999999	Cluster-82714.0	1
GO:2000037	regulation of stomatal complex patterning	1/2819 0.04%	26/99184 0.03%	0.527525103847532	0.999999999999999	Cluster-23561.49	1
GO:0090351	seedling development	31/2819 1.1%	1092/99184 1.1%	0.527985786842714	0.999999999999999	Cluster-93706.3;Cluster-78091.0;Cluster-93706.0;Cluster-68156.2;Cluster-10115.8;Cluster-10115.7;Cluster-92481.6;Cluster-78516.5;Cluster-67860.2;Cluster-48538.31;Cluster-48538.68;Cluster-78516.7;Cluster-63041.0;Cluster-78516.2;Cluster-82265.1;Cluster-55040.6;Cluster-10115.5;Cluster-58921.9;Cluster-78091.1;Cluster-50803.4;Cluster-31693.0;Cluster-9793.2;Cluster-55040.3;Cluster-48538.28;Cluster-36416…	31
GO:0006900	vesicle budding from membrane	11/2819 0.39%	383/99184 0.39%	0.528129763003656	0.999999999999999	Cluster-83473.16;Cluster-85751.1;Cluster-39043.0;Cluster-32382.9;Cluster-90237.10;Cluster-77681.1;Cluster-85751.13;Cluster-90237.4;Cluster-84863.3;Cluster-20659.29;Cluster-90237.6	11
GO:0046839	phospholipid dephosphorylation	6/2819 0.21%	205/99184 0.21%	0.528170759288375	0.999999999999999	Cluster-64653.4;Cluster-64653.7;Cluster-88210.0;Cluster-88210.5;Cluster-88210.2;Cluster-88210.12	6
GO:0055075	potassium ion homeostasis	2/2819 0.07%	62/99184 0.06%	0.529204990152995	0.999999999999999	Cluster-59712.3;Cluster-93954.2	2
GO:0019252	starch biosynthetic process	7/2819 0.25%	241/99184 0.24%	0.529678411588137	0.999999999999999	Cluster-37718.1;Cluster-79579.6;Cluster-77675.31;Cluster-77675.28;Cluster-77675.4;Cluster-77675.33;Cluster-77675.3	7
GO:1903311	regulation of mRNA metabolic process	22/2819 0.78%	774/99184 0.78%	0.529786222948841	0.999999999999999	Cluster-92481.6;Cluster-77253.3;Cluster-93610.7;Cluster-91157.8;Cluster-91157.6;Cluster-10714.15;Cluster-71803.3;Cluster-81711.3;Cluster-24905.5;Cluster-91157.4;Cluster-91157.5;Cluster-93610.6;Cluster-93610.8;Cluster-27525.6;Cluster-69623.4;Cluster-57513.0;Cluster-37862.1;Cluster-77253.16;Cluster-92481.0;Cluster-10714.20;Cluster-10714.8;Cluster-70876.0	22
GO:0006743	ubiquinone metabolic process	3/2819 0.11%	98/99184 0.1%	0.529849115272344	0.999999999999999	Cluster-73615.0;Cluster-94239.2;Cluster-94239.8	3
GO:0006744	ubiquinone biosynthetic process	3/2819 0.11%	98/99184 0.1%	0.529849115272344	0.999999999999999	Cluster-73615.0;Cluster-94239.2;Cluster-94239.8	3
GO:0007140	male meiotic nuclear division	3/2819 0.11%	98/99184 0.1%	0.529849115272344	0.999999999999999	Cluster-70591.4;Cluster-55892.3;Cluster-35466.0	3
GO:0071218	cellular response to misfolded protein	4/2819 0.14%	134/99184 0.14%	0.530752022097463	0.999999999999999	Cluster-65803.0;Cluster-76642.7;Cluster-55120.6;Cluster-76642.10	4
GO:1901617	organic hydroxy compound biosynthetic process	32/2819 1.14%	1129/99184 1.14%	0.531253072526036	0.999999999999999	Cluster-38971.14;Cluster-42945.25;Cluster-38971.19;Cluster-15202.7;Cluster-15202.8;Cluster-82750.4;Cluster-63822.0;Cluster-82750.3;Cluster-80861.8;Cluster-28372.25;Cluster-15202.4;Cluster-83801.1;Cluster-79122.0;Cluster-22563.5;Cluster-83801.2;Cluster-38971.17;Cluster-73852.1;Cluster-82117.5;Cluster-82750.0;Cluster-23037.4;Cluster-82117.0;Cluster-82117.1;Cluster-82117.6;Cluster-24336.3;Cluster-24…	32
GO:1905177	tracheary element differentiation	4/2819 0.14%	135/99184 0.14%	0.536611762431197	0.999999999999999	Cluster-81263.31;Cluster-81263.30;Cluster-81263.43;Cluster-90832.9	4
GO:0006565	L-serine catabolic process	2/2819 0.07%	63/99184 0.06%	0.537834554424649	0.999999999999999	Cluster-78568.5;Cluster-78568.2	2
GO:0032106	positive regulation of response to extracellular stimulus	2/2819 0.07%	63/99184 0.06%	0.537834554424649	0.999999999999999	Cluster-51891.11;Cluster-51891.5	2
GO:0032109	positive regulation of response to nutrient levels	2/2819 0.07%	63/99184 0.06%	0.537834554424649	0.999999999999999	Cluster-51891.11;Cluster-51891.5	2
GO:0051131	chaperone-mediated protein complex assembly	2/2819 0.07%	63/99184 0.06%	0.537834554424649	0.999999999999999	Cluster-81714.0;Cluster-81714.16	2
GO:0080040	positive regulation of cellular response to phosphate starvation	2/2819 0.07%	63/99184 0.06%	0.537834554424649	0.999999999999999	Cluster-51891.11;Cluster-51891.5	2
GO:0140255	regulation of cellular response to phosphate starvation	2/2819 0.07%	63/99184 0.06%	0.537834554424649	0.999999999999999	Cluster-51891.11;Cluster-51891.5	2
GO:0010966	regulation of phosphate transport	1/2819 0.04%	27/99184 0.03%	0.540957270009151	0.999999999999999	Cluster-70343.3	1
GO:0017006	protein-tetrapyrrole linkage	1/2819 0.04%	27/99184 0.03%	0.540957270009151	0.999999999999999	Cluster-79427.0	1
GO:0048441	petal development	1/2819 0.04%	27/99184 0.03%	0.540957270009151	0.999999999999999	Cluster-70365.0	1
GO:0048465	corolla development	1/2819 0.04%	27/99184 0.03%	0.540957270009151	0.999999999999999	Cluster-70365.0	1
GO:0070981	L-asparagine biosynthetic process	1/2819 0.04%	27/99184 0.03%	0.540957270009151	0.999999999999999	Cluster-60692.0	1
GO:0070982	L-asparagine metabolic process	1/2819 0.04%	27/99184 0.03%	0.540957270009151	0.999999999999999	Cluster-60692.0	1
GO:0031060	regulation of histone methylation	12/2819 0.43%	423/99184 0.43%	0.542902791776896	0.999999999999999	Cluster-52021.12;Cluster-44761.4;Cluster-52021.14;Cluster-44761.8;Cluster-40123.17;Cluster-80795.7;Cluster-52021.13;Cluster-80795.4;Cluster-40123.7;Cluster-44761.9;Cluster-27525.6;Cluster-70876.0	12
GO:0019682	glyceraldehyde-3-phosphate metabolic process	3/2819 0.11%	100/99184 0.1%	0.543501889492867	0.999999999999999	Cluster-63971.11;Cluster-82221.2;Cluster-91127.1	3
GO:0017148	negative regulation of translation	16/2819 0.57%	566/99184 0.57%	0.543696888001156	0.999999999999999	Cluster-33177.1;Cluster-78651.2;Cluster-60431.0;Cluster-37005.21;Cluster-77253.3;Cluster-93610.7;Cluster-10714.15;Cluster-71803.3;Cluster-81711.3;Cluster-78651.4;Cluster-93610.6;Cluster-93610.8;Cluster-57513.0;Cluster-77253.16;Cluster-10714.20;Cluster-10714.8	16
GO:0034249	negative regulation of cellular amide metabolic process	16/2819 0.57%	566/99184 0.57%	0.543696888001156	0.999999999999999	Cluster-33177.1;Cluster-78651.2;Cluster-60431.0;Cluster-37005.21;Cluster-77253.3;Cluster-93610.7;Cluster-10714.15;Cluster-71803.3;Cluster-81711.3;Cluster-78651.4;Cluster-93610.6;Cluster-93610.8;Cluster-57513.0;Cluster-77253.16;Cluster-10714.20;Cluster-10714.8	16
GO:0046165	alcohol biosynthetic process	13/2819 0.46%	459/99184 0.46%	0.543823820690965	0.999999999999999	Cluster-42945.25;Cluster-15202.7;Cluster-15202.8;Cluster-63822.0;Cluster-80861.8;Cluster-15202.4;Cluster-83801.1;Cluster-79122.0;Cluster-83801.2;Cluster-24336.3;Cluster-24336.1;Cluster-15202.6;Cluster-83801.4	13
GO:0045036	protein targeting to chloroplast	6/2819 0.21%	209/99184 0.21%	0.547024879851328	0.999999999999999	Cluster-90963.17;Cluster-90963.11;Cluster-90963.15;Cluster-90963.14;Cluster-67887.13;Cluster-13679.3	6
GO:0072596	establishment of protein localization to chloroplast	6/2819 0.21%	209/99184 0.21%	0.547024879851328	0.999999999999999	Cluster-90963.17;Cluster-90963.11;Cluster-90963.15;Cluster-90963.14;Cluster-67887.13;Cluster-13679.3	6
GO:0009612	response to mechanical stimulus	3/2819 0.11%	101/99184 0.1%	0.550241121500179	0.999999999999999	Cluster-87359.3;Cluster-87359.4;Cluster-87359.6	3
GO:0010103	stomatal complex morphogenesis	3/2819 0.11%	101/99184 0.1%	0.550241121500179	0.999999999999999	Cluster-75428.6;Cluster-92896.4;Cluster-75428.7	3
GO:0009201	ribonucleoside triphosphate biosynthetic process	9/2819 0.32%	318/99184 0.32%	0.551549201517162	0.999999999999999	Cluster-7433.3;Cluster-90382.3;Cluster-1884.0;Cluster-85134.8;Cluster-8906.0;Cluster-7044.3;Cluster-85134.5;Cluster-79940.11;Cluster-85134.4	9
GO:0035304	regulation of protein dephosphorylation	5/2819 0.18%	174/99184 0.18%	0.552442490201713	0.999999999999999	Cluster-59167.22;Cluster-88658.1;Cluster-73224.0;Cluster-15331.1;Cluster-15331.2	5
GO:0015740	C4-dicarboxylate transport	4/2819 0.14%	138/99184 0.14%	0.553965216676606	0.999999999999999	Cluster-77066.5;Cluster-77066.4;Cluster-85835.3;Cluster-85835.2	4
GO:0036258	multivesicular body assembly	1/2819 0.04%	28/99184 0.03%	0.554007699689801	0.999999999999999	Cluster-20659.29	1
GO:0043132	NAD transport	1/2819 0.04%	28/99184 0.03%	0.554007699689801	0.999999999999999	Cluster-69031.0	1
GO:0072334	UDP-galactose transmembrane transport	1/2819 0.04%	28/99184 0.03%	0.554007699689801	0.999999999999999	Cluster-69510.3	1
GO:2000071	regulation of defense response by callose deposition	1/2819 0.04%	28/99184 0.03%	0.554007699689801	0.999999999999999	Cluster-63217.16	1
GO:0006772	thiamine metabolic process	2/2819 0.07%	65/99184 0.07%	0.554762904853973	0.999999999999999	Cluster-24336.3;Cluster-24336.1	2
GO:0048767	root hair elongation	8/2819 0.28%	283/99184 0.29%	0.555377669349851	0.999999999999999	Cluster-41791.28;Cluster-86431.4;Cluster-89882.4;Cluster-41791.6;Cluster-41791.21;Cluster-30201.11;Cluster-41791.24;Cluster-72948.5	8
GO:0035825	homologous recombination	10/2819 0.35%	355/99184 0.36%	0.555442309681334	0.999999999999999	Cluster-25880.5;Cluster-52021.12;Cluster-52021.14;Cluster-25880.7;Cluster-25880.10;Cluster-25880.4;Cluster-52021.13;Cluster-25880.8;Cluster-25880.9;Cluster-25880.6	10
GO:0050779	RNA destabilization	11/2819 0.39%	393/99184 0.4%	0.562474831048583	0.999999999999999	Cluster-77253.3;Cluster-93610.7;Cluster-10714.15;Cluster-71803.3;Cluster-81711.3;Cluster-93610.6;Cluster-93610.8;Cluster-57513.0;Cluster-77253.16;Cluster-10714.20;Cluster-10714.8	11
GO:0061157	mRNA destabilization	11/2819 0.39%	393/99184 0.4%	0.562474831048583	0.999999999999999	Cluster-77253.3;Cluster-93610.7;Cluster-10714.15;Cluster-71803.3;Cluster-81711.3;Cluster-93610.6;Cluster-93610.8;Cluster-57513.0;Cluster-77253.16;Cluster-10714.20;Cluster-10714.8	11
GO:0051865	protein autoubiquitination	5/2819 0.18%	176/99184 0.18%	0.562594758785184	0.999999999999999	Cluster-4401.3;Cluster-31675.5;Cluster-61002.0;Cluster-83361.3;Cluster-67222.4	5
GO:0006882	cellular zinc ion homeostasis	2/2819 0.07%	66/99184 0.07%	0.56306038274143	0.999999999999999	Cluster-90583.1;Cluster-85997.4	2
GO:0055078	sodium ion homeostasis	2/2819 0.07%	66/99184 0.07%	0.56306038274143	0.999999999999999	Cluster-88960.2;Cluster-93954.2	2
GO:0098869	cellular oxidant detoxification	2/2819 0.07%	66/99184 0.07%	0.56306038274143	0.999999999999999	Cluster-93059.17;Cluster-93059.16	2
GO:0016144	S-glycoside biosynthetic process	3/2819 0.11%	103/99184 0.1%	0.563541024288777	0.999999999999999	Cluster-93076.2;Cluster-93076.1;Cluster-93076.0	3
GO:0019758	glycosinolate biosynthetic process	3/2819 0.11%	103/99184 0.1%	0.563541024288777	0.999999999999999	Cluster-93076.2;Cluster-93076.1;Cluster-93076.0	3
GO:0019761	glucosinolate biosynthetic process	3/2819 0.11%	103/99184 0.1%	0.563541024288777	0.999999999999999	Cluster-93076.2;Cluster-93076.1;Cluster-93076.0	3
GO:0006573	valine metabolic process	4/2819 0.14%	140/99184 0.14%	0.56533910972846	0.999999999999999	Cluster-90312.6;Cluster-90312.9;Cluster-90312.4;Cluster-87875.1	4
GO:0061014	positive regulation of mRNA catabolic process	11/2819 0.39%	394/99184 0.4%	0.565855669815803	0.999999999999999	Cluster-77253.3;Cluster-93610.7;Cluster-10714.15;Cluster-71803.3;Cluster-81711.3;Cluster-93610.6;Cluster-93610.8;Cluster-57513.0;Cluster-77253.16;Cluster-10714.20;Cluster-10714.8	11
GO:0009845	seed germination	26/2819 0.92%	932/99184 0.94%	0.566002870376323	0.999999999999999	Cluster-93706.3;Cluster-78091.0;Cluster-93706.0;Cluster-68156.2;Cluster-10115.8;Cluster-10115.7;Cluster-92481.6;Cluster-48538.31;Cluster-48538.68;Cluster-63041.0;Cluster-82265.1;Cluster-55040.6;Cluster-10115.5;Cluster-58921.9;Cluster-78091.1;Cluster-50803.4;Cluster-31693.0;Cluster-9793.2;Cluster-55040.3;Cluster-48538.28;Cluster-36416.10;Cluster-93706.1;Cluster-48538.43;Cluster-37862.1;Cluster-738…	26
GO:0001325	formation of extrachromosomal circular DNA	1/2819 0.04%	29/99184 0.03%	0.566687237938363	0.999999999999999	Cluster-47096.2	1
GO:0006695	cholesterol biosynthetic process	1/2819 0.04%	29/99184 0.03%	0.566687237938363	0.999999999999999	Cluster-63822.0	1
GO:0008203	cholesterol metabolic process	1/2819 0.04%	29/99184 0.03%	0.566687237938363	0.999999999999999	Cluster-63822.0	1
GO:0010132	dhurrin biosynthetic process	1/2819 0.04%	29/99184 0.03%	0.566687237938363	0.999999999999999	Cluster-91737.4	1
GO:0019756	cyanogenic glycoside biosynthetic process	1/2819 0.04%	29/99184 0.03%	0.566687237938363	0.999999999999999	Cluster-91737.4	1
GO:0042341	cyanogenic glycoside metabolic process	1/2819 0.04%	29/99184 0.03%	0.566687237938363	0.999999999999999	Cluster-91737.4	1
GO:0090480	purine nucleotide-sugar transmembrane transport	1/2819 0.04%	29/99184 0.03%	0.566687237938363	0.999999999999999	Cluster-69510.3	1
GO:0090656	t-circle formation	1/2819 0.04%	29/99184 0.03%	0.566687237938363	0.999999999999999	Cluster-47096.2	1
GO:0090737	telomere maintenance via telomere trimming	1/2819 0.04%	29/99184 0.03%	0.566687237938363	0.999999999999999	Cluster-47096.2	1
GO:1902653	secondary alcohol biosynthetic process	1/2819 0.04%	29/99184 0.03%	0.566687237938363	0.999999999999999	Cluster-63822.0	1
GO:0000028	ribosomal small subunit assembly	5/2819 0.18%	177/99184 0.18%	0.567626903609137	0.999999999999999	Cluster-3361.0;Cluster-38802.0;Cluster-4849.3;Cluster-4511.4;Cluster-1704.0	5
GO:0048571	long-day photoperiodism	16/2819 0.57%	575/99184 0.58%	0.569102507819589	0.999999999999999	Cluster-65447.13;Cluster-85044.0;Cluster-58756.7;Cluster-75319.1;Cluster-81248.4;Cluster-73228.8;Cluster-63909.0;Cluster-58376.13;Cluster-81248.3;Cluster-79887.3;Cluster-62705.18;Cluster-66181.2;Cluster-81248.2;Cluster-58376.3;Cluster-83299.2;Cluster-54090.2	16
GO:0032504	multicellular organism reproduction	20/2819 0.71%	719/99184 0.72%	0.570190033550097	0.999999999999999	Cluster-83231.0;Cluster-88960.2;Cluster-89357.8;Cluster-89357.21;Cluster-80159.2;Cluster-48538.31;Cluster-70591.4;Cluster-48538.68;Cluster-89357.13;Cluster-67613.5;Cluster-80159.4;Cluster-58921.9;Cluster-55892.3;Cluster-89357.6;Cluster-80159.8;Cluster-39354.3;Cluster-90090.0;Cluster-48538.28;Cluster-48538.43;Cluster-35466.0	20
GO:0006783	heme biosynthetic process	4/2819 0.14%	141/99184 0.14%	0.570965614017297	0.999999999999999	Cluster-57675.3;Cluster-57675.2;Cluster-57675.6;Cluster-59836.2	4
GO:0006884	cell volume homeostasis	3/2819 0.11%	105/99184 0.11%	0.57659784500551	0.999999999999999	Cluster-59712.3;Cluster-73244.4;Cluster-73244.5	3
GO:0034250	positive regulation of cellular amide metabolic process	7/2819 0.25%	252/99184 0.25%	0.576838135695054	0.999999999999999	Cluster-1202.3;Cluster-2652.7;Cluster-79887.3;Cluster-28631.4;Cluster-7272.0;Cluster-75735.2;Cluster-9012.1	7
GO:0051604	protein maturation	16/2819 0.57%	578/99184 0.58%	0.577454399478226	0.999999999999999	Cluster-90963.3;Cluster-90963.6;Cluster-90963.5;Cluster-90963.1;Cluster-8134.2;Cluster-52329.1;Cluster-31785.2;Cluster-66706.21;Cluster-66706.0;Cluster-90963.0;Cluster-66706.2;Cluster-66706.4;Cluster-16540.0;Cluster-66706.13;Cluster-84425.17;Cluster-84425.2	16
GO:0071322	cellular response to carbohydrate stimulus	9/2819 0.32%	325/99184 0.33%	0.577699420394955	0.999999999999999	Cluster-93705.8;Cluster-64653.4;Cluster-64653.7;Cluster-85044.0;Cluster-50615.2;Cluster-24905.5;Cluster-73228.8;Cluster-50803.4;Cluster-72687.15	9
GO:0006413	translational initiation	12/2819 0.43%	434/99184 0.44%	0.578605376601618	0.999999999999999	Cluster-93074.5;Cluster-56244.11;Cluster-93737.6;Cluster-93074.3;Cluster-7219.5;Cluster-93074.14;Cluster-7219.7;Cluster-56244.9;Cluster-56244.5;Cluster-56244.3;Cluster-37314.0;Cluster-56244.16	12
GO:0006529	asparagine biosynthetic process	1/2819 0.04%	30/99184 0.03%	0.57900642180455	0.999999999999999	Cluster-60692.0	1
GO:0006850	mitochondrial pyruvate transmembrane transport	1/2819 0.04%	30/99184 0.03%	0.57900642180455	0.999999999999999	Cluster-87306.10	1
GO:0035461	vitamin transmembrane transport	1/2819 0.04%	30/99184 0.03%	0.57900642180455	0.999999999999999	Cluster-89999.7	1
GO:0051180	vitamin transport	1/2819 0.04%	30/99184 0.03%	0.57900642180455	0.999999999999999	Cluster-89999.7	1
GO:0009410	response to xenobiotic stimulus	2/2819 0.07%	68/99184 0.07%	0.579319605389535	0.999999999999999	Cluster-81650.2;Cluster-81650.6	2
GO:0000463	maturation of LSU-rRNA from tricistronic rRNA transcript (SSU-rRNA, 5.8S rRNA, LSU-rRNA)	4/2819 0.14%	143/99184 0.14%	0.582094839245822	0.999999999999999	Cluster-87438.4;Cluster-4192.6;Cluster-6587.0;Cluster-1888.0	4
GO:0035459	vesicle cargo loading	3/2819 0.11%	106/99184 0.11%	0.583033429869414	0.999999999999999	Cluster-90237.10;Cluster-90237.4;Cluster-90237.6	3
GO:0007029	endoplasmic reticulum organization	7/2819 0.25%	254/99184 0.26%	0.585168014207131	0.999999999999999	Cluster-59859.5;Cluster-46981.8;Cluster-90851.5;Cluster-90803.6;Cluster-90237.10;Cluster-90237.4;Cluster-90237.6	7
GO:0046364	monosaccharide biosynthetic process	8/2819 0.28%	291/99184 0.29%	0.586872332858729	0.999999999999999	Cluster-36000.6;Cluster-93466.0;Cluster-36000.8;Cluster-36000.2;Cluster-86921.7;Cluster-53855.1;Cluster-36000.1;Cluster-68832.0	8
GO:0051129	negative regulation of cellular component organization	8/2819 0.28%	291/99184 0.29%	0.586872332858729	0.999999999999999	Cluster-25880.5;Cluster-25880.7;Cluster-25880.10;Cluster-25880.4;Cluster-25880.8;Cluster-77597.0;Cluster-25880.9;Cluster-25880.6	8
GO:0031537	regulation of anthocyanin metabolic process	2/2819 0.07%	69/99184 0.07%	0.587280760309453	0.999999999999999	Cluster-67613.5;Cluster-83299.2	2
GO:0022412	cellular process involved in reproduction in multicellular organism	5/2819 0.18%	181/99184 0.18%	0.587451070799497	0.999999999999999	Cluster-70591.4;Cluster-67613.5;Cluster-55892.3;Cluster-39354.3;Cluster-35466.0	5
GO:0090627	plant epidermal cell differentiation	22/2819 0.78%	798/99184 0.8%	0.587495764035789	0.999999999999999	Cluster-82273.5;Cluster-41791.28;Cluster-86431.4;Cluster-80833.0;Cluster-63720.3;Cluster-82273.1;Cluster-89882.4;Cluster-75428.6;Cluster-41791.6;Cluster-41791.21;Cluster-92896.4;Cluster-82117.5;Cluster-82117.0;Cluster-82117.1;Cluster-30201.11;Cluster-41791.24;Cluster-82117.6;Cluster-52331.5;Cluster-43318.5;Cluster-63720.5;Cluster-75428.7;Cluster-72948.5	22
GO:0009226	nucleotide-sugar biosynthetic process	9/2819 0.32%	328/99184 0.33%	0.5886950965585	0.999999999999999	Cluster-55770.0;Cluster-36454.14;Cluster-36454.16;Cluster-25574.0;Cluster-43023.0;Cluster-76607.14;Cluster-76607.17;Cluster-76607.15;Cluster-36454.23	9
GO:0006553	lysine metabolic process	3/2819 0.11%	107/99184 0.11%	0.589406345908944	0.999999999999999	Cluster-90431.5;Cluster-88408.4;Cluster-85754.8	3
GO:0048646	anatomical structure formation involved in morphogenesis	30/2819 1.06%	1087/99184 1.1%	0.590672170111508	0.999999999999999	Cluster-65918.20;Cluster-65918.3;Cluster-19939.2;Cluster-85200.1;Cluster-71545.3;Cluster-63917.3;Cluster-85200.10;Cluster-65918.23;Cluster-63917.4;Cluster-87807.0;Cluster-42581.6;Cluster-70591.4;Cluster-58847.6;Cluster-63917.2;Cluster-63917.0;Cluster-65918.15;Cluster-26454.9;Cluster-55892.3;Cluster-66825.8;Cluster-59286.0;Cluster-90090.0;Cluster-46945.0;Cluster-87807.2;Cluster-82033.1;Cluster-907…	30
GO:0010236	plastoquinone biosynthetic process	1/2819 0.04%	31/99184 0.03%	0.590975489083056	0.999999999999999	Cluster-73615.0	1
GO:0010617	circadian regulation of calcium ion oscillation	1/2819 0.04%	31/99184 0.03%	0.590975489083056	0.999999999999999	Cluster-75319.1	1
GO:0015846	polyamine transport	1/2819 0.04%	31/99184 0.03%	0.590975489083056	0.999999999999999	Cluster-93029.4	1
GO:0030259	lipid glycosylation	1/2819 0.04%	31/99184 0.03%	0.590975489083056	0.999999999999999	Cluster-74036.0	1
GO:0051480	regulation of cytosolic calcium ion concentration	1/2819 0.04%	31/99184 0.03%	0.590975489083056	0.999999999999999	Cluster-75319.1	1
GO:0051205	protein insertion into membrane	5/2819 0.18%	182/99184 0.18%	0.592328800550314	0.999999999999999	Cluster-90963.17;Cluster-90963.11;Cluster-90963.15;Cluster-90963.14;Cluster-67887.13	5
GO:0031349	positive regulation of defense response	25/2819 0.89%	909/99184 0.92%	0.594320420656881	0.999999999999999	Cluster-23458.1;Cluster-83476.10;Cluster-93076.2;Cluster-66067.104;Cluster-23458.2;Cluster-93076.1;Cluster-55007.0;Cluster-93076.0;Cluster-55040.6;Cluster-88428.3;Cluster-52354.14;Cluster-84952.67;Cluster-84952.62;Cluster-84952.28;Cluster-55040.3;Cluster-84952.52;Cluster-93220.6;Cluster-93220.7;Cluster-55537.12;Cluster-52354.15;Cluster-93220.0;Cluster-52354.29;Cluster-84952.75;Cluster-52354.37;Cl…	25
GO:0010584	pollen exine formation	2/2819 0.07%	70/99184 0.07%	0.59512939535564	0.999999999999999	Cluster-66825.8;Cluster-90090.0	2
GO:0010588	cotyledon vascular tissue pattern formation	2/2819 0.07%	70/99184 0.07%	0.59512939535564	0.999999999999999	Cluster-84706.1;Cluster-45618.19	2
GO:1900618	regulation of shoot system morphogenesis	2/2819 0.07%	70/99184 0.07%	0.59512939535564	0.999999999999999	Cluster-82265.1;Cluster-75319.1	2
GO:0045491	xylan metabolic process	17/2819 0.6%	621/99184 0.63%	0.596094609075188	0.999999999999999	Cluster-80315.9;Cluster-55025.14;Cluster-80539.6;Cluster-87449.2;Cluster-47656.5;Cluster-39631.8;Cluster-81032.0;Cluster-71855.15;Cluster-25676.4;Cluster-90507.4;Cluster-58802.2;Cluster-71855.10;Cluster-55025.2;Cluster-55025.1;Cluster-55025.17;Cluster-45301.0;Cluster-90507.13	17
GO:0048609	multicellular organismal reproductive process	19/2819 0.67%	694/99184 0.7%	0.597729131960441	0.999999999999999	Cluster-83231.0;Cluster-88960.2;Cluster-89357.8;Cluster-89357.21;Cluster-80159.2;Cluster-48538.31;Cluster-70591.4;Cluster-48538.68;Cluster-89357.13;Cluster-80159.4;Cluster-58921.9;Cluster-55892.3;Cluster-89357.6;Cluster-80159.8;Cluster-39354.3;Cluster-90090.0;Cluster-48538.28;Cluster-48538.43;Cluster-35466.0	19
GO:0140352	export from cell	26/2819 0.92%	947/99184 0.95%	0.598630968524241	0.999999999999999	Cluster-46514.6;Cluster-82222.4;Cluster-32096.0;Cluster-87095.0;Cluster-63987.0;Cluster-41791.28;Cluster-81239.1;Cluster-73882.2;Cluster-41791.14;Cluster-79776.11;Cluster-41791.6;Cluster-41791.21;Cluster-46514.7;Cluster-13588.3;Cluster-90574.0;Cluster-48324.11;Cluster-60705.4;Cluster-48324.7;Cluster-41791.10;Cluster-41791.24;Cluster-48324.15;Cluster-46514.8;Cluster-19084.1;Cluster-41791.29;Cluste…	26
GO:0009090	homoserine biosynthetic process	1/2819 0.04%	32/99184 0.03%	0.602604386809548	0.999999999999999	Cluster-88408.4	1
GO:0009134	nucleoside diphosphate catabolic process	1/2819 0.04%	32/99184 0.03%	0.602604386809548	0.999999999999999	Cluster-90090.0	1
GO:0019320	hexose catabolic process	1/2819 0.04%	32/99184 0.03%	0.602604386809548	0.999999999999999	Cluster-41896.0	1
GO:0019336	phenol-containing compound catabolic process	1/2819 0.04%	32/99184 0.03%	0.602604386809548	0.999999999999999	Cluster-81017.6	1
GO:0048832	specification of plant organ number	1/2819 0.04%	32/99184 0.03%	0.602604386809548	0.999999999999999	Cluster-92117.2	1
GO:0048833	specification of floral organ number	1/2819 0.04%	32/99184 0.03%	0.602604386809548	0.999999999999999	Cluster-92117.2	1
GO:1901475	pyruvate transmembrane transport	1/2819 0.04%	32/99184 0.03%	0.602604386809548	0.999999999999999	Cluster-87306.10	1
GO:0032365	intracellular lipid transport	2/2819 0.07%	71/99184 0.07%	0.602865473330116	0.999999999999999	Cluster-64691.8;Cluster-64691.6	2
GO:0042723	thiamine-containing compound metabolic process	2/2819 0.07%	71/99184 0.07%	0.602865473330116	0.999999999999999	Cluster-24336.3;Cluster-24336.1	2
GO:0042724	thiamine-containing compound biosynthetic process	2/2819 0.07%	71/99184 0.07%	0.602865473330116	0.999999999999999	Cluster-24336.3;Cluster-24336.1	2
GO:0015698	inorganic anion transport	12/2819 0.43%	442/99184 0.45%	0.603816562139674	0.999999999999999	Cluster-60909.9;Cluster-59712.3;Cluster-88526.7;Cluster-60909.5;Cluster-70189.3;Cluster-52560.4;Cluster-88526.8;Cluster-18132.5;Cluster-60909.1;Cluster-70572.3;Cluster-93376.8;Cluster-70343.3	12
GO:0051788	response to misfolded protein	4/2819 0.14%	147/99184 0.15%	0.603843738546802	0.999999999999999	Cluster-65803.0;Cluster-76642.7;Cluster-55120.6;Cluster-76642.10	4
GO:1901661	quinone metabolic process	4/2819 0.14%	147/99184 0.15%	0.603843738546802	0.999999999999999	Cluster-73615.0;Cluster-94239.2;Cluster-94239.8;Cluster-89727.4	4
GO:1901663	quinone biosynthetic process	4/2819 0.14%	147/99184 0.15%	0.603843738546802	0.999999999999999	Cluster-73615.0;Cluster-94239.2;Cluster-94239.8;Cluster-89727.4	4
GO:0005985	sucrose metabolic process	6/2819 0.21%	222/99184 0.22%	0.605782473056213	0.999999999999999	Cluster-73408.4;Cluster-69939.0;Cluster-88344.5;Cluster-46070.1;Cluster-88344.10;Cluster-88344.4	6
GO:0072598	protein localization to chloroplast	6/2819 0.21%	222/99184 0.22%	0.605782473056213	0.999999999999999	Cluster-90963.17;Cluster-90963.11;Cluster-90963.15;Cluster-90963.14;Cluster-67887.13;Cluster-13679.3	6
GO:1905037	autophagosome organization	6/2819 0.21%	222/99184 0.22%	0.605782473056213	0.999999999999999	Cluster-86932.1;Cluster-91155.4;Cluster-89280.5;Cluster-61981.6;Cluster-71239.0;Cluster-15838.2	6
GO:0006730	one-carbon metabolic process	6/2819 0.21%	223/99184 0.22%	0.610126822178895	0.999999999999999	Cluster-93059.7;Cluster-93059.13;Cluster-93059.11;Cluster-26329.8;Cluster-88231.3;Cluster-88231.9	6
GO:0009098	leucine biosynthetic process	2/2819 0.07%	72/99184 0.07%	0.610489050010808	0.999999999999999	Cluster-25559.0;Cluster-25559.5	2
GO:0012501	programmed cell death	44/2819 1.56%	1601/99184 1.61%	0.611270192504881	0.999999999999999	Cluster-46412.12;Cluster-93621.2;Cluster-78792.5;Cluster-66067.104;Cluster-90416.5;Cluster-63606.8;Cluster-87191.11;Cluster-55007.0;Cluster-87191.9;Cluster-69605.0;Cluster-89429.4;Cluster-90416.3;Cluster-17770.8;Cluster-55040.6;Cluster-16644.1;Cluster-34897.11;Cluster-94284.0;Cluster-90416.0;Cluster-88428.3;Cluster-42316.0;Cluster-31900.0;Cluster-84449.19;Cluster-93621.0;Cluster-92628.0;Cluster-8…	44
GO:0048508	embryonic meristem development	5/2819 0.18%	186/99184 0.19%	0.611514531955489	0.999999999999999	Cluster-46303.36;Cluster-57222.5;Cluster-46303.38;Cluster-36504.37;Cluster-75644.1	5
GO:0034975	protein folding in endoplasmic reticulum	1/2819 0.04%	33/99184 0.03%	0.613902779515533	0.999999999999999	Cluster-72389.6	1
GO:0051554	flavonol metabolic process	1/2819 0.04%	33/99184 0.03%	0.613902779515533	0.999999999999999	Cluster-22563.5	1
GO:0051555	flavonol biosynthetic process	1/2819 0.04%	33/99184 0.03%	0.613902779515533	0.999999999999999	Cluster-22563.5	1
GO:0071731	response to nitric oxide	1/2819 0.04%	33/99184 0.03%	0.613902779515533	0.999999999999999	Cluster-92827.3	1
GO:1901806	beta-glucoside biosynthetic process	1/2819 0.04%	33/99184 0.03%	0.613902779515533	0.999999999999999	Cluster-91737.4	1
GO:0009423	chorismate biosynthetic process	3/2819 0.11%	111/99184 0.11%	0.614261533018774	0.999999999999999	Cluster-85943.4;Cluster-94321.22;Cluster-67461.3	3
GO:0000380	alternative mRNA splicing, via spliceosome	5/2819 0.18%	187/99184 0.19%	0.616227891352449	0.999999999999999	Cluster-92481.6;Cluster-24905.5;Cluster-69623.4;Cluster-37862.1;Cluster-92481.0	5
GO:0010053	root epidermal cell differentiation	19/2819 0.67%	702/99184 0.71%	0.617515582346766	0.999999999999999	Cluster-82273.5;Cluster-41791.28;Cluster-86431.4;Cluster-80833.0;Cluster-63720.3;Cluster-82273.1;Cluster-89882.4;Cluster-41791.6;Cluster-41791.21;Cluster-82117.5;Cluster-82117.0;Cluster-82117.1;Cluster-30201.11;Cluster-41791.24;Cluster-82117.6;Cluster-52331.5;Cluster-43318.5;Cluster-63720.5;Cluster-72948.5	19
GO:0034309	primary alcohol biosynthetic process	2/2819 0.07%	73/99184 0.07%	0.618000268900128	0.999999999999999	Cluster-24336.3;Cluster-24336.1	2
GO:0080147	root hair cell development	12/2819 0.43%	447/99184 0.45%	0.619211012180937	0.999999999999999	Cluster-82273.5;Cluster-41791.28;Cluster-86431.4;Cluster-82273.1;Cluster-89882.4;Cluster-41791.6;Cluster-41791.21;Cluster-30201.11;Cluster-41791.24;Cluster-52331.5;Cluster-43318.5;Cluster-72948.5	12
GO:0006869	lipid transport	19/2819 0.67%	704/99184 0.71%	0.622393528734421	0.999999999999999	Cluster-64691.8;Cluster-85200.1;Cluster-65636.3;Cluster-80479.4;Cluster-29701.10;Cluster-89883.9;Cluster-85200.10;Cluster-80479.8;Cluster-80479.5;Cluster-5179.9;Cluster-5179.17;Cluster-5179.7;Cluster-64691.6;Cluster-5179.13;Cluster-5179.5;Cluster-55516.0;Cluster-78641.1;Cluster-55516.1;Cluster-15838.2	19
GO:0009698	phenylpropanoid metabolic process	29/2819 1.03%	1067/99184 1.08%	0.622734764479755	0.999999999999999	Cluster-93485.2;Cluster-79051.5;Cluster-31079.0;Cluster-79051.2;Cluster-33913.2;Cluster-47658.11;Cluster-40655.45;Cluster-91640.0;Cluster-35019.8;Cluster-93485.3;Cluster-78774.1;Cluster-56322.0;Cluster-40655.37;Cluster-9869.23;Cluster-40834.0;Cluster-72243.0;Cluster-93485.0;Cluster-40655.38;Cluster-49319.0;Cluster-67495.0;Cluster-90514.4;Cluster-40655.49;Cluster-9869.1;Cluster-79051.7;Cluster-406…	29
GO:0006024	glycosaminoglycan biosynthetic process	1/2819 0.04%	34/99184 0.03%	0.624880057248947	0.999999999999999	Cluster-55770.0	1
GO:0006065	UDP-glucuronate biosynthetic process	1/2819 0.04%	34/99184 0.03%	0.624880057248947	0.999999999999999	Cluster-55770.0	1
GO:0006616	SRP-dependent cotranslational protein targeting to membrane, translocation	1/2819 0.04%	34/99184 0.03%	0.624880057248947	0.999999999999999	Cluster-8061.221	1
GO:0006821	chloride transport	1/2819 0.04%	34/99184 0.03%	0.624880057248947	0.999999999999999	Cluster-59712.3	1
GO:0051552	flavone metabolic process	1/2819 0.04%	34/99184 0.03%	0.624880057248947	0.999999999999999	Cluster-22563.5	1
GO:0051553	flavone biosynthetic process	1/2819 0.04%	34/99184 0.03%	0.624880057248947	0.999999999999999	Cluster-22563.5	1
GO:0042181	ketone biosynthetic process	4/2819 0.14%	151/99184 0.15%	0.624889809522137	0.999999999999999	Cluster-73615.0;Cluster-94239.2;Cluster-94239.8;Cluster-89727.4	4
GO:2000038	regulation of stomatal complex development	2/2819 0.07%	74/99184 0.07%	0.625399356196773	0.999999999999999	Cluster-23561.49;Cluster-17346.13	2
GO:0080148	negative regulation of response to water deprivation	3/2819 0.11%	113/99184 0.11%	0.626301699055245	0.999999999999999	Cluster-87833.5;Cluster-87833.1;Cluster-31693.0	3
GO:0009637	response to blue light	9/2819 0.32%	339/99184 0.34%	0.627808701712583	0.999999999999999	Cluster-83476.10;Cluster-64653.4;Cluster-64653.7;Cluster-14042.10;Cluster-14042.8;Cluster-75319.1;Cluster-81547.0;Cluster-54384.15;Cluster-54384.12	9
GO:1903338	regulation of cell wall organization or biogenesis	6/2819 0.21%	228/99184 0.23%	0.631442986428079	0.999999999999999	Cluster-81263.31;Cluster-81263.30;Cluster-81263.43;Cluster-91844.4;Cluster-76191.7;Cluster-90832.9	6
GO:0016236	macroautophagy	8/2819 0.28%	303/99184 0.31%	0.631997149294127	0.999999999999999	Cluster-86932.1;Cluster-91155.4;Cluster-89280.5;Cluster-61981.6;Cluster-71239.0;Cluster-76642.7;Cluster-15838.2;Cluster-76642.10	8
GO:0046487	glyoxylate metabolic process	3/2819 0.11%	114/99184 0.11%	0.632223849738672	0.999999999999999	Cluster-17336.2;Cluster-17336.1;Cluster-91094.1	3
GO:0048578	positive regulation of long-day photoperiodism, flowering	2/2819 0.07%	75/99184 0.08%	0.632686615982307	0.999999999999999	Cluster-83299.2;Cluster-54090.2	2
GO:0007623	circadian rhythm	31/2819 1.1%	1146/99184 1.16%	0.635465907586347	0.999999999999999	Cluster-88412.1;Cluster-35019.8;Cluster-85943.4;Cluster-72782.0;Cluster-83476.10;Cluster-72782.7;Cluster-56322.0;Cluster-44761.4;Cluster-68156.2;Cluster-40834.0;Cluster-86431.4;Cluster-55752.7;Cluster-44761.8;Cluster-88412.6;Cluster-55752.11;Cluster-66602.4;Cluster-68156.1;Cluster-56961.2;Cluster-72782.4;Cluster-75319.1;Cluster-72782.8;Cluster-18318.0;Cluster-63909.0;Cluster-72687.15;Cluster-4476…	31
GO:0009298	GDP-mannose biosynthetic process	1/2819 0.04%	35/99184 0.04%	0.635545343367104	0.999999999999999	Cluster-43023.0	1
GO:0016107	sesquiterpenoid catabolic process	1/2819 0.04%	35/99184 0.04%	0.635545343367104	0.999999999999999	Cluster-42856.4	1
GO:0043290	apocarotenoid catabolic process	1/2819 0.04%	35/99184 0.04%	0.635545343367104	0.999999999999999	Cluster-42856.4	1
GO:0046345	abscisic acid catabolic process	1/2819 0.04%	35/99184 0.04%	0.635545343367104	0.999999999999999	Cluster-42856.4	1
GO:0050898	nitrile metabolic process	1/2819 0.04%	35/99184 0.04%	0.635545343367104	0.999999999999999	Cluster-91737.4	1
GO:0072337	modified amino acid transport	1/2819 0.04%	35/99184 0.04%	0.635545343367104	0.999999999999999	Cluster-49890.2	1
GO:0080028	nitrile biosynthetic process	1/2819 0.04%	35/99184 0.04%	0.635545343367104	0.999999999999999	Cluster-91737.4	1
GO:0120256	olefinic compound catabolic process	1/2819 0.04%	35/99184 0.04%	0.635545343367104	0.999999999999999	Cluster-42856.4	1
GO:0009646	response to absence of light	8/2819 0.28%	304/99184 0.31%	0.635632660282563	0.999999999999999	Cluster-83476.10;Cluster-24770.5;Cluster-8817.7;Cluster-8817.4;Cluster-8817.6;Cluster-75319.1;Cluster-54384.15;Cluster-54384.12	8
GO:0048444	floral organ morphogenesis	7/2819 0.25%	267/99184 0.27%	0.63722422487118	0.999999999999999	Cluster-78158.12;Cluster-70365.0;Cluster-78158.7;Cluster-78158.14;Cluster-59286.0;Cluster-82033.1;Cluster-92117.2	7
GO:0051223	regulation of protein transport	3/2819 0.11%	115/99184 0.12%	0.638080413899169	0.999999999999999	Cluster-85751.1;Cluster-39043.0;Cluster-85751.13	3
GO:0070201	regulation of establishment of protein localization	3/2819 0.11%	115/99184 0.12%	0.638080413899169	0.999999999999999	Cluster-85751.1;Cluster-39043.0;Cluster-85751.13	3
GO:0045824	negative regulation of innate immune response	5/2819 0.18%	192/99184 0.19%	0.639280737268386	0.999999999999999	Cluster-24770.3;Cluster-24770.9;Cluster-34897.11;Cluster-92488.15;Cluster-92488.17	5
GO:0080186	developmental vegetative growth	2/2819 0.07%	76/99184 0.08%	0.639862425614392	0.999999999999999	Cluster-83476.10;Cluster-93586.10	2
GO:0006012	galactose metabolic process	4/2819 0.14%	154/99184 0.16%	0.640199483473397	0.999999999999999	Cluster-41896.0;Cluster-76607.14;Cluster-76607.17;Cluster-76607.15	4
GO:0048199	vesicle targeting, to, from or within Golgi	4/2819 0.14%	154/99184 0.16%	0.640199483473397	0.999999999999999	Cluster-85751.1;Cluster-39043.0;Cluster-32382.9;Cluster-85751.13	4
GO:0009561	megagametogenesis	9/2819 0.32%	343/99184 0.35%	0.64152892243059	0.999999999999999	Cluster-86018.6;Cluster-86018.3;Cluster-70591.4;Cluster-86018.4;Cluster-78266.8;Cluster-84146.0;Cluster-78266.6;Cluster-86018.1;Cluster-63453.0	9
GO:0006633	fatty acid biosynthetic process	26/2819 0.92%	968/99184 0.98%	0.642583046820011	0.999999999999999	Cluster-43070.0;Cluster-49591.1;Cluster-58836.0;Cluster-83476.10;Cluster-63596.6;Cluster-71660.4;Cluster-36169.0;Cluster-81650.2;Cluster-8061.31;Cluster-43070.1;Cluster-82534.3;Cluster-69374.0;Cluster-71660.1;Cluster-53566.10;Cluster-81650.6;Cluster-19862.8;Cluster-19862.13;Cluster-19862.20;Cluster-19862.15;Cluster-46002.10;Cluster-77656.1;Cluster-19862.2;Cluster-74247.4;Cluster-74247.19;Cluster-…	26
GO:0072527	pyrimidine-containing compound metabolic process	10/2819 0.35%	381/99184 0.38%	0.643967219811914	0.999999999999999	Cluster-90382.3;Cluster-72166.2;Cluster-24336.3;Cluster-85134.8;Cluster-8906.0;Cluster-7044.3;Cluster-24336.1;Cluster-85134.5;Cluster-79940.11;Cluster-85134.4	10
GO:0009853	photorespiration	7/2819 0.25%	269/99184 0.27%	0.644891131272581	0.999999999999999	Cluster-32805.4;Cluster-32805.3;Cluster-17336.2;Cluster-51675.0;Cluster-17336.1;Cluster-53657.4;Cluster-75438.12	7
GO:0000479	endonucleolytic cleavage of tricistronic rRNA transcript (SSU-rRNA, 5.8S rRNA, LSU-rRNA)	1/2819 0.04%	36/99184 0.04%	0.645907502108475	0.999999999999999	Cluster-83756.0	1
GO:0006015	5-phosphoribose 1-diphosphate biosynthetic process	1/2819 0.04%	36/99184 0.04%	0.645907502108475	0.999999999999999	Cluster-87333.1	1
GO:0042326	negative regulation of phosphorylation	1/2819 0.04%	36/99184 0.04%	0.645907502108475	0.999999999999999	Cluster-67613.5	1
GO:0046391	5-phosphoribose 1-diphosphate metabolic process	1/2819 0.04%	36/99184 0.04%	0.645907502108475	0.999999999999999	Cluster-87333.1	1
GO:0046398	UDP-glucuronate metabolic process	1/2819 0.04%	36/99184 0.04%	0.645907502108475	0.999999999999999	Cluster-55770.0	1
GO:0048358	mucilage pectin biosynthetic process	2/2819 0.07%	77/99184 0.08%	0.64692723131881	0.999999999999999	Cluster-75428.6;Cluster-75428.7	2
GO:0001763	morphogenesis of a branching structure	6/2819 0.21%	232/99184 0.23%	0.647994431061837	0.999999999999999	Cluster-63917.3;Cluster-63917.4;Cluster-63917.2;Cluster-82265.1;Cluster-63917.0;Cluster-26454.9	6
GO:0032885	regulation of polysaccharide biosynthetic process	5/2819 0.18%	194/99184 0.2%	0.648257125869562	0.999999999999999	Cluster-77675.31;Cluster-77675.28;Cluster-77675.4;Cluster-77675.33;Cluster-77675.3	5
GO:0018023	peptidyl-lysine trimethylation	4/2819 0.14%	156/99184 0.16%	0.650175677706245	0.999999999999999	Cluster-40123.17;Cluster-80795.7;Cluster-80795.4;Cluster-40123.7	4
GO:0032922	circadian regulation of gene expression	4/2819 0.14%	156/99184 0.16%	0.650175677706245	0.999999999999999	Cluster-44761.4;Cluster-44761.8;Cluster-75319.1;Cluster-44761.9	4
GO:0055070	copper ion homeostasis	2/2819 0.07%	78/99184 0.08%	0.653881543972709	0.999999999999999	Cluster-90583.1;Cluster-85997.4	2
GO:0071668	plant-type cell wall assembly	2/2819 0.07%	78/99184 0.08%	0.653881543972709	0.999999999999999	Cluster-85200.1;Cluster-85200.10	2
GO:1902531	regulation of intracellular signal transduction	12/2819 0.43%	459/99184 0.46%	0.654909351116089	0.999999999999999	Cluster-93076.2;Cluster-93076.1;Cluster-93076.0;Cluster-50615.2;Cluster-44674.0;Cluster-47529.0;Cluster-92488.15;Cluster-67079.0;Cluster-78896.0;Cluster-92488.17;Cluster-58569.2;Cluster-58569.3	12
GO:0048232	male gamete generation	4/2819 0.14%	157/99184 0.16%	0.655094046854275	0.999999999999999	Cluster-70591.4;Cluster-55892.3;Cluster-39354.3;Cluster-35466.0	4
GO:0006349	regulation of gene expression by genomic imprinting	1/2819 0.04%	37/99184 0.04%	0.655975145949563	0.999999999999999	Cluster-65447.13	1
GO:0048581	negative regulation of post-embryonic development	16/2819 0.57%	609/99184 0.61%	0.65954874848068	0.999999999999999	Cluster-34375.15;Cluster-40123.17;Cluster-80795.7;Cluster-58756.7;Cluster-82265.1;Cluster-80795.4;Cluster-81248.4;Cluster-40123.7;Cluster-58376.13;Cluster-81248.3;Cluster-62705.18;Cluster-66181.2;Cluster-81248.2;Cluster-58376.3;Cluster-83299.2;Cluster-31753.0	16
GO:0010942	positive regulation of cell death	4/2819 0.14%	158/99184 0.16%	0.659965692302003	0.999999999999999	Cluster-55040.6;Cluster-94284.0;Cluster-55040.3;Cluster-94284.8	4
GO:0009089	lysine biosynthetic process via diaminopimelate	2/2819 0.07%	79/99184 0.08%	0.660725935071765	0.999999999999999	Cluster-88408.4;Cluster-85754.8	2
GO:0046451	diaminopimelate metabolic process	2/2819 0.07%	79/99184 0.08%	0.660725935071765	0.999999999999999	Cluster-88408.4;Cluster-85754.8	2
GO:0055069	zinc ion homeostasis	2/2819 0.07%	79/99184 0.08%	0.660725935071765	0.999999999999999	Cluster-90583.1;Cluster-85997.4	2
GO:0006023	aminoglycan biosynthetic process	1/2819 0.04%	38/99184 0.04%	0.665756642752978	0.999999999999999	Cluster-55770.0	1
GO:0016121	carotene catabolic process	1/2819 0.04%	38/99184 0.04%	0.665756642752978	0.999999999999999	Cluster-42945.25	1
GO:0019632	shikimate metabolic process	1/2819 0.04%	38/99184 0.04%	0.665756642752978	0.999999999999999	Cluster-94321.22	1
GO:0046247	terpene catabolic process	1/2819 0.04%	38/99184 0.04%	0.665756642752978	0.999999999999999	Cluster-42945.25	1
GO:0046365	monosaccharide catabolic process	1/2819 0.04%	38/99184 0.04%	0.665756642752978	0.999999999999999	Cluster-41896.0	1
GO:0048194	Golgi vesicle budding	1/2819 0.04%	38/99184 0.04%	0.665756642752978	0.999999999999999	Cluster-32382.9	1
GO:0060860	regulation of floral organ abscission	1/2819 0.04%	38/99184 0.04%	0.665756642752978	0.999999999999999	Cluster-63418.2	1
GO:0120253	hydrocarbon catabolic process	1/2819 0.04%	38/99184 0.04%	0.665756642752978	0.999999999999999	Cluster-42945.25	1
GO:0006526	arginine biosynthetic process	2/2819 0.07%	80/99184 0.08%	0.667461032874214	0.999999999999999	Cluster-54373.0;Cluster-35712.0	2
GO:0048640	negative regulation of developmental growth	2/2819 0.07%	80/99184 0.08%	0.667461032874214	0.999999999999999	Cluster-4401.3;Cluster-36771.0	2
GO:0007127	meiosis I	10/2819 0.35%	389/99184 0.39%	0.66917315330228	0.999999999999999	Cluster-25880.5;Cluster-52021.12;Cluster-52021.14;Cluster-25880.7;Cluster-25880.10;Cluster-25880.4;Cluster-52021.13;Cluster-25880.8;Cluster-25880.9;Cluster-25880.6	10
GO:0051241	negative regulation of multicellular organismal process	18/2819 0.64%	687/99184 0.69%	0.669385307888346	0.999999999999999	Cluster-4401.3;Cluster-34375.15;Cluster-40123.17;Cluster-80795.7;Cluster-58756.7;Cluster-82265.1;Cluster-36771.0;Cluster-80795.4;Cluster-81248.4;Cluster-40123.7;Cluster-58376.13;Cluster-81248.3;Cluster-62705.18;Cluster-66181.2;Cluster-81248.2;Cluster-58376.3;Cluster-83299.2;Cluster-31753.0	18
GO:0046700	heterocycle catabolic process	41/2819 1.45%	1530/99184 1.54%	0.671520793946591	0.999999999999999	Cluster-80849.0;Cluster-80186.1;Cluster-55040.13;Cluster-80849.4;Cluster-80849.7;Cluster-80186.3;Cluster-80849.5;Cluster-80186.5;Cluster-55971.6;Cluster-84332.14;Cluster-85044.0;Cluster-77253.3;Cluster-84454.11;Cluster-93610.7;Cluster-80186.4;Cluster-67495.0;Cluster-10714.15;Cluster-71803.3;Cluster-84332.4;Cluster-84454.0;Cluster-81711.3;Cluster-80186.0;Cluster-73228.8;Cluster-37165.0;Cluster-900…	41
GO:0009407	toxin catabolic process	2/2819 0.07%	81/99184 0.08%	0.674087518714987	0.999999999999999	Cluster-87833.5;Cluster-87833.1	2
GO:0010037	response to carbon dioxide	2/2819 0.07%	81/99184 0.08%	0.674087518714987	0.999999999999999	Cluster-93059.17;Cluster-93059.16	2
GO:0042168	heme metabolic process	4/2819 0.14%	161/99184 0.16%	0.674298864063706	0.999999999999999	Cluster-57675.3;Cluster-57675.2;Cluster-57675.6;Cluster-59836.2	4
GO:0061640	cytoskeleton-dependent cytokinesis	7/2819 0.25%	277/99184 0.28%	0.674588691538381	0.999999999999999	Cluster-60547.2;Cluster-60547.6;Cluster-77400.3;Cluster-60547.3;Cluster-70591.4;Cluster-55892.3;Cluster-35466.0	7
GO:0006848	pyruvate transport	1/2819 0.04%	39/99184 0.04%	0.675260122712626	0.999999999999999	Cluster-87306.10	1
GO:0007349	cellularization	1/2819 0.04%	39/99184 0.04%	0.675260122712626	0.999999999999999	Cluster-70591.4	1
GO:0008333	endosome to lysosome transport	1/2819 0.04%	39/99184 0.04%	0.675260122712626	0.999999999999999	Cluster-58173.11	1
GO:0009061	anaerobic respiration	1/2819 0.04%	39/99184 0.04%	0.675260122712626	0.999999999999999	Cluster-67468.3	1
GO:0044375	regulation of peroxisome size	1/2819 0.04%	39/99184 0.04%	0.675260122712626	0.999999999999999	Cluster-14644.1	1
GO:1900459	positive regulation of brassinosteroid mediated signaling pathway	1/2819 0.04%	39/99184 0.04%	0.675260122712626	0.999999999999999	Cluster-91638.1	1
GO:0043488	regulation of mRNA stability	11/2819 0.39%	429/99184 0.43%	0.676367820207775	0.999999999999999	Cluster-77253.3;Cluster-93610.7;Cluster-10714.15;Cluster-71803.3;Cluster-81711.3;Cluster-93610.6;Cluster-93610.8;Cluster-57513.0;Cluster-77253.16;Cluster-10714.20;Cluster-10714.8	11
GO:0010119	regulation of stomatal movement	16/2819 0.57%	616/99184 0.62%	0.676865454307737	0.999999999999999	Cluster-6007.16;Cluster-88683.7;Cluster-93076.2;Cluster-93076.1;Cluster-6007.17;Cluster-85655.4;Cluster-93076.0;Cluster-5179.9;Cluster-17346.13;Cluster-5179.17;Cluster-5179.7;Cluster-88683.4;Cluster-73426.3;Cluster-87306.10;Cluster-5179.13;Cluster-5179.5	16
GO:0046653	tetrahydrofolate metabolic process	4/2819 0.14%	162/99184 0.16%	0.678982292678632	0.999999999999999	Cluster-44097.10;Cluster-26329.8;Cluster-88231.3;Cluster-88231.9	4
GO:0006470	protein dephosphorylation	33/2819 1.17%	1243/99184 1.25%	0.679193224787512	0.999999999999999	Cluster-82543.0;Cluster-68525.17;Cluster-11944.7;Cluster-91732.2;Cluster-83846.1;Cluster-59167.22;Cluster-83846.2;Cluster-68261.1;Cluster-69556.6;Cluster-91732.15;Cluster-78951.1;Cluster-88658.1;Cluster-83846.3;Cluster-80169.0;Cluster-73224.0;Cluster-18641.12;Cluster-78951.0;Cluster-79537.0;Cluster-69556.0;Cluster-51073.8;Cluster-83846.0;Cluster-84303.0;Cluster-20669.0;Cluster-15135.5;Cluster-766…	33
GO:0061013	regulation of mRNA catabolic process	11/2819 0.39%	430/99184 0.43%	0.679271806489587	0.999999999999999	Cluster-77253.3;Cluster-93610.7;Cluster-10714.15;Cluster-71803.3;Cluster-81711.3;Cluster-93610.6;Cluster-93610.8;Cluster-57513.0;Cluster-77253.16;Cluster-10714.20;Cluster-10714.8	11
GO:0009127	purine nucleoside monophosphate biosynthetic process	6/2819 0.21%	241/99184 0.24%	0.683536385304796	0.999999999999999	Cluster-87216.6;Cluster-87216.9;Cluster-87216.8;Cluster-45897.1;Cluster-87216.16;Cluster-45897.4	6
GO:0009168	purine ribonucleoside monophosphate biosynthetic process	6/2819 0.21%	241/99184 0.24%	0.683536385304796	0.999999999999999	Cluster-87216.6;Cluster-87216.9;Cluster-87216.8;Cluster-45897.1;Cluster-87216.16;Cluster-45897.4	6
GO:0006835	dicarboxylic acid transport	4/2819 0.14%	163/99184 0.16%	0.683618435152943	0.999999999999999	Cluster-77066.5;Cluster-77066.4;Cluster-85835.3;Cluster-85835.2	4
GO:0030010	establishment of cell polarity	1/2819 0.04%	40/99184 0.04%	0.684493485101785	0.999999999999999	Cluster-25187.9	1
GO:0051341	regulation of oxidoreductase activity	1/2819 0.04%	40/99184 0.04%	0.684493485101785	0.999999999999999	Cluster-66825.8	1
GO:0016024	CDP-diacylglycerol biosynthetic process	2/2819 0.07%	83/99184 0.08%	0.687017624257863	0.999999999999999	Cluster-79130.4;Cluster-72243.0	2
GO:0046341	CDP-diacylglycerol metabolic process	2/2819 0.07%	83/99184 0.08%	0.687017624257863	0.999999999999999	Cluster-79130.4;Cluster-72243.0	2
GO:0042273	ribosomal large subunit biogenesis	15/2819 0.53%	583/99184 0.59%	0.687339583816413	0.999999999999999	Cluster-87438.4;Cluster-10139.13;Cluster-4192.6;Cluster-6977.0;Cluster-6587.0;Cluster-7638.0;Cluster-6453.0;Cluster-3864.5;Cluster-472.12;Cluster-10432.0;Cluster-6703.0;Cluster-1888.0;Cluster-1574.0;Cluster-4296.0;Cluster-86906.9	15
GO:0033962	P-body assembly	4/2819 0.14%	164/99184 0.17%	0.688207236381345	0.999999999999999	Cluster-77253.3;Cluster-10714.15;Cluster-77253.16;Cluster-10714.20	4
GO:0044270	cellular nitrogen compound catabolic process	41/2819 1.45%	1542/99184 1.55%	0.690153935518053	0.999999999999999	Cluster-80849.0;Cluster-80186.1;Cluster-55040.13;Cluster-80849.4;Cluster-80849.7;Cluster-80186.3;Cluster-80849.5;Cluster-80186.5;Cluster-55971.6;Cluster-84332.14;Cluster-85044.0;Cluster-77253.3;Cluster-84454.11;Cluster-93610.7;Cluster-80186.4;Cluster-67495.0;Cluster-10714.15;Cluster-71803.3;Cluster-84332.4;Cluster-84454.0;Cluster-81711.3;Cluster-80186.0;Cluster-73228.8;Cluster-37165.0;Cluster-900…	41
GO:0034968	histone lysine methylation	20/2819 0.71%	771/99184 0.78%	0.691540549256247	0.999999999999999	Cluster-65447.13;Cluster-52021.12;Cluster-44761.4;Cluster-52021.14;Cluster-44761.8;Cluster-40123.17;Cluster-80795.7;Cluster-58756.7;Cluster-52021.13;Cluster-80795.4;Cluster-81248.4;Cluster-40123.7;Cluster-58376.13;Cluster-44761.9;Cluster-81248.3;Cluster-66181.2;Cluster-27525.6;Cluster-81248.2;Cluster-58376.3;Cluster-70876.0	20
GO:0070726	cell wall assembly	2/2819 0.07%	84/99184 0.08%	0.693322841092261	0.999999999999999	Cluster-85200.1;Cluster-85200.10	2
GO:0016138	glycoside biosynthetic process	1/2819 0.04%	41/99184 0.04%	0.693464404829636	0.999999999999999	Cluster-91737.4	1
GO:0017182	peptidyl-diphthamide metabolic process	1/2819 0.04%	41/99184 0.04%	0.693464404829636	0.999999999999999	Cluster-92894.0	1
GO:0017183	peptidyl-diphthamide biosynthetic process from peptidyl-histidine	1/2819 0.04%	41/99184 0.04%	0.693464404829636	0.999999999999999	Cluster-92894.0	1
GO:0018202	peptidyl-histidine modification	1/2819 0.04%	41/99184 0.04%	0.693464404829636	0.999999999999999	Cluster-92894.0	1
GO:0043153	entrainment of circadian clock by photoperiod	1/2819 0.04%	41/99184 0.04%	0.693464404829636	0.999999999999999	Cluster-75319.1	1
GO:1900247	regulation of cytoplasmic translational elongation	1/2819 0.04%	41/99184 0.04%	0.693464404829636	0.999999999999999	Cluster-92894.0	1
GO:0010054	trichoblast differentiation	16/2819 0.57%	623/99184 0.63%	0.693680913899378	0.999999999999999	Cluster-82273.5;Cluster-41791.28;Cluster-86431.4;Cluster-82273.1;Cluster-89882.4;Cluster-41791.6;Cluster-41791.21;Cluster-82117.5;Cluster-82117.0;Cluster-82117.1;Cluster-30201.11;Cluster-41791.24;Cluster-82117.6;Cluster-52331.5;Cluster-43318.5;Cluster-72948.5	16
GO:0010074	maintenance of meristem identity	8/2819 0.28%	321/99184 0.32%	0.694241495765098	0.999999999999999	Cluster-31266.18;Cluster-80776.5;Cluster-31266.14;Cluster-31266.5;Cluster-31266.7;Cluster-80776.0;Cluster-31266.23;Cluster-49145.59	8
GO:0006739	NADP metabolic process	7/2819 0.25%	283/99184 0.29%	0.695812565378173	0.999999999999999	Cluster-85804.2;Cluster-85804.1;Cluster-89755.5;Cluster-55105.1;Cluster-35091.12;Cluster-35091.11;Cluster-35091.1	7
GO:2000113	negative regulation of cellular macromolecule biosynthetic process	16/2819 0.57%	624/99184 0.63%	0.696041128456256	0.999999999999999	Cluster-33177.1;Cluster-78651.2;Cluster-60431.0;Cluster-37005.21;Cluster-77253.3;Cluster-93610.7;Cluster-10714.15;Cluster-71803.3;Cluster-81711.3;Cluster-78651.4;Cluster-93610.6;Cluster-93610.8;Cluster-57513.0;Cluster-77253.16;Cluster-10714.20;Cluster-10714.8	16
GO:0000291	nuclear-transcribed mRNA catabolic process, exonucleolytic	2/2819 0.07%	85/99184 0.09%	0.699522633946889	0.999999999999999	Cluster-71803.3;Cluster-57513.0	2
GO:0000387	spliceosomal snRNP assembly	2/2819 0.07%	85/99184 0.09%	0.699522633946889	0.999999999999999	Cluster-52090.0;Cluster-52090.1	2
GO:0006570	tyrosine metabolic process	2/2819 0.07%	85/99184 0.09%	0.699522633946889	0.999999999999999	Cluster-67495.0;Cluster-42457.0	2
GO:0044070	regulation of anion transport	2/2819 0.07%	85/99184 0.09%	0.699522633946889	0.999999999999999	Cluster-17770.8;Cluster-70343.3	2
GO:0000741	karyogamy	4/2819 0.14%	167/99184 0.17%	0.701689308049813	0.999999999999999	Cluster-78266.8;Cluster-84146.0;Cluster-78266.6;Cluster-63453.0	4
GO:0010197	polar nucleus fusion	4/2819 0.14%	167/99184 0.17%	0.701689308049813	0.999999999999999	Cluster-78266.8;Cluster-84146.0;Cluster-78266.6;Cluster-63453.0	4
GO:0035970	peptidyl-threonine dephosphorylation	10/2819 0.35%	400/99184 0.4%	0.702071556798563	0.999999999999999	Cluster-91732.2;Cluster-91732.15;Cluster-78951.1;Cluster-80169.0;Cluster-18641.12;Cluster-78951.0;Cluster-84303.0;Cluster-76639.6;Cluster-76639.2;Cluster-76639.0	10
GO:1900424	regulation of defense response to bacterium	12/2819 0.43%	476/99184 0.48%	0.702178197518699	0.999999999999999	Cluster-23458.1;Cluster-52160.1;Cluster-23458.2;Cluster-47558.6;Cluster-52160.6;Cluster-45081.1;Cluster-47558.0;Cluster-47558.2;Cluster-55537.12;Cluster-63217.16;Cluster-79697.2;Cluster-27344.28	12
GO:0010068	protoderm histogenesis	1/2819 0.04%	42/99184 0.04%	0.702180338811715	0.999999999999999	Cluster-75644.1	1
GO:0032876	negative regulation of DNA endoreduplication	1/2819 0.04%	42/99184 0.04%	0.702180338811715	0.999999999999999	Cluster-23561.49	1
GO:0044805	late nucleophagy	1/2819 0.04%	42/99184 0.04%	0.702180338811715	0.999999999999999	Cluster-15838.2	1
GO:0072531	pyrimidine-containing compound transmembrane transport	1/2819 0.04%	42/99184 0.04%	0.702180338811715	0.999999999999999	Cluster-89999.7	1
GO:0000288	nuclear-transcribed mRNA catabolic process, deadenylation-dependent decay	7/2819 0.25%	285/99184 0.29%	0.702682815439171	0.999999999999999	Cluster-77253.3;Cluster-10714.15;Cluster-71803.3;Cluster-57513.0;Cluster-77253.16;Cluster-10714.20;Cluster-10714.8	7
GO:0043647	inositol phosphate metabolic process	5/2819 0.18%	207/99184 0.21%	0.703073551284427	0.999999999999999	Cluster-64653.4;Cluster-64653.7;Cluster-77803.1;Cluster-61537.0;Cluster-71550.8	5
GO:0048587	regulation of short-day photoperiodism, flowering	3/2819 0.11%	127/99184 0.13%	0.703215187340736	0.999999999999999	Cluster-44761.4;Cluster-44761.8;Cluster-44761.9	3
GO:0010039	response to iron ion	2/2819 0.07%	86/99184 0.09%	0.705617899759538	0.999999999999999	Cluster-84611.0;Cluster-66935.11	2
GO:0052545	callose localization	5/2819 0.18%	208/99184 0.21%	0.707032442705703	0.999999999999999	Cluster-17332.6;Cluster-86921.7;Cluster-39354.3;Cluster-17332.0;Cluster-63217.16	5
GO:0043487	regulation of RNA stability	11/2819 0.39%	441/99184 0.44%	0.710183758630444	0.999999999999999	Cluster-77253.3;Cluster-93610.7;Cluster-10714.15;Cluster-71803.3;Cluster-81711.3;Cluster-93610.6;Cluster-93610.8;Cluster-57513.0;Cluster-77253.16;Cluster-10714.20;Cluster-10714.8	11
GO:0033046	negative regulation of sister chromatid segregation	1/2819 0.04%	43/99184 0.04%	0.710648532159537	0.999999999999999	Cluster-77597.0	1
GO:0033047	regulation of mitotic sister chromatid segregation	1/2819 0.04%	43/99184 0.04%	0.710648532159537	0.999999999999999	Cluster-77597.0	1
GO:0033048	negative regulation of mitotic sister chromatid segregation	1/2819 0.04%	43/99184 0.04%	0.710648532159537	0.999999999999999	Cluster-77597.0	1
GO:0045841	negative regulation of mitotic metaphase/anaphase transition	1/2819 0.04%	43/99184 0.04%	0.710648532159537	0.999999999999999	Cluster-77597.0	1
GO:0051985	negative regulation of chromosome segregation	1/2819 0.04%	43/99184 0.04%	0.710648532159537	0.999999999999999	Cluster-77597.0	1
GO:1901259	chloroplast rRNA processing	1/2819 0.04%	43/99184 0.04%	0.710648532159537	0.999999999999999	Cluster-77785.8	1
GO:1902100	negative regulation of metaphase/anaphase transition of cell cycle	1/2819 0.04%	43/99184 0.04%	0.710648532159537	0.999999999999999	Cluster-77597.0	1
GO:1905819	negative regulation of chromosome separation	1/2819 0.04%	43/99184 0.04%	0.710648532159537	0.999999999999999	Cluster-77597.0	1
GO:2000816	negative regulation of mitotic sister chromatid separation	1/2819 0.04%	43/99184 0.04%	0.710648532159537	0.999999999999999	Cluster-77597.0	1
GO:0031062	positive regulation of histone methylation	5/2819 0.18%	209/99184 0.21%	0.710954196697231	0.999999999999999	Cluster-44761.4;Cluster-44761.8;Cluster-44761.9;Cluster-27525.6;Cluster-70876.0	5
GO:0009126	purine nucleoside monophosphate metabolic process	6/2819 0.21%	249/99184 0.25%	0.713091369829706	0.999999999999999	Cluster-87216.6;Cluster-87216.9;Cluster-87216.8;Cluster-45897.1;Cluster-87216.16;Cluster-45897.4	6
GO:0009167	purine ribonucleoside monophosphate metabolic process	6/2819 0.21%	249/99184 0.25%	0.713091369829706	0.999999999999999	Cluster-87216.6;Cluster-87216.9;Cluster-87216.8;Cluster-45897.1;Cluster-87216.16;Cluster-45897.4	6
GO:0002682	regulation of immune system process	27/2819 0.96%	1044/99184 1.05%	0.717392945381295	0.999999999999999	Cluster-83476.10;Cluster-24770.3;Cluster-93076.2;Cluster-66067.104;Cluster-93076.1;Cluster-24770.9;Cluster-55007.0;Cluster-93076.0;Cluster-17770.8;Cluster-55040.6;Cluster-34897.11;Cluster-92488.15;Cluster-88428.3;Cluster-84952.67;Cluster-84952.62;Cluster-84952.28;Cluster-55040.3;Cluster-84952.52;Cluster-93220.6;Cluster-91893.2;Cluster-93220.7;Cluster-91893.0;Cluster-92488.17;Cluster-63217.16;Clus…	27
GO:0050776	regulation of immune response	27/2819 0.96%	1044/99184 1.05%	0.717392945381295	0.999999999999999	Cluster-83476.10;Cluster-24770.3;Cluster-93076.2;Cluster-66067.104;Cluster-93076.1;Cluster-24770.9;Cluster-55007.0;Cluster-93076.0;Cluster-17770.8;Cluster-55040.6;Cluster-34897.11;Cluster-92488.15;Cluster-88428.3;Cluster-84952.67;Cluster-84952.62;Cluster-84952.28;Cluster-55040.3;Cluster-84952.52;Cluster-93220.6;Cluster-91893.2;Cluster-93220.7;Cluster-91893.0;Cluster-92488.17;Cluster-63217.16;Clus…	27
GO:0015749	monosaccharide transmembrane transport	2/2819 0.07%	88/99184 0.09%	0.717498606256671	0.999999999999999	Cluster-78996.2;Cluster-38390.0	2
GO:0090354	regulation of auxin metabolic process	2/2819 0.07%	88/99184 0.09%	0.717498606256671	0.999999999999999	Cluster-67495.0;Cluster-68156.1	2
GO:0010479	stele development	1/2819 0.04%	44/99184 0.04%	0.71887602419454	0.999999999999999	Cluster-49145.59	1
GO:0043462	regulation of ATP-dependent activity	1/2819 0.04%	44/99184 0.04%	0.71887602419454	0.999999999999999	Cluster-26834.159	1
GO:0044205	'de novo' UMP biosynthetic process	1/2819 0.04%	44/99184 0.04%	0.71887602419454	0.999999999999999	Cluster-72166.2	1
GO:0098787	mRNA cleavage involved in mRNA processing	1/2819 0.04%	44/99184 0.04%	0.71887602419454	0.999999999999999	Cluster-22670.7	1
GO:0098789	pre-mRNA cleavage required for polyadenylation	1/2819 0.04%	44/99184 0.04%	0.71887602419454	0.999999999999999	Cluster-22670.7	1
GO:0022618	ribonucleoprotein complex assembly	22/2819 0.78%	859/99184 0.87%	0.71916792639292	0.999999999999999	Cluster-56244.11;Cluster-93737.6;Cluster-52090.0;Cluster-3361.0;Cluster-87438.4;Cluster-38802.0;Cluster-52090.1;Cluster-4849.3;Cluster-6453.0;Cluster-3864.5;Cluster-10432.0;Cluster-4511.4;Cluster-6703.0;Cluster-56244.9;Cluster-1704.0;Cluster-1315.0;Cluster-4234.0;Cluster-56244.5;Cluster-56244.3;Cluster-7096.0;Cluster-37314.0;Cluster-56244.16	22
GO:0006779	porphyrin-containing compound biosynthetic process	7/2819 0.25%	291/99184 0.29%	0.722672657950942	0.999999999999999	Cluster-57675.3;Cluster-57675.2;Cluster-49270.8;Cluster-45127.1;Cluster-57675.6;Cluster-83299.2;Cluster-59836.2	7
GO:0042545	cell wall modification	7/2819 0.25%	291/99184 0.29%	0.722672657950942	0.999999999999999	Cluster-84673.0;Cluster-17332.6;Cluster-86921.7;Cluster-65379.7;Cluster-39354.3;Cluster-62958.1;Cluster-17332.0	7
[truncated: 2,343 more rows]
