# Supplementary material for: Research on Key Genes for Flowering of Bambusaoldhamii Under Introduced Cultivation Conditions
Source: Genes (Basel). 2025 Jul 11;16(7):811. doi: 10.3390/genes16070811 (PMC12294170; doi:10.3390/genes16070811)
Supplement: Supplementary file 1 [file genes-16-00811-s001.zip › Supplementary File S4...xlsx]

## Sheet: Sheet1
Primer name	Sequence
HRE-F	TGCGTATTCCTACCCTGTTGTTG
HRE-R	TCATGTATGGTTCCAAGTCGGTG
MT3-F	TAGATTATTATATGCGGAGGGGCA
MT3-R	CACAAAACTAACCAGTAGAGCAAGCA
SOS4-F	GTTTTCTAATCATACAGGATACCCAGC
SOS4-R	AAGCCATCTTGTTCAGAGGTAATCC
SR45-F	CTGGAGAAGCACTTTTCTACTGAGG
SR45-R	GAGAATAAGACTGTTCTCGCTCAGGT
PTB-F	TGAGGAACCTGCCGTGGG
PTB-R	AGCATCTGGCAGAACACCCTC
RNS-F	GCAGAACTGCAACCCGGACA
RNS-R	TGCTGGATCGCCTCCTTGAT
AP1-F	TATAGGAAACTGAAGGCGAAGGTT
AP1-R	CCTCATCATGAAGGACGAGGAAG
